# Supplementary material for: Proteogenomic Characterization of the Cement and Adhesive Gland of the Pelagic Gooseneck Barnacle Lepas anatifera
Source: Int J Mol Sci. 2021 Mar 25;22(7):3370. doi: 10.3390/ijms22073370 (PMC8037658; doi:10.3390/ijms22073370)
Supplement: Supplementary file 1 [file ijms-22-03370-s001.zip]

Archive with 1 entries (1 files):
- ijms-1139948-supplementary.xlsx
