# Supplementary material for: Proteogenomic Characterization of the Cement and Adhesive Gland of the Pelagic Gooseneck Barnacle Lepas anatifera
Source: Int J Mol Sci. 2021 Mar 25;22(7):3370. doi: 10.3390/ijms22073370 (PMC8037658; doi:10.3390/ijms22073370)
Supplement: Supplementary file 1 [file ijms-22-03370-s001.zip › ijms-1139948-supplementary.xlsx]

## Sheet: Table S1
	Table S1: Summary statistics of the MaxQuant analyses performed for the cement gland proteome of the pelagic gooseneck barnacle Lepas anatifera.
	Raw file	Experiment	Fraction	Enzyme	Enzyme mode	Enzyme first search	Enzyme mode first search	Use enzyme first search	Variable modifications	Fixed modifications	Multi modifications	Variable modifications first search	Use variable modifications first search	Requantify	Multiplicity	Max. missed cleavages	Labels0	LC-MS run type	Time-dependent recalibration	MS	MS/MS	MS3	MS/MS Submitted	MS/MS Submitted (SIL)	MS/MS Submitted (ISO)	MS/MS Submitted (PEAK)	MS/MS Identified	MS/MS Identified (SIL)	MS/MS Identified (ISO)	MS/MS Identified (PEAK)	MS/MS Identified [%]	MS/MS Identified (SIL) [%]	MS/MS Identified (ISO) [%]	MS/MS Identified (PEAK) [%]	Peptide Sequences Identified	Peaks	Peaks Sequenced	Peaks Sequenced [%]	Peaks Repeatedly Sequenced	Peaks Repeatedly Sequenced [%]	Isotope Patterns	Isotope Patterns Sequenced	Isotope Patterns Sequenced (z>1)	Isotope Patterns Sequenced [%]	Isotope Patterns Sequenced (z>1) [%]	Isotope Patterns Repeatedly Sequenced	Isotope Patterns Repeatedly Sequenced [%]	Recalibrated	Av. Absolute Mass Deviation [ppm]
	E4806_LAGL3	LaGL1	1	Trypsin/P	Specific	Trypsin/P	Specific	TRUE	Oxidation (M);Acetyl (Protein N-term)	Methylthiolation		Oxidation (M);Acetyl (Protein N-term)	TRUE	FALSE	1	2		Standard		8093	121932	0	161470	82394	0	79076	30891	27767	0	3124	19.13	33.7	NaN	3.95	8009	1597648	77361	4.84	17717	22.9	129572	40599	38061	31.33	33.62	19873	48.95	+	0.32657
	E4804_LAGL1	LaGL2	2	Trypsin/P	Specific	Trypsin/P	Specific	TRUE	Oxidation (M);Acetyl (Protein N-term)	Methylthiolation		Oxidation (M);Acetyl (Protein N-term)	TRUE	FALSE	1	2		Standard		8999	114923	0	152877	76969	0	75908	23424	21742	0	1682	15.32	28.25	NaN	2.22	8192	1615062	74670	4.62	16419	21.99	124903	39103	37181	31.31	34	18497	47.3	+	0.34008
	E4805_LAGL2	LaGL3	3	Trypsin/P	Specific	Trypsin/P	Specific	TRUE	Oxidation (M);Acetyl (Protein N-term)	Methylthiolation		Oxidation (M);Acetyl (Protein N-term)	TRUE	FALSE	1	2		Standard		8225	120678	0	161991	79365	0	82626	28612	25704	0	2908	17.66	32.39	NaN	3.52	7497	1608908	76245	4.74	17114	22.45	126163	39407	37386	31.23	33.63	18946	48.08	+	0.32981
	LaGL1																																		8009
	LaGL2																																		8192
	LaGL3																																		7497
	Total																			25317	357533	0	476338	238728	0	237610	82927	75213	0	7714	17.41	31.51	NaN	3.25	11795	4821618					380638	119109	112628	31.29	33.75	57316	48.12		0.33187
[truncated: 4 more columns]

## Sheet: Table S2
	Table S2: Summary statistics of the MaxQuant analyses performed for the cement proteome of the pelagic gooseneck barnacle Lepas anatifera.
	Raw file	Experiment	Fraction	Enzyme	Enzyme mode	Enzyme first search	Enzyme mode first search	Use enzyme first search	Variable modifications	Fixed modifications	Multi modifications	Variable modifications first search	Use variable modifications first search	Requantify	Multiplicity	Max. missed cleavages	Labels0	LC-MS run type	Time-dependent recalibration	MS	MS/MS	MS3	MS/MS Submitted	MS/MS Submitted (SIL)	MS/MS Submitted (ISO)	MS/MS Submitted (PEAK)	MS/MS Identified	MS/MS Identified (SIL)	MS/MS Identified (ISO)	MS/MS Identified (PEAK)	MS/MS Identified [%]	MS/MS Identified (SIL) [%]	MS/MS Identified (ISO) [%]	MS/MS Identified (PEAK) [%]	Peptide Sequences Identified	Peaks	Peaks Sequenced	Peaks Sequenced [%]	Peaks Repeatedly Sequenced	Peaks Repeatedly Sequenced [%]	Isotope Patterns	Isotope Patterns Sequenced	Isotope Patterns Sequenced (z>1)	Isotope Patterns Sequenced [%]	Isotope Patterns Sequenced (z>1) [%]	Isotope Patterns Repeatedly Sequenced	Isotope Patterns Repeatedly Sequenced [%]	Recalibrated	Av. Absolute Mass Deviation [ppm]
	E4807_LACIM1	LaCIM1	1	Trypsin/P	Specific	Trypsin/P	Specific	TRUE	Oxidation (M);Acetyl (Protein N-term)	Methylthiolation		Oxidation (M);Acetyl (Protein N-term)	TRUE	FALSE	1	2		Standard		11173	101112	0	136084	66140	0	69944	12763	9061	0	3702	9.38	13.7	NaN	5.29	1589	1431137	56174	3.93	14911	26.54	94392	29732	27175	31.5	35.62	14704	49.46	+	0.30945
	E4808_LACIM2	LaCIM2	2	Trypsin/P	Specific	Trypsin/P	Specific	TRUE	Oxidation (M);Acetyl (Protein N-term)	Methylthiolation		Oxidation (M);Acetyl (Protein N-term)	TRUE	FALSE	1	2		Standard		10931	102421	0	137535	67307	0	70228	12728	8002	0	4726	9.25	11.89	NaN	6.73	1323	1411230	55991	3.97	14628	26.13	95797	29726	27521	31.03	34.88	14861	49.99	+	0.30778
	E4809_LACIM3	LaCIM3	3	Trypsin/P	Specific	Trypsin/P	Specific	TRUE	Oxidation (M);Acetyl (Protein N-term)	Methylthiolation		Oxidation (M);Acetyl (Protein N-term)	TRUE	FALSE	1	2		Standard		9647	111684	0	152132	71236	0	80896	11896	8283	0	3613	7.82	11.63	NaN	4.47	1077	1294580	60309	4.66	14991	24.86	88959	30749	28157	34.57	38.13	15306	49.78	+	0.32878
	LaCIM1																																		1589
	LaCIM2																																		1323
	LaCIM3																																		1077
	Total																			31751	315217	0	425751	204683	0	221068	37387	25346	0	12041	8.78	12.38	NaN	5.45	2026	4136947					279148	90207	82853	32.32	36.18	44871	49.74		0.31441
[truncated: 4 more columns]

## Sheet: Table S3
	Table S3: MaxQuant output file of the cement gland proteome from the pelagic gooseneck barnacle Lepas anatifera after filtering with Perseus (version 1.6.2.3). Data filtration included contaminants, REV_ removal, as well as those proteins only identified by site.
	iBAQ LaGL1	iBAQ LaGL2	iBAQ LaGL3	Only identified by site	Reverse	Potential contaminant	Peptides	Razor + unique peptides	Unique peptides	Sequence coverage [%]	Unique + razor sequence coverage [%]	Unique sequence coverage [%]	Mol. weight [kDa]	Q-value	Score	Intensity	MS/MS count	Protein IDs	Majority protein IDs
	#!{Type}E	E	E	C	C	C	N	N	N	N	N	N	N	N	N	N	N	T	T
	7114700	16462000	16458000				1	1	1	14.1	14.1	14.1	15.022	0.0049844	2.3726	320280000	4	Lanatifera_DN15868_c0_g1_i1.p1|PNF44161.1	Lanatifera_DN15868_c0_g1_i1.p1|PNF44161.1
	0	0	0				1	1	1	6	6	6	19.96	0.0019947	2.8612	0	2	Lanatifera_DN15980_c0_g1_i1.p1|EKC37550.1	Lanatifera_DN15980_c0_g1_i1.p1|EKC37550.1
	96317000	39740000	47818000				2	2	2	17.1	17.1	17.1	13.932	0	82.398	1287100000	13	Lanatifera_DN188_c0_g1_i1.p1|	Lanatifera_DN188_c0_g1_i1.p1|
	12077000	811750	4328300				5	5	5	27.5	27.5	27.5	24.726	0	19.414	223820000	10	Lanatifera_DN27490_c0_g1_i1.p1|XP_022194358.1	Lanatifera_DN27490_c0_g1_i1.p1|XP_022194358.1
	19603000	1262000	948600				4	4	4	23.2	23.2	23.2	24.987	0	18.158	261760000	9	Lanatifera_DN27812_c0_g1_i1.p1|BAM28695.1	Lanatifera_DN27812_c0_g1_i1.p1|BAM28695.1
	5164900	131850000	12222000				1	1	1	2.4	2.4	2.4	39.787	0.0094507	2.0092	1492400000	5	Lanatifera_DN30310_c0_g1_i1.p1|XP_015601775.1	Lanatifera_DN30310_c0_g1_i1.p1|XP_015601775.1
	3228400	2176200	0				7	3	3	60.1	41.3	41.3	16.04	0	8.3057	48642000	3	Lanatifera_DN31557_c0_g1_i1.p1|ACR54115.1	Lanatifera_DN31557_c0_g1_i1.p1|ACR54115.1
	1869200	0	0				2	2	2	12.5	12.5	12.5	20.287	0.0020121	2.9334	18692000	2	Lanatifera_DN33970_c0_g1_i1.p1|XP_015204430.1;Lanatifera_DN7274_c0_g1_i1.p1|XP_014342916.1;Lanatifera_DN54569_c0_g1_i1.p1|XP_022237398.1;Lanatifera_DN54569_c0_g2_i1.p1|XP_022237398.1	Lanatifera_DN33970_c0_g1_i1.p1|XP_015204430.1;Lanatifera_DN7274_c0_g1_i1.p1|XP_014342916.1;Lanatifera_DN54569_c0_g1_i1.p1|XP_022237398.1;Lanatifera_DN54569_c0_g2_i1.p1|XP_022237398.1
	44601000	27065000	26679000				6	6	6	53.8	53.8	53.8	13.058	0	57.821	885100000	25	Lanatifera_DN35861_c0_g1_i1.p1|XP_013776379.1	Lanatifera_DN35861_c0_g1_i1.p1|XP_013776379.1
	56830000	17949000	26719000				5	5	4	56.8	56.8	38.4	14.731	0	42	1015000000	26	Lanatifera_DN38380_c0_g1_i2.p1|;Lanatifera_DN38380_c0_g1_i1.p1|	Lanatifera_DN38380_c0_g1_i2.p1|;Lanatifera_DN38380_c0_g1_i1.p1|
	5328500	2198000	5379100				2	2	2	12.6	12.6	12.6	18.334	0	6.2427	129060000	5	Lanatifera_DN42842_c0_g1_i1.p1|XP_019643624.1	Lanatifera_DN42842_c0_g1_i1.p1|XP_019643624.1
	18067000	11448000	8618100				3	3	3	33.3	33.3	33.3	13.156	0	5.4705	305060000	6	Lanatifera_DN42884_c0_g1_i1.p1|XP_015597549.1	Lanatifera_DN42884_c0_g1_i1.p1|XP_015597549.1
	1788100	0	0				2	2	2	11.1	11.1	11.1	37.126	0	5.1528	30398000	2	Lanatifera_DN43009_c0_g1_i1.p1|XP_969353.1	Lanatifera_DN43009_c0_g1_i1.p1|XP_969353.1
	2149000	23670000	11260000				3	3	3	24.4	24.4	24.4	14.568	0	11.12	296630000	11	Lanatifera_DN44905_c0_g1_i2.p1|	Lanatifera_DN44905_c0_g1_i2.p1|
	24677000	16449000	13668000				10	10	10	25.6	25.6	25.6	53.115	0	70.074	1534200000	48	Lanatifera_DN44923_c0_g1_i2.p1|XP_018016446.1;Lanatifera_DN44923_c0_g1_i1.p1|XP_018016446.1	Lanatifera_DN44923_c0_g1_i2.p1|XP_018016446.1;Lanatifera_DN44923_c0_g1_i1.p1|XP_018016446.1
	2507100	6785700	8130300				5	1	1	23	6.4	6.4	25.705	0	6.5853	156810000	7	Lanatifera_DN45008_c0_g1_i1.p1|XP_003216796.1	Lanatifera_DN45008_c0_g1_i1.p1|XP_003216796.1
	2788100	11798000	0				3	2	2	32.7	24.3	24.3	11.146	0.001387	3.2274	43759000	2	Lanatifera_DN45624_c0_g1_i1.p1|	Lanatifera_DN45624_c0_g1_i1.p1|
	3188700	35171000	7113100				10	10	10	29.3	29.3	29.3	41.681	0	31.22	1045900000	20	Lanatifera_DN46148_c0_g1_i1.p1|XP_015590450.1;Lanatifera_DN46148_c0_g1_i3.p1|XP_012281621.1	Lanatifera_DN46148_c0_g1_i1.p1|XP_015590450.1;Lanatifera_DN46148_c0_g1_i3.p1|XP_012281621.1
	14225000	7053600	20276000				2	2	2	9.6	9.6	9.6	21.445	0	4.479	373990000	5	Lanatifera_DN46766_c0_g1_i1.p2|XP_014260482.1	Lanatifera_DN46766_c0_g1_i1.p2|XP_014260482.1
	66058000	9733300	26629000				7	7	7	43	43	43	19.037	0	28.783	921780000	35	Lanatifera_DN47438_c0_g1_i2.p1|XP_014212909.1;Lanatifera_DN47438_c0_g1_i1.p1|XP_014212909.1	Lanatifera_DN47438_c0_g1_i2.p1|XP_014212909.1;Lanatifera_DN47438_c0_g1_i1.p1|XP_014212909.1
	29204000	14726000	22683000				9	9	9	29.5	29.5	29.5	51.811	0	77.439	1199000000	26	Lanatifera_DN47657_c0_g1_i2.p1|XP_023705115.1;Lanatifera_DN47657_c0_g1_i1.p1|XP_023705115.1	Lanatifera_DN47657_c0_g1_i2.p1|XP_023705115.1;Lanatifera_DN47657_c0_g1_i1.p1|XP_023705115.1
	3755300	22724000	6789900				4	4	4	29.1	29.1	29.1	18.08	0	6.765	232880000	6	Lanatifera_DN47731_c0_g1_i5.p2|XP_002741492.1;Lanatifera_DN47731_c0_g1_i4.p1|XP_002741492.1;Lanatifera_DN47731_c0_g1_i3.p1|XP_002741492.1;Lanatifera_DN47731_c0_g1_i2.p1|XP_002741492.1;Lanatifera_DN47731_c0_g1_i1.p1|XP_002741492.1	Lanatifera_DN47731_c0_g1_i5.p2|XP_002741492.1;Lanatifera_DN47731_c0_g1_i4.p1|XP_002741492.1;Lanatifera_DN47731_c0_g1_i3.p1|XP_002741492.1;Lanatifera_DN47731_c0_g1_i2.p1|XP_002741492.1;Lanatifera_DN47731_c0_g1_i1.p1|XP_002741492.1
	29272000	10253000	18568000				1	1	1	6.3	6.3	6.3	13.679	0	3.8508	290460000	7	Lanatifera_DN48633_c0_g1_i1.p2|;Lanatifera_DN48633_c0_g1_i2.p2|OQV22574.1	Lanatifera_DN48633_c0_g1_i1.p2|;Lanatifera_DN48633_c0_g1_i2.p2|OQV22574.1
	103620000	57855000	68162000				4	4	4	27.5	27.5	27.5	15.514	0	18.751	1377900000	24	Lanatifera_DN48899_c0_g1_i1.p1|CCE46016.1	Lanatifera_DN48899_c0_g1_i1.p1|CCE46016.1
	334060	228690	742300				1	1	1	3.8	3.8	3.8	46.187	0.0019815	2.775	26101000	1	Lanatifera_DN49886_c0_g1_i1.p1|XP_023721722.1	Lanatifera_DN49886_c0_g1_i1.p1|XP_023721722.1
	128450000	7644300	15409000				8	7	0	39.9	36.2	0	20.878	0	56.36	1515100000	24	Lanatifera_DN50007_c0_g1_i1.p1|AFY13482.1	Lanatifera_DN50007_c0_g1_i1.p1|AFY13482.1
	247190000	254600000	349340000				7	7	7	37.6	37.6	37.6	19.07	0	82.217	8511200000	45	Lanatifera_DN50091_c0_g1_i1.p1|ODM97201.1	Lanatifera_DN50091_c0_g1_i1.p1|ODM97201.1
	487310	1913600	762910				4	4	4	10.9	10.9	10.9	54.496	0	7.1917	101240000	5	Lanatifera_DN50193_c0_g1_i2.p1|XP_021413588.1;Lanatifera_DN50193_c0_g1_i1.p1|XP_002604312.1	Lanatifera_DN50193_c0_g1_i2.p1|XP_021413588.1;Lanatifera_DN50193_c0_g1_i1.p1|XP_002604312.1
	21727000	30323000	30843000				3	3	3	27.1	27.1	27.1	11.976	0	19.72	497350000	10	Lanatifera_DN50268_c0_g1_i2.p2|OXA59052.1	Lanatifera_DN50268_c0_g1_i2.p2|OXA59052.1
	0	0	2943300				1	1	1	9.4	9.4	9.4	13.981	0.0099357	1.9329	20603000	1	Lanatifera_DN50304_c0_g1_i1.p2|XP_021941375.1	Lanatifera_DN50304_c0_g1_i1.p2|XP_021941375.1
	0	553280	0				1	1	1	2.9	2.9	2.9	70.32	0.0019557	2.6518	17152000	1	Lanatifera_DN50462_c0_g1_i1.p1|XP_023707910.1	Lanatifera_DN50462_c0_g1_i1.p1|XP_023707910.1
	442600000	43826000	232930000				1	1	1	12	12	12	11.591	0.0055215	2.2505	719360000	5	Lanatifera_DN5148_c0_g1_i1.p1|	Lanatifera_DN5148_c0_g1_i1.p1|
	6403900	33534000	9201100				9	9	9	28.5	28.5	28.5	29.463	0	30.323	687940000	17	Lanatifera_DN51497_c0_g1_i2.p1|XP_005189699.1;Lanatifera_DN51497_c0_g1_i1.p1|XP_005189699.1	Lanatifera_DN51497_c0_g1_i2.p1|XP_005189699.1;Lanatifera_DN51497_c0_g1_i1.p1|XP_005189699.1
	2620200	0	0				2	1	1	37.4	17.4	17.4	11.74	0	3.814	13101000	2	Lanatifera_DN51555_c0_g1_i1.p1|BAM28695.1	Lanatifera_DN51555_c0_g1_i1.p1|BAM28695.1
	103550000	117720000	49626000				5	3	3	44.6	31.7	31.7	15.536	0	32.501	1896300000	14	Lanatifera_DN51722_c0_g1_i2.p1|KYB28234.1	Lanatifera_DN51722_c0_g1_i2.p1|KYB28234.1
	1006600	0	0				2	2	2	6.2	6.2	6.2	37.14	0	3.7916	17112000	2	Lanatifera_DN51745_c0_g1_i1.p1|XP_008492320.1	Lanatifera_DN51745_c0_g1_i1.p1|XP_008492320.1
	0	1338000	0				3	3	3	10.6	10.6	10.6	33.131	0	4.4364	25422000	3	Lanatifera_DN51919_c0_g1_i1.p1|XP_018022963.1	Lanatifera_DN51919_c0_g1_i1.p1|XP_018022963.1
	3150099968	1121400064	2097699968				13	13	13	73.4	73.4	73.4	17.61	0	174.45	50954000000	461	Lanatifera_DN52111_c0_g1_i2.p1|XP_019874657.1;Lanatifera_DN52111_c0_g1_i1.p1|XP_019874657.1	Lanatifera_DN52111_c0_g1_i2.p1|XP_019874657.1;Lanatifera_DN52111_c0_g1_i1.p1|XP_019874657.1
	2172200	0	0				1	1	1	6.5	6.5	6.5	42.085	0.0055046	2.218	23894000	1	Lanatifera_DN52218_c0_g1_i1.p1|	Lanatifera_DN52218_c0_g1_i1.p1|
	0	2427700	2130000				1	1	1	11.5	11.5	11.5	12.318	0.006105	2.2085	31904000	2	Lanatifera_DN52417_c0_g1_i1.p1|XP_011674463.1	Lanatifera_DN52417_c0_g1_i1.p1|XP_011674463.1
	45783000	12392000	17843000				7	7	7	50.4	50.4	50.4	15.53	0	35.476	456110000	15	Lanatifera_DN52506_c0_g1_i2.p1|ADM64456.1;Lanatifera_DN52506_c0_g1_i1.p1|ADM64456.1	Lanatifera_DN52506_c0_g1_i2.p1|ADM64456.1;Lanatifera_DN52506_c0_g1_i1.p1|ADM64456.1
	14144000	67549000	22079000				8	8	8	53.5	53.5	53.5	25.54	0	56.086	1452800000	19	Lanatifera_DN52828_c0_g1_i1.p1|PSN48991.1;Lanatifera_DN74630_c2_g4_i2.p1|XP_012172978.1;Lanatifera_DN74630_c2_g4_i1.p1|PSN48991.1	Lanatifera_DN52828_c0_g1_i1.p1|PSN48991.1
	16369000	27139000	3073800				6	6	6	29.2	29.2	29.2	27.13	0	20.034	512400000	20	Lanatifera_DN53435_c0_g1_i1.p1|XP_018023801.1	Lanatifera_DN53435_c0_g1_i1.p1|XP_018023801.1
	23534000	212090	378300				3	3	3	45.2	45.2	45.2	13.664	0	54.743	217120000	4	Lanatifera_DN53499_c0_g1_i3.p1|AFY13482.1;Lanatifera_DN53499_c0_g1_i2.p1|AFY13482.1	Lanatifera_DN53499_c0_g1_i3.p1|AFY13482.1;Lanatifera_DN53499_c0_g1_i2.p1|AFY13482.1
	965410	0	0				1	1	1	4.7	4.7	4.7	48.766	0.0094062	1.9693	22204000	1	Lanatifera_DN53612_c0_g1_i3.p1|XP_021028079.1	Lanatifera_DN53612_c0_g1_i3.p1|XP_021028079.1
	542060032	748720000	354009984				5	5	5	40	40	40	13.331	0	323.31	3289600000	53	Lanatifera_DN53842_c0_g1_i1.p1|	Lanatifera_DN53842_c0_g1_i1.p1|
	4536400	1925100	3114600				2	2	2	19.2	19.2	19.2	16.083	0	5.554	95761000	4	Lanatifera_DN54235_c0_g1_i1.p1|XP_011182466.1	Lanatifera_DN54235_c0_g1_i1.p1|XP_011182466.1
	111470000	15983000	57085000				4	4	4	44	44	44	12.688	0	17.587	1291700000	12	Lanatifera_DN54377_c0_g2_i1.p2|NP_001166705.1	Lanatifera_DN54377_c0_g2_i1.p2|NP_001166705.1
	14071000	8359900	6014500				4	4	3	26.1	26.1	26.1	14.453	0	7.6123	170670000	7	Lanatifera_DN54458_c0_g1_i2.p1|;Lanatifera_DN54458_c0_g1_i1.p1|;Lanatifera_DN53290_c1_g1_i2.p1|;Lanatifera_DN53290_c1_g1_i1.p1|	Lanatifera_DN54458_c0_g1_i2.p1|;Lanatifera_DN54458_c0_g1_i1.p1|;Lanatifera_DN53290_c1_g1_i2.p1|;Lanatifera_DN53290_c1_g1_i1.p1|
	1504300	0	0				1	1	1	8.5	8.5	8.5	25.898	0.0013908	3.2475	19556000	1	Lanatifera_DN54529_c0_g1_i2.p1|XP_018022254.1;Lanatifera_DN54529_c0_g1_i1.p1|SAY41335.1	Lanatifera_DN54529_c0_g1_i2.p1|XP_018022254.1;Lanatifera_DN54529_c0_g1_i1.p1|SAY41335.1
	0	4457500	0				2	2	2	17	17	17	18.281	0	5.3159	57948000	3	Lanatifera_DN54574_c0_g1_i3.p2|XP_011558606.1;Lanatifera_DN54574_c0_g1_i4.p1|XP_014294335.1;Lanatifera_DN54574_c0_g1_i2.p1|XP_014294335.1;Lanatifera_DN54574_c0_g1_i1.p1|XP_014294335.1	Lanatifera_DN54574_c0_g1_i3.p2|XP_011558606.1;Lanatifera_DN54574_c0_g1_i4.p1|XP_014294335.1;Lanatifera_DN54574_c0_g1_i2.p1|XP_014294335.1;Lanatifera_DN54574_c0_g1_i1.p1|XP_014294335.1
	362160	796520	368230				2	2	2	3.6	3.6	3.6	79.209	0	6.4109	62603000	4	Lanatifera_DN54616_c0_g1_i12.p1|XP_013783023.1;Lanatifera_DN54616_c0_g1_i10.p1|XP_013783023.1;Lanatifera_DN54616_c0_g1_i8.p1|XP_013783023.1;Lanatifera_DN54616_c0_g1_i3.p1|XP_013783023.1;Lanatifera_DN54616_c0_g1_i2.p1|XP_013783023.1;Lanatifera_DN54616_c0_g1_i1.p1|XP_013783023.1;Lanatifera_DN54616_c0_g1_i9.p1|KFM74402.1;Lanatifera_DN54616_c0_g1_i7.p1|XP_013783023.1;Lanatifera_DN54616_c0_g1_i11.p1|X…	Lanatifera_DN54616_c0_g1_i12.p1|XP_013783023.1;Lanatifera_DN54616_c0_g1_i10.p1|XP_013783023.1;Lanatifera_DN54616_c0_g1_i8.p1|XP_013783023.1;Lanatifera_DN54616_c0_g1_i3.p1|XP_013783023.1;Lanatifera_DN54616_c0_g1_i2.p1|XP_013783023.1;Lanatifera_DN54616_c0_g1_i1.p1|XP_013783023.1;Lanatifera_DN54616_c0_g1_i9.p1|KFM74402.1;Lanatifera_DN54616_c0_g1_i7.p1|XP_013783023.1;Lanatifera_DN54616_c0_g1_i11.p1|X…
	95999000	22950000	48395000				5	5	5	44.4	44.4	44.4	16.139	0	45.777	1506100000	25	Lanatifera_DN54646_c0_g1_i1.p1|XP_022784331.1;Lanatifera_DN54646_c0_g1_i2.p1|XP_022784331.1;Lanatifera_DN54646_c0_g1_i3.p1|XP_022784331.1	Lanatifera_DN54646_c0_g1_i1.p1|XP_022784331.1;Lanatifera_DN54646_c0_g1_i2.p1|XP_022784331.1;Lanatifera_DN54646_c0_g1_i3.p1|XP_022784331.1
	0	1090000	0				1	1	1	4.9	4.9	4.9	32.852	0.0094563	2.01	22890000	1	Lanatifera_DN54673_c0_g1_i2.p1|;Lanatifera_DN54673_c0_g1_i3.p1|	Lanatifera_DN54673_c0_g1_i2.p1|;Lanatifera_DN54673_c0_g1_i3.p1|
	0	4585000	0				1	1	1	8.8	8.8	8.8	13.961	0.005022	2.4021	18340000	1	Lanatifera_DN54732_c0_g1_i1.p1|KZS15470.1	Lanatifera_DN54732_c0_g1_i1.p1|KZS15470.1
	2274500	0	1674000				1	1	1	5.8	5.8	5.8	20.755	0.0019737	2.7376	39485000	3	Lanatifera_DN54811_c0_g1_i1.p1|XP_006060594.1	Lanatifera_DN54811_c0_g1_i1.p1|XP_006060594.1
	1489100	0	0				1	1	1	5.6	5.6	5.6	23.389	0.003199	2.5347	10424000	2	Lanatifera_DN55106_c0_g1_i2.p1|	Lanatifera_DN55106_c0_g1_i2.p1|
	2192100	0	0				1	1	1	9.9	9.9	9.9	12.629	0.0072159	2.1335	15344000	1	Lanatifera_DN55229_c0_g1_i1.p2|XP_021918261.1	Lanatifera_DN55229_c0_g1_i1.p2|XP_021918261.1
	50462000	37964000	26390000				23	23	23	36.4	36.4	36.4	67.44	0	266.15	3444500000	113	Lanatifera_DN55240_c1_g1_i2.p1|XP_022195142.1;Lanatifera_DN55240_c1_g1_i4.p1|XP_022195142.1;Lanatifera_DN55240_c1_g1_i5.p1|XP_022195143.1;Lanatifera_DN55240_c1_g1_i1.p1|XP_022195143.1;Lanatifera_DN55240_c1_g1_i3.p1|XP_022195142.1	Lanatifera_DN55240_c1_g1_i2.p1|XP_022195142.1;Lanatifera_DN55240_c1_g1_i4.p1|XP_022195142.1;Lanatifera_DN55240_c1_g1_i5.p1|XP_022195143.1;Lanatifera_DN55240_c1_g1_i1.p1|XP_022195143.1;Lanatifera_DN55240_c1_g1_i3.p1|XP_022195142.1
	0	0	9102500				2	2	2	11.7	11.7	11.7	20.651	0	10.049	45513000	3	Lanatifera_DN55274_c0_g1_i1.p1|	Lanatifera_DN55274_c0_g1_i1.p1|
	158010000	390080000	239320000				4	4	4	32.6	32.6	32.6	13.707	0	27.789	4724500000	31	Lanatifera_DN55494_c0_g2_i1.p1|ALS04482.1	Lanatifera_DN55494_c0_g2_i1.p1|ALS04482.1
	242470000	119200000	167700000				11	5	4	61.5	35.1	26.4	16.704	0	168.01	5293600000	49	Lanatifera_DN55679_c0_g1_i2.p1|XP_001648107.1;Lanatifera_DN55679_c0_g1_i1.p2|XP_021944811.1	Lanatifera_DN55679_c0_g1_i2.p1|XP_001648107.1;Lanatifera_DN55679_c0_g1_i1.p2|XP_021944811.1
	12421000	12817000	6482700				7	2	2	49.3	23	23	16.544	0	43.833	348930000	9	Lanatifera_DN55679_c0_g1_i3.p1|OXA60256.1	Lanatifera_DN55679_c0_g1_i3.p1|OXA60256.1
	20552000	701850	1487400				3	3	3	10.8	10.8	10.8	32.887	0	9.0921	318380000	7	Lanatifera_DN55692_c0_g1_i1.p1|AFY13481.1;Lanatifera_DN55692_c0_g1_i2.p1|AFY13481.1	Lanatifera_DN55692_c0_g1_i1.p1|AFY13481.1
	5141400	0	847700				5	5	5	16.1	16.1	16.1	51.225	0	17.825	155720000	8	Lanatifera_DN55794_c0_g1_i1.p1|AVN99063.1	Lanatifera_DN55794_c0_g1_i1.p1|AVN99063.1
	9920400	0	0				4	2	2	22.3	15.7	15.7	25.472	0	16.213	99204000	4	Lanatifera_DN55812_c0_g1_i1.p1|BAM28695.1;Lanatifera_DN55812_c0_g1_i2.p1|AAR33079.1	Lanatifera_DN55812_c0_g1_i1.p1|BAM28695.1
	37890000	18900000	15119000				14	14	14	48.4	48.4	48.4	50.554	0	151.37	2301100000	43	Lanatifera_DN55835_c0_g1_i1.p1|EFX71325.1	Lanatifera_DN55835_c0_g1_i1.p1|EFX71325.1
	11449000	13596000	7121000				3	1	1	45.7	18.1	18.1	12.023	0	7.1509	225160000	3	Lanatifera_DN55942_c0_g1_i1.p1|XP_015239373.1;Lanatifera_DN72313_c2_g1_i2.p1|XP_013389486.1;Lanatifera_DN72313_c2_g1_i1.p1|XP_004530423.1	Lanatifera_DN55942_c0_g1_i1.p1|XP_015239373.1;Lanatifera_DN72313_c2_g1_i2.p1|XP_013389486.1;Lanatifera_DN72313_c2_g1_i1.p1|XP_004530423.1
	168240000	62919000	108390000				4	4	2	45.7	45.7	18.1	12.107	0	37.275	2376800000	20	Lanatifera_DN55942_c0_g1_i2.p1|XP_015239373.1	Lanatifera_DN55942_c0_g1_i2.p1|XP_015239373.1
	10785000	12602000	6057300				2	2	2	19.5	19.5	19.5	13.142	0.0072464	2.1409	117780000	2	Lanatifera_DN55960_c0_g1_i1.p2|ODN03208.1	Lanatifera_DN55960_c0_g1_i1.p2|ODN03208.1
	17771000	7725400	9471400				13	12	12	43.9	40.2	40.2	41.451	0	28.049	839220000	27	Lanatifera_DN56040_c0_g1_i2.p1|	Lanatifera_DN56040_c0_g1_i2.p1|
	151180000	566880000	193450000				20	20	20	66.7	66.7	66.7	49.773	0	323.31	19142000000	191	Lanatifera_DN56104_c0_g1_i1.p1|ALO75637.1	Lanatifera_DN56104_c0_g1_i1.p1|ALO75637.1
	0	309980	0				2	2	2	4.5	4.5	4.5	65.809	0	4.1939	9609300	2	Lanatifera_DN56127_c0_g1_i1.p1|XP_021951172.1	Lanatifera_DN56127_c0_g1_i1.p1|XP_021951172.1
	0	1456500	1384100				1	1	1	3.6	3.6	3.6	45.488	0.0098895	1.9183	53972000	2	Lanatifera_DN56192_c0_g1_i1.p1|KZS21135.1	Lanatifera_DN56192_c0_g1_i1.p1|KZS21135.1
	2984200	6210500	2940100				1	1	1	13	13	13	13.724	0	4.4665	84944000	3	Lanatifera_DN56192_c0_g2_i1.p1|XP_023300909.1	Lanatifera_DN56192_c0_g2_i1.p1|XP_023300909.1
	13926000	36134000	16699000				6	6	6	32.8	32.8	32.8	22.018	0	39.702	667590000	27	Lanatifera_DN56237_c0_g1_i1.p1|XP_002730358.1	Lanatifera_DN56237_c0_g1_i1.p1|XP_002730358.1
	7730600	8577800	3541000				7	5	5	32.7	24.5	24.5	34.266	0	18.688	258040000	16	Lanatifera_DN56338_c0_g1_i6.p1|AVP12670.1;Lanatifera_DN56338_c0_g1_i5.p1|BAA19844.1;Lanatifera_DN56338_c0_g1_i4.p1|BAR45620.1;Lanatifera_DN56338_c0_g1_i2.p1|XP_014674827.1;Lanatifera_DN56338_c0_g1_i1.p1|XP_014238205.1;Lanatifera_DN56338_c0_g1_i3.p1|XP_014238205.1	Lanatifera_DN56338_c0_g1_i6.p1|AVP12670.1;Lanatifera_DN56338_c0_g1_i5.p1|BAA19844.1;Lanatifera_DN56338_c0_g1_i4.p1|BAR45620.1;Lanatifera_DN56338_c0_g1_i2.p1|XP_014674827.1
	4430800	18410000	5696600				3	3	3	15.7	15.7	15.7	23.52	0	4.6773	285370000	4	Lanatifera_DN56390_c0_g1_i1.p1|XP_015792055.1	Lanatifera_DN56390_c0_g1_i1.p1|XP_015792055.1
	7456500	38081000	6866300				4	4	4	22.5	22.5	22.5	18.476	0	35.667	314420000	9	Lanatifera_DN56408_c0_g1_i1.p2|XP_014203742.1	Lanatifera_DN56408_c0_g1_i1.p2|XP_014203742.1
	24721000	32185000	18216000				11	11	11	26.8	26.8	26.8	56.99	0	64.079	1427300000	35	Lanatifera_DN56414_c0_g1_i2.p1|XP_021933394.1;Lanatifera_DN56414_c0_g1_i4.p1|XP_023718524.1;Lanatifera_DN56414_c0_g1_i1.p1|EFX82767.1	Lanatifera_DN56414_c0_g1_i2.p1|XP_021933394.1;Lanatifera_DN56414_c0_g1_i4.p1|XP_023718524.1
	0	5904600	0				1	1	1	11.1	11.1	11.1	12.67	0.0077705	2.1005	35428000	2	Lanatifera_DN56508_c0_g1_i1.p1|XP_018566403.1	Lanatifera_DN56508_c0_g1_i1.p1|XP_018566403.1
	12112000	26059000	9364400				3	3	3	11.9	11.9	11.9	17.546	0	13.604	285210000	7	Lanatifera_DN56542_c0_g1_i1.p1|XP_011307520.1	Lanatifera_DN56542_c0_g1_i1.p1|XP_011307520.1
	26230000	27245000	25719000				4	4	4	46.3	46.3	46.3	16.848	0	33.054	554360000	19	Lanatifera_DN56563_c0_g1_i1.p1|NP_001284391.1	Lanatifera_DN56563_c0_g1_i1.p1|NP_001284391.1
	743010	1084900	685340				1	1	1	3	3	3	48.714	0	9.0279	62831000	5	Lanatifera_DN56803_c0_g1_i1.p1|XP_014282992.1	Lanatifera_DN56803_c0_g1_i1.p1|XP_014282992.1
	2471300	0	0				2	2	2	12.9	12.9	12.9	21.427	0	4.1113	27185000	2	Lanatifera_DN56824_c0_g1_i1.p1|EFX82492.1;Lanatifera_DN52598_c0_g1_i1.p1|XP_022167537.1	Lanatifera_DN56824_c0_g1_i1.p1|EFX82492.1;Lanatifera_DN52598_c0_g1_i1.p1|XP_022167537.1
	2123600	0	1739100				1	1	1	9.5	9.5	9.5	32.282	0	4.5705	42489000	3	Lanatifera_DN56841_c0_g1_i1.p1|XP_021006354.1	Lanatifera_DN56841_c0_g1_i1.p1|XP_021006354.1
	23526000	25806000	15378000				3	3	3	30.6	30.6	30.6	12.955	0	14.175	452970000	12	Lanatifera_DN56922_c0_g2_i1.p1|XP_023236232.1	Lanatifera_DN56922_c0_g2_i1.p1|XP_023236232.1
	130590000	357009984	67014000				8	8	8	52.9	52.9	52.9	17.189	0	72.129	3882300000	51	Lanatifera_DN56967_c0_g1_i1.p1|AAL68638.1	Lanatifera_DN56967_c0_g1_i1.p1|AAL68638.1
	13258000	19773000	12131000				1	1	1	12.1	12.1	12.1	16.506	0	67.109	180650000	7	Lanatifera_DN57070_c0_g1_i1.p1|XP_013777724.1	Lanatifera_DN57070_c0_g1_i1.p1|XP_013777724.1
	2155700	3088400	2315600				1	1	1	18.6	18.6	18.6	11.563	0	4.9037	30239000	3	Lanatifera_DN57150_c0_g1_i4.p1|PIK44812.1;Lanatifera_DN57150_c0_g1_i8.p1|PIK44812.1;Lanatifera_DN57150_c0_g1_i7.p1|OWR46517.1;Lanatifera_DN57150_c0_g1_i5.p2|OWR46517.1;Lanatifera_DN57150_c0_g1_i3.p1|OWR46517.1;Lanatifera_DN57150_c0_g1_i9.p1|OWR46517.1;Lanatifera_DN57150_c0_g1_i6.p2|OWR46517.1;Lanatifera_DN57150_c0_g1_i2.p1|OWR46517.1;Lanatifera_DN57150_c0_g1_i1.p1|OWR46517.1	Lanatifera_DN57150_c0_g1_i4.p1|PIK44812.1;Lanatifera_DN57150_c0_g1_i8.p1|PIK44812.1;Lanatifera_DN57150_c0_g1_i7.p1|OWR46517.1;Lanatifera_DN57150_c0_g1_i5.p2|OWR46517.1;Lanatifera_DN57150_c0_g1_i3.p1|OWR46517.1;Lanatifera_DN57150_c0_g1_i9.p1|OWR46517.1;Lanatifera_DN57150_c0_g1_i6.p2|OWR46517.1;Lanatifera_DN57150_c0_g1_i2.p1|OWR46517.1;Lanatifera_DN57150_c0_g1_i1.p1|OWR46517.1
	16268000	8560300	9286900				3	3	3	15.5	15.5	15.5	22.516	0	18.585	477620000	16	Lanatifera_DN57182_c0_g1_i2.p1|	Lanatifera_DN57182_c0_g1_i2.p1|
	159980000	22953000	82765000				2	2	1	27.6	27.6	15.2	12.186	0	5.6984	797110000	7	Lanatifera_DN57200_c0_g1_i1.p1|;Lanatifera_DN57200_c0_g1_i2.p1|	Lanatifera_DN57200_c0_g1_i1.p1|;Lanatifera_DN57200_c0_g1_i2.p1|
	3528300	23192000	14206000				2	2	2	12.5	12.5	12.5	15.896	0.0013652	3.0744	204630000	3	Lanatifera_DN57253_c0_g1_i1.p1|XP_015903718.1;Lanatifera_DN57253_c0_g1_i2.p1|XP_015903718.1	Lanatifera_DN57253_c0_g1_i1.p1|XP_015903718.1;Lanatifera_DN57253_c0_g1_i2.p1|XP_015903718.1
	0	25897000	2175100				4	4	4	24.6	24.6	24.6	33.375	0	67.399	364930000	11	Lanatifera_DN57328_c0_g1_i13.p1|;Lanatifera_DN57328_c0_g1_i4.p1|;Lanatifera_DN57328_c0_g1_i6.p1|;Lanatifera_DN57328_c0_g1_i1.p1|	Lanatifera_DN57328_c0_g1_i13.p1|;Lanatifera_DN57328_c0_g1_i4.p1|;Lanatifera_DN57328_c0_g1_i6.p1|;Lanatifera_DN57328_c0_g1_i1.p1|
	2361800	4942800	2626500				4	4	3	13	13	9.9	40.408	0	6.7748	168830000	5	Lanatifera_DN57359_c0_g1_i1.p1|EFX72162.1;Lanatifera_DN66457_c0_g1_i3.p1|XP_001945117.1;Lanatifera_DN70472_c0_g1_i1.p1|XP_015429665.1;Lanatifera_DN60410_c2_g1_i2.p1|EFX88427.1	Lanatifera_DN57359_c0_g1_i1.p1|EFX72162.1
	2125100	1248200	3805700				1	1	1	12.2	12.2	12.2	14.373	0	7.542	50253000	8	Lanatifera_DN57383_c0_g1_i2.p1|WP_008943554.1;Lanatifera_DN57383_c0_g1_i1.p1|WP_008943554.1	Lanatifera_DN57383_c0_g1_i2.p1|WP_008943554.1;Lanatifera_DN57383_c0_g1_i1.p1|WP_008943554.1
	4081500	2381000	4889000				1	1	1	10.9	10.9	10.9	11.289	0	6.9243	56757000	2	Lanatifera_DN57383_c0_g2_i1.p1|XP_013392060.1	Lanatifera_DN57383_c0_g2_i1.p1|XP_013392060.1
	1965100	3010100	2895700				3	3	3	10.3	10.3	10.3	51.591	0	7.0821	188900000	3	Lanatifera_DN57493_c0_g2_i1.p1|PAA60481.1	Lanatifera_DN57493_c0_g2_i1.p1|PAA60481.1
	978700	0	0				1	1	1	3.7	3.7	3.7	61.183	0	4.7171	17617000	2	Lanatifera_DN57668_c0_g1_i1.p1|XP_018023589.1	Lanatifera_DN57668_c0_g1_i1.p1|XP_018023589.1
	207260000	178890000	213830000				19	12	12	56.9	41.6	41.6	29.828	0	169.13	10200000000	80	Lanatifera_DN57676_c0_g1_i2.p1|XP_017790546.1;Lanatifera_DN57676_c0_g1_i1.p1|KOX67865.1;Lanatifera_DN80129_c0_g1_i1.p1|XP_014154546.1;Lanatifera_DN70201_c0_g2_i1.p1|KZC05105.1	Lanatifera_DN57676_c0_g1_i2.p1|XP_017790546.1;Lanatifera_DN57676_c0_g1_i1.p1|KOX67865.1
	0	8229000	0				3	3	3	41.5	41.5	41.5	11.567	0	5.1343	41145000	4	Lanatifera_DN57749_c0_g1_i4.p1|XP_023014696.1;Lanatifera_DN57749_c0_g1_i2.p1|XP_023014696.1;Lanatifera_DN57749_c0_g1_i5.p1|XP_023014696.1;Lanatifera_DN57749_c0_g1_i1.p1|XP_023014696.1	Lanatifera_DN57749_c0_g1_i4.p1|XP_023014696.1;Lanatifera_DN57749_c0_g1_i2.p1|XP_023014696.1;Lanatifera_DN57749_c0_g1_i5.p1|XP_023014696.1;Lanatifera_DN57749_c0_g1_i1.p1|XP_023014696.1
	60125000	59834000	33836000				4	4	4	26.9	26.9	26.9	22.393	0	55.677	1384200000	22	Lanatifera_DN57762_c0_g1_i1.p1|EFX69936.1	Lanatifera_DN57762_c0_g1_i1.p1|EFX69936.1
	10560000	3169000	5125200				4	4	4	11.7	11.7	11.7	37.791	0	13.572	339380000	7	Lanatifera_DN57781_c0_g1_i1.p1|AJF38204.1	Lanatifera_DN57781_c0_g1_i1.p1|AJF38204.1
	12054000	10334000	6115500				4	4	4	13.2	13.2	13.2	57.004	0	71.94	655580000	15	Lanatifera_DN57781_c0_g2_i1.p1|EFX84732.1	Lanatifera_DN57781_c0_g2_i1.p1|EFX84732.1
	3667200	0	0				1	1	1	15.9	15.9	15.9	14.12	0	6.8879	25670000	2	Lanatifera_DN57802_c0_g1_i1.p1|;Lanatifera_DN57802_c0_g1_i3.p1|	Lanatifera_DN57802_c0_g1_i1.p1|;Lanatifera_DN57802_c0_g1_i3.p1|
	2094599936	1676899968	1490800000				14	6	6	73.3	37.1	37.1	11.937	0	198.07	36836000000	84	Lanatifera_DN57829_c0_g1_i1.p1|;Lanatifera_DN57829_c0_g1_i2.p1|	Lanatifera_DN57829_c0_g1_i1.p1|;Lanatifera_DN57829_c0_g1_i2.p1|
	177370000	611670016	355560000				14	14	14	77.5	77.5	77.5	18.972	0	164.24	11446000000	136	Lanatifera_DN57890_c0_g1_i2.p1|XP_017487400.1	Lanatifera_DN57890_c0_g1_i2.p1|XP_017487400.1
	1380400	8500900	8962500				3	3	3	25.5	25.5	25.5	20.429	0	16.748	169590000	5	Lanatifera_DN57915_c1_g1_i1.p1|XP_017000427.1	Lanatifera_DN57915_c1_g1_i1.p1|XP_017000427.1
	4762900	836820	1298400				4	4	4	16	16	16	35.974	0	9.5281	117270000	6	Lanatifera_DN57946_c0_g1_i1.p1|XP_023711925.1	Lanatifera_DN57946_c0_g1_i1.p1|XP_023711925.1
	534930	0	0				1	1	1	3.6	3.6	3.6	45.588	0.0032154	2.5577	13373000	2	Lanatifera_DN58008_c0_g1_i2.p1|XP_005989151.1;Lanatifera_DN58008_c0_g1_i1.p1|XP_005989151.1	Lanatifera_DN58008_c0_g1_i2.p1|XP_005989151.1;Lanatifera_DN58008_c0_g1_i1.p1|XP_005989151.1
	32506000	14959000	57601000				12	12	12	40.1	40.1	40.1	41.177	0	94.379	2101300000	46	Lanatifera_DN58027_c0_g1_i1.p1|XP_012144341.1	Lanatifera_DN58027_c0_g1_i1.p1|XP_012144341.1
	21946000	4812100	5548800				5	5	5	17.2	17.2	17.2	35.738	0	41.039	516910000	12	Lanatifera_DN58035_c1_g1_i1.p1|XP_021924408.1;Lanatifera_DN58035_c1_g1_i2.p1|XP_023720603.1	Lanatifera_DN58035_c1_g1_i1.p1|XP_021924408.1
	16400000	24343000	33169000				25	25	25	42	42	42	66.88	0	217.78	2365200000	94	Lanatifera_DN58117_c0_g1_i1.p1|XP_018015389.1;Lanatifera_DN58117_c0_g1_i2.p1|XP_018015389.1;Lanatifera_DN54306_c0_g1_i1.p1|	Lanatifera_DN58117_c0_g1_i1.p1|XP_018015389.1;Lanatifera_DN58117_c0_g1_i2.p1|XP_018015389.1
	23014000	0	0				2	2	2	19.4	19.4	19.4	16.618	0	14.404	138080000	2	Lanatifera_DN58149_c0_g1_i2.p3|;Lanatifera_DN58149_c0_g1_i3.p2|	Lanatifera_DN58149_c0_g1_i2.p3|;Lanatifera_DN58149_c0_g1_i3.p2|
	53649000	42239000	38650000				8	8	8	50.7	50.7	50.7	15.333	0	43.543	941770000	36	Lanatifera_DN58188_c0_g1_i1.p1|XP_018006579.1	Lanatifera_DN58188_c0_g1_i1.p1|XP_018006579.1
	9905200	10773000	13161000				3	1	1	21.1	10.5	10.5	20.765	0	8.1822	270710000	9	Lanatifera_DN58206_c0_g1_i1.p1|PAA50040.1	Lanatifera_DN58206_c0_g1_i1.p1|PAA50040.1
	12912000	21655000	20881000				3	1	1	21.1	10.5	10.5	20.876	0	137.44	443580000	13	Lanatifera_DN58206_c0_g1_i2.p1|PAA50040.1	Lanatifera_DN58206_c0_g1_i2.p1|PAA50040.1
	22825000	24667000	15417000				2	2	2	22.4	22.4	22.4	17.073	0	22.08	377460000	6	Lanatifera_DN58206_c0_g2_i1.p1|XP_002161507.1	Lanatifera_DN58206_c0_g2_i1.p1|XP_002161507.1
	0	2369600	738750				1	1	1	5.4	5.4	5.4	30.624	0.0032031	2.5355	31084000	2	Lanatifera_DN58223_c0_g1_i1.p1|ALS05288.1	Lanatifera_DN58223_c0_g1_i1.p1|ALS05288.1
	399070016	89691000	165190000				13	13	13	48.3	48.3	48.3	19.876	0	46.581	5231600000	57	Lanatifera_DN58258_c0_g1_i3.p2|AGT28482.1	Lanatifera_DN58258_c0_g1_i3.p2|AGT28482.1
	0	1578600	286840				2	2	2	7.4	7.4	7.4	36.423	0	4.1894	33578000	2	Lanatifera_DN58265_c0_g1_i1.p1|KZS12157.1	Lanatifera_DN58265_c0_g1_i1.p1|KZS12157.1
	5278200	9636500	6604700				24	1	1	72	4.9	4.9	39.4	0	9.2825	473430000	8	Lanatifera_DN58285_c0_g1_i2.p1|XP_021954512.1;Lanatifera_DN58285_c0_g1_i3.p1|AID61753.1;Lanatifera_DN58285_c0_g1_i5.p1|ACH81781.1;Lanatifera_DN58285_c0_g1_i4.p1|XP_022340550.1	Lanatifera_DN58285_c0_g1_i2.p1|XP_021954512.1;Lanatifera_DN58285_c0_g1_i3.p1|AID61753.1
	118540000	145520000	183240000				25	25	2	73.1	73.1	6	39.544	0	238.02	10288000000	138	Lanatifera_DN58285_c0_g1_i6.p1|AID61753.1	Lanatifera_DN58285_c0_g1_i6.p1|AID61753.1
	3029600	2227900	2504900				1	1	1	8.7	8.7	8.7	17.047	0.0019506	2.6411	77624000	3	Lanatifera_DN58303_c0_g1_i2.p1|;Lanatifera_DN58303_c0_g1_i1.p1|	Lanatifera_DN58303_c0_g1_i2.p1|;Lanatifera_DN58303_c0_g1_i1.p1|
	5833100	21153000	6506600				4	4	4	25.4	25.4	25.4	21.573	0	10.974	334920000	8	Lanatifera_DN58407_c0_g1_i1.p2|AHB12455.1	Lanatifera_DN58407_c0_g1_i1.p2|AHB12455.1
	270520000	367680000	364950016				11	11	11	54.4	54.4	54.4	11.381	0	72.105	6018900000	71	Lanatifera_DN58435_c0_g1_i3.p1|XP_001865168.1;Lanatifera_DN58435_c0_g1_i1.p1|XP_001865168.1;Lanatifera_DN74814_c0_g1_i1.p2|XP_017947203.1	Lanatifera_DN58435_c0_g1_i3.p1|XP_001865168.1;Lanatifera_DN58435_c0_g1_i1.p1|XP_001865168.1;Lanatifera_DN74814_c0_g1_i1.p2|XP_017947203.1
	122840000	454350016	267810000				5	5	5	25	25	25	15.358	0	16.006	3380000000	28	Lanatifera_DN65483_c0_g1_i2.p3|EFN83153.1;Lanatifera_DN58435_c1_g1_i1.p1|XP_001862674.1	Lanatifera_DN65483_c0_g1_i2.p3|EFN83153.1;Lanatifera_DN58435_c1_g1_i1.p1|XP_001862674.1
	1954100	5849700	19546000				5	5	5	21.9	21.9	21.9	34.596	0	18.949	410260000	19	Lanatifera_DN58484_c0_g1_i2.p1|XP_314288.4;Lanatifera_DN58484_c0_g1_i1.p1|XP_314288.4	Lanatifera_DN58484_c0_g1_i2.p1|XP_314288.4;Lanatifera_DN58484_c0_g1_i1.p1|XP_314288.4
	781529984	142520000	391689984				31	31	31	69.4	69.4	69.4	46.748	0	262.69	28946000000	243	Lanatifera_DN58497_c0_g1_i2.p1|XP_967559.1;Lanatifera_DN58497_c0_g1_i1.p1|XP_967559.1	Lanatifera_DN58497_c0_g1_i2.p1|XP_967559.1;Lanatifera_DN58497_c0_g1_i1.p1|XP_967559.1
	8435400	0	0				9	9	9	18.5	18.5	18.5	80.258	0	21.889	261500000	16	Lanatifera_DN58557_c0_g1_i1.p1|	Lanatifera_DN58557_c0_g1_i1.p1|
	1884600	2170600	6934100				2	2	2	17	17	17	20.482	0	6.5799	87914000	4	Lanatifera_DN58559_c2_g1_i2.p1|XP_006119548.1;Lanatifera_DN58559_c2_g1_i1.p1|;Lanatifera_DN58559_c2_g1_i3.p3|XP_006119548.1	Lanatifera_DN58559_c2_g1_i2.p1|XP_006119548.1;Lanatifera_DN58559_c2_g1_i1.p1|;Lanatifera_DN58559_c2_g1_i3.p3|XP_006119548.1
	11667000	18699000	13001000				9	9	9	19.6	19.6	19.6	77.236	0	104.91	1561200000	35	Lanatifera_DN58580_c0_g1_i1.p1|XP_018947151.1	Lanatifera_DN58580_c0_g1_i1.p1|XP_018947151.1
	15653000	14350000	14642000				7	7	7	21.1	21.1	21.1	45.804	0	143.64	1026800000	24	Lanatifera_DN58580_c0_g2_i3.p1|XP_022529036.1;Lanatifera_DN58580_c0_g2_i2.p1|XP_022529036.1	Lanatifera_DN58580_c0_g2_i3.p1|XP_022529036.1;Lanatifera_DN58580_c0_g2_i2.p1|XP_022529036.1
	1363100032	1944099968	1977100032				18	9	4	54.9	28.6	19.8	20.484	0	269.33	47559000000	139	Lanatifera_DN58586_c0_g1_i1.p1|XP_003373575.1	Lanatifera_DN58586_c0_g1_i1.p1|XP_003373575.1
	15405000	38992000	7276800				6	6	6	30.9	30.9	30.9	20.207	0	24.263	616740000	15	Lanatifera_DN58601_c0_g1_i1.p1|XP_014258513.1	Lanatifera_DN58601_c0_g1_i1.p1|XP_014258513.1
	8327200	14276000	17672000				17	17	17	30.9	30.9	30.9	60.444	0	69.266	1369400000	34	Lanatifera_DN58622_c0_g1_i1.p1|XP_018904872.1	Lanatifera_DN58622_c0_g1_i1.p1|XP_018904872.1
	560089984	600550016	248520000				19	19	19	78.9	78.9	78.9	19.368	0	283.44	16910000000	160	Lanatifera_DN58627_c0_g1_i2.p1|CRL08217.1;Lanatifera_DN58627_c0_g1_i3.p1|CRL08217.1;Lanatifera_DN58627_c0_g1_i1.p1|XP_008560221.1	Lanatifera_DN58627_c0_g1_i2.p1|CRL08217.1;Lanatifera_DN58627_c0_g1_i3.p1|CRL08217.1;Lanatifera_DN58627_c0_g1_i1.p1|XP_008560221.1
	2409200	2698600	1800600				3	3	2	15.5	15.5	12	22.678	0	6.0867	89808000	6	Lanatifera_DN58648_c0_g1_i1.p1|AJC97117.1	Lanatifera_DN58648_c0_g1_i1.p1|AJC97117.1
	615730	2046500	1305200				4	3	3	14.8	12.3	12.3	53.199	0	3.623	99188000	5	Lanatifera_DN58655_c0_g1_i1.p1|AFK65746.1	Lanatifera_DN58655_c0_g1_i1.p1|AFK65746.1
	7145400	1234400	2987800				5	5	5	10.6	10.6	10.6	64.85	0	11.764	295560000	8	Lanatifera_DN58669_c0_g1_i1.p1|EFX84732.1	Lanatifera_DN58669_c0_g1_i1.p1|EFX84732.1
	857860	1462100	938770				2	2	2	6.2	6.2	6.2	31.251	0.0020353	3.0391	52140000	2	Lanatifera_DN58672_c0_g1_i3.p1|XP_019620042.1;Lanatifera_DN58672_c0_g1_i1.p1|;Lanatifera_DN58672_c0_g1_i9.p1|XP_019620042.1;Lanatifera_DN58672_c0_g1_i8.p1|XP_019620042.1;Lanatifera_DN58672_c0_g1_i6.p1|XP_013064035.1;Lanatifera_DN58672_c0_g1_i7.p1|XP_019620042.1;Lanatifera_DN58672_c0_g1_i4.p1|XP_019620042.1;Lanatifera_DN58672_c0_g1_i2.p1|XP_013064035.1	Lanatifera_DN58672_c0_g1_i3.p1|XP_019620042.1;Lanatifera_DN58672_c0_g1_i1.p1|;Lanatifera_DN58672_c0_g1_i9.p1|XP_019620042.1;Lanatifera_DN58672_c0_g1_i8.p1|XP_019620042.1;Lanatifera_DN58672_c0_g1_i6.p1|XP_013064035.1;Lanatifera_DN58672_c0_g1_i7.p1|XP_019620042.1;Lanatifera_DN58672_c0_g1_i4.p1|XP_019620042.1;Lanatifera_DN58672_c0_g1_i2.p1|XP_013064035.1
	28285000	18211000	18635000				7	7	7	35.6	35.6	35.6	18.334	0	18.068	586180000	20	Lanatifera_DN58696_c0_g1_i1.p1|ALS04597.1	Lanatifera_DN58696_c0_g1_i1.p1|ALS04597.1
	0	2288100	0				1	1	1	4.3	4.3	4.3	26.083	0	5.9463	25169000	2	Lanatifera_DN58698_c0_g1_i4.p1|XP_020291412.1;Lanatifera_DN58698_c0_g1_i3.p1|XP_020291412.1;Lanatifera_DN58698_c0_g1_i2.p1|XP_020291412.1;Lanatifera_DN58698_c0_g1_i1.p1|XP_020291412.1	Lanatifera_DN58698_c0_g1_i4.p1|XP_020291412.1;Lanatifera_DN58698_c0_g1_i3.p1|XP_020291412.1;Lanatifera_DN58698_c0_g1_i2.p1|XP_020291412.1;Lanatifera_DN58698_c0_g1_i1.p1|XP_020291412.1
	39476000	41677000	39852000				14	14	14	44.9	44.9	44.9	33.578	0	90.351	2057100000	73	Lanatifera_DN58728_c0_g1_i1.p1|XP_023328575.1	Lanatifera_DN58728_c0_g1_i1.p1|XP_023328575.1
	17777000	22003000	17772000				5	5	5	15	15	15	33.19	0	36.294	805730000	17	Lanatifera_DN58816_c0_g1_i2.p1|XP_021925567.1;Lanatifera_DN58816_c0_g1_i4.p1|XP_023016974.1;Lanatifera_DN70104_c1_g1_i2.p1|;Lanatifera_DN58816_c0_g1_i5.p2|EFN67508.1;Lanatifera_DN58816_c0_g1_i1.p2|EFN67508.1	Lanatifera_DN58816_c0_g1_i2.p1|XP_021925567.1;Lanatifera_DN58816_c0_g1_i4.p1|XP_023016974.1
	0	920600	469480				1	1	1	8.8	8.8	8.8	23.193	0	9.5675	16681000	1	Lanatifera_DN58859_c0_g1_i2.p1|XP_001813105.1;Lanatifera_DN58859_c0_g1_i1.p1|XP_001813105.1	Lanatifera_DN58859_c0_g1_i2.p1|XP_001813105.1;Lanatifera_DN58859_c0_g1_i1.p1|XP_001813105.1
	5448400	3755900	4356400				1	1	1	10.8	10.8	10.8	14.011	0.0093842	1.9487	40682000	3	Lanatifera_DN58864_c0_g1_i2.p2|ALS05175.1;Lanatifera_DN58864_c0_g1_i1.p2|ALS05175.1	Lanatifera_DN58864_c0_g1_i2.p2|ALS05175.1;Lanatifera_DN58864_c0_g1_i1.p2|ALS05175.1
	3931600	0	1244400				1	1	1	5	5	5	55.352	0	10.421	124220000	7	Lanatifera_DN58938_c0_g1_i1.p1|XP_018901907.1	Lanatifera_DN58938_c0_g1_i1.p1|XP_018901907.1
	2834300	1344100	6073800				8	8	8	11.9	11.9	11.9	86.663	0	21.433	420340000	18	Lanatifera_DN59049_c0_g1_i1.p1|KZS05184.1;Lanatifera_DN59049_c0_g1_i2.p1|KZS05184.1	Lanatifera_DN59049_c0_g1_i1.p1|KZS05184.1;Lanatifera_DN59049_c0_g1_i2.p1|KZS05184.1
	41328000	67423000	45505000				21	21	21	38.1	38.1	38.1	62.842	0	108.17	5244700000	87	Lanatifera_DN59062_c0_g1_i1.p1|NP_001040233.1	Lanatifera_DN59062_c0_g1_i1.p1|NP_001040233.1
	24870000	54288000	18798000				3	3	3	14.7	14.7	14.7	21.392	0	14.114	881600000	18	Lanatifera_DN59063_c0_g1_i1.p1|XP_014224399.1	Lanatifera_DN59063_c0_g1_i1.p1|XP_014224399.1
	70985000	9991600	17618000				5	5	2	22.8	22.8	11.4	36.973	0	38.606	1676100000	30	Lanatifera_DN59154_c0_g1_i7.p1|;Lanatifera_DN59154_c0_g1_i10.p1|	Lanatifera_DN59154_c0_g1_i7.p1|;Lanatifera_DN59154_c0_g1_i10.p1|
	39051000	42235000	69611000				18	18	18	36.1	36.1	36.1	40.705	0	199.73	2565300000	77	Lanatifera_DN59205_c1_g1_i3.p1|;Lanatifera_DN59205_c1_g1_i4.p1|;Lanatifera_DN59205_c1_g1_i6.p1|;Lanatifera_DN59205_c1_g1_i5.p1|;Lanatifera_DN59205_c1_g1_i1.p1|	Lanatifera_DN59205_c1_g1_i3.p1|;Lanatifera_DN59205_c1_g1_i4.p1|;Lanatifera_DN59205_c1_g1_i6.p1|
	19202000	50105000	20721000				2	2	2	45.4	45.4	45.4	11.116	0	8.7371	360120000	8	Lanatifera_DN59250_c0_g1_i3.p2|XP_013772145.1;Lanatifera_DN59250_c0_g1_i1.p2|XP_013772145.1	Lanatifera_DN59250_c0_g1_i3.p2|XP_013772145.1;Lanatifera_DN59250_c0_g1_i1.p2|XP_013772145.1
	1777300	11006000	4370600				3	2	2	22.2	16.9	16.9	24.784	0	22.14	188690000	8	Lanatifera_DN59257_c0_g1_i1.p1|XP_013931822.1	Lanatifera_DN59257_c0_g1_i1.p1|XP_013931822.1
	2375900	19017000	11335000				3	3	3	13.1	13.1	13.1	18.053	0	4.4647	163640000	4	Lanatifera_DN59340_c8_g2_i2.p1|XP_011694784.1	Lanatifera_DN59340_c8_g2_i2.p1|XP_011694784.1
	5039600	6555100	7429200				2	2	2	14.6	14.6	14.6	22.42	0.00070972	3.4369	190240000	6	Lanatifera_DN59343_c0_g1_i1.p2|XP_011633167.1	Lanatifera_DN59343_c0_g1_i1.p2|XP_011633167.1
	0	2517800	2004000				5	5	5	16.8	16.8	16.8	48.899	0	12.992	104000000	10	Lanatifera_DN59437_c6_g1_i7.p1|EFX81005.1;Lanatifera_DN59437_c6_g1_i3.p1|EFX81005.1;Lanatifera_DN59437_c6_g1_i2.p1|EFX81005.1;Lanatifera_DN59437_c6_g1_i5.p1|EFX81005.1;Lanatifera_DN59437_c6_g1_i6.p1|XP_975238.1;Lanatifera_DN59437_c6_g1_i8.p1|XP_975238.1;Lanatifera_DN59437_c6_g1_i1.p2|XP_018026090.1	Lanatifera_DN59437_c6_g1_i7.p1|EFX81005.1;Lanatifera_DN59437_c6_g1_i3.p1|EFX81005.1;Lanatifera_DN59437_c6_g1_i2.p1|EFX81005.1;Lanatifera_DN59437_c6_g1_i5.p1|EFX81005.1;Lanatifera_DN59437_c6_g1_i6.p1|XP_975238.1;Lanatifera_DN59437_c6_g1_i8.p1|XP_975238.1
	6764200	1046600	3668100				1	1	1	8.7	8.7	8.7	21.737	0	37.153	114790000	4	Lanatifera_DN59443_c0_g1_i1.p1|XP_018908032.1	Lanatifera_DN59443_c0_g1_i1.p1|XP_018908032.1
	14394000	8136400	7132300				6	6	6	35.4	35.4	35.4	27.498	0	17.304	326290000	11	Lanatifera_DN59469_c0_g1_i1.p1|EFX79203.1	Lanatifera_DN59469_c0_g1_i1.p1|EFX79203.1
	8901900	4662800	8750900				2	2	2	9.2	9.2	9.2	31.003	0	19.662	223160000	7	Lanatifera_DN59516_c0_g1_i2.p1|XP_001868406.1;Lanatifera_DN59516_c0_g1_i1.p1|XP_001868406.1	Lanatifera_DN59516_c0_g1_i2.p1|XP_001868406.1;Lanatifera_DN59516_c0_g1_i1.p1|XP_001868406.1
	6363500	19912000	9305800				5	5	5	31.5	31.5	31.5	22.953	0	53.974	462560000	17	Lanatifera_DN59570_c0_g1_i4.p1|XP_012539290.1;Lanatifera_DN59570_c0_g1_i3.p1|XP_012539290.1;Lanatifera_DN59570_c0_g1_i1.p1|XP_012539290.1;Lanatifera_DN59570_c0_g1_i2.p1|XP_011497429.1	Lanatifera_DN59570_c0_g1_i4.p1|XP_012539290.1;Lanatifera_DN59570_c0_g1_i3.p1|XP_012539290.1;Lanatifera_DN59570_c0_g1_i1.p1|XP_012539290.1;Lanatifera_DN59570_c0_g1_i2.p1|XP_011497429.1
	1750900	12850000	11508000				2	2	2	25.2	25.2	25.2	13.856	0	4.8784	208870000	8	Lanatifera_DN59592_c0_g1_i2.p2|XP_011416416.1;Lanatifera_DN59592_c0_g1_i3.p1|XP_011416416.1;Lanatifera_DN59592_c0_g1_i1.p1|XP_011416416.1	Lanatifera_DN59592_c0_g1_i2.p2|XP_011416416.1;Lanatifera_DN59592_c0_g1_i3.p1|XP_011416416.1;Lanatifera_DN59592_c0_g1_i1.p1|XP_011416416.1
	62829000	45881000	51404000				2	2	2	14	14	14	34.035	0	19.514	640460000	10	Lanatifera_DN59619_c0_g1_i6.p1|;Lanatifera_DN59619_c0_g1_i5.p1|;Lanatifera_DN59619_c0_g1_i4.p1|;Lanatifera_DN59619_c0_g1_i2.p1|	Lanatifera_DN59619_c0_g1_i6.p1|;Lanatifera_DN59619_c0_g1_i5.p1|;Lanatifera_DN59619_c0_g1_i4.p1|;Lanatifera_DN59619_c0_g1_i2.p1|
	776990016	790419968	631280000				11	11	7	50.8	50.8	40.1	25.084	0	196.5	19788000000	143	Lanatifera_DN59619_c0_g2_i1.p1|ACB41379.1	Lanatifera_DN59619_c0_g2_i1.p1|ACB41379.1
	688550016	285380000	344900000				27	19	19	88	67.6	67.6	30.407	0	199.65	19782000000	169	Lanatifera_DN59628_c0_g1_i1.p1|AVN99028.1;Lanatifera_DN59628_c0_g1_i2.p1|XP_021954923.1	Lanatifera_DN59628_c0_g1_i1.p1|AVN99028.1;Lanatifera_DN59628_c0_g1_i2.p1|XP_021954923.1
	0	0	794200				1	1	1	9.6	9.6	9.6	23.631	0.0094173	1.9725	10325000	1	Lanatifera_DN59629_c0_g1_i4.p2|XP_017494064.1;Lanatifera_DN59629_c0_g1_i3.p2|XP_017494064.1;Lanatifera_DN59629_c0_g1_i2.p2|XP_017494064.1;Lanatifera_DN59629_c0_g1_i1.p2|XP_017494064.1	Lanatifera_DN59629_c0_g1_i4.p2|XP_017494064.1;Lanatifera_DN59629_c0_g1_i3.p2|XP_017494064.1;Lanatifera_DN59629_c0_g1_i2.p2|XP_017494064.1;Lanatifera_DN59629_c0_g1_i1.p2|XP_017494064.1
	4135000	14490000	4549600				3	3	3	16.5	16.5	16.5	21.739	0	13.879	185400000	9	Lanatifera_DN59705_c0_g1_i1.p1|XP_011163555.1	Lanatifera_DN59705_c0_g1_i1.p1|XP_011163555.1
	6158700	17011000	8074000				4	4	4	30.1	30.1	30.1	15.97	0	9.588	218710000	7	Lanatifera_DN59761_c0_g1_i2.p1|XP_008468562.1	Lanatifera_DN59761_c0_g1_i2.p1|XP_008468562.1
	77149000	15282000	46685000				5	5	5	19.5	19.5	19.5	28.321	0	26.778	1530300000	33	Lanatifera_DN59809_c0_g1_i1.p1|XP_013190321.1	Lanatifera_DN59809_c0_g1_i1.p1|XP_013190321.1
	0	12525000	13667000				8	2	1	37	12.1	5.8	28.693	0	27.64	288110000	5	Lanatifera_DN59826_c0_g2_i2.p1|XP_012793888.1;Lanatifera_DN59826_c0_g2_i1.p1|XP_006813546.1	Lanatifera_DN59826_c0_g2_i2.p1|XP_012793888.1;Lanatifera_DN59826_c0_g2_i1.p1|XP_006813546.1
	2589200	4496900	3005300				7	1	1	54.7	11.3	11.3	17.753	0.0094118	1.9707	100910000	3	Lanatifera_DN59826_c1_g1_i1.p1|XP_005988448.1	Lanatifera_DN59826_c1_g1_i1.p1|XP_005988448.1
	22387000	22620000	24539000				9	3	2	58.8	24.9	19	24.534	0	20.47	695460000	30	Lanatifera_DN59826_c1_g2_i1.p1|AEF33840.1	Lanatifera_DN59826_c1_g2_i1.p1|AEF33840.1
	14174000	13468000	9596500				5	1	1	41.6	10.2	10.2	15.192	0	18.246	223430000	5	Lanatifera_DN59826_c1_g3_i1.p1|AEC48728.1	Lanatifera_DN59826_c1_g3_i1.p1|AEC48728.1
	22442000	0	0				3	3	3	31.4	31.4	31.4	18.463	0	17.166	179530000	3	Lanatifera_DN59848_c0_g1_i1.p2|;Lanatifera_DN59848_c0_g1_i2.p1|	Lanatifera_DN59848_c0_g1_i1.p2|;Lanatifera_DN59848_c0_g1_i2.p1|
	8150200	22520000	7534400				5	5	5	35.8	35.8	35.8	17.288	0	9.7104	305640000	8	Lanatifera_DN59858_c0_g1_i1.p1|AFM86551.1	Lanatifera_DN59858_c0_g1_i1.p1|AFM86551.1
	10087000	16409000	5940800				1	1	1	17.7	17.7	17.7	11.57	0	3.8014	97312000	3	Lanatifera_DN59882_c0_g1_i1.p1|EFX66209.1	Lanatifera_DN59882_c0_g1_i1.p1|EFX66209.1
	105190000	169820000	77238000				3	3	3	31.7	31.7	31.7	13.28	0	13.408	1761300000	18	Lanatifera_DN59895_c0_g1_i3.p2|XP_012257762.1;Lanatifera_DN59895_c0_g1_i1.p2|XP_012257762.1;Lanatifera_DN78776_c0_g1_i1.p2|XP_023234590.1;Lanatifera_DN59895_c0_g2_i1.p1|CDF31997.1;Lanatifera_DN8508_c0_g1_i1.p1|XP_004211232.1	Lanatifera_DN59895_c0_g1_i3.p2|XP_012257762.1;Lanatifera_DN59895_c0_g1_i1.p2|XP_012257762.1;Lanatifera_DN78776_c0_g1_i1.p2|XP_023234590.1;Lanatifera_DN59895_c0_g2_i1.p1|CDF31997.1
	1093900	4379400	0				1	1	1	10.6	10.6	10.6	10.953	0.0093897	1.9559	43786000	1	Lanatifera_DN59910_c0_g1_i2.p2|;Lanatifera_DN59910_c0_g1_i13.p1|;Lanatifera_DN59910_c0_g1_i8.p1|;Lanatifera_DN59910_c0_g1_i7.p1|;Lanatifera_DN59910_c0_g1_i5.p1|;Lanatifera_DN59910_c0_g1_i4.p1|;Lanatifera_DN59910_c0_g1_i1.p1|	Lanatifera_DN59910_c0_g1_i2.p2|;Lanatifera_DN59910_c0_g1_i13.p1|;Lanatifera_DN59910_c0_g1_i8.p1|;Lanatifera_DN59910_c0_g1_i7.p1|;Lanatifera_DN59910_c0_g1_i5.p1|;Lanatifera_DN59910_c0_g1_i4.p1|;Lanatifera_DN59910_c0_g1_i1.p1|
	9619000	26877000	15851000				6	6	6	23.2	23.2	23.2	36.833	0	24.173	994590000	24	Lanatifera_DN59946_c0_g1_i11.p1|WP_069134473.1;Lanatifera_DN59946_c0_g1_i10.p1|WP_069134473.1;Lanatifera_DN59946_c0_g1_i6.p1|WP_069134473.1;Lanatifera_DN59946_c0_g1_i2.p1|WP_069134473.1;Lanatifera_DN59946_c0_g1_i8.p1|WP_069134473.1;Lanatifera_DN59946_c0_g1_i4.p1|WP_069134473.1	Lanatifera_DN59946_c0_g1_i11.p1|WP_069134473.1;Lanatifera_DN59946_c0_g1_i10.p1|WP_069134473.1;Lanatifera_DN59946_c0_g1_i6.p1|WP_069134473.1;Lanatifera_DN59946_c0_g1_i2.p1|WP_069134473.1
	17144000	1714400	6609600				2	2	2	14.7	14.7	14.7	19.75	0	9.1667	229210000	10	Lanatifera_DN60018_c0_g1_i2.p1|XP_021077072.1;Lanatifera_DN60018_c0_g1_i1.p1|XP_021077072.1	Lanatifera_DN60018_c0_g1_i2.p1|XP_021077072.1;Lanatifera_DN60018_c0_g1_i1.p1|XP_021077072.1
	3352000	2146600	2304000				1	1	1	5.2	5.2	5.2	33.425	0	10.617	124840000	7	Lanatifera_DN60029_c2_g1_i8.p1|XP_021926820.1;Lanatifera_DN60029_c2_g1_i2.p2|XP_023707245.1;Lanatifera_DN60029_c2_g1_i9.p1|XP_023707255.1	Lanatifera_DN60029_c2_g1_i8.p1|XP_021926820.1;Lanatifera_DN60029_c2_g1_i2.p2|XP_023707245.1;Lanatifera_DN60029_c2_g1_i9.p1|XP_023707255.1
	0	1989500	199360				6	6	4	13.9	13.9	8.2	73.927	0	17.613	78799000	6	Lanatifera_DN60062_c0_g1_i1.p1|XP_015507502.1;Lanatifera_DN60062_c0_g1_i4.p2|OCA46744.1	Lanatifera_DN60062_c0_g1_i1.p1|XP_015507502.1
	1736500	8293700	1105600				3	1	1	45.5	10	10	11.602	0	4.512	89086000	1	Lanatifera_DN60062_c0_g1_i3.p1|OCA46744.1;Lanatifera_DN60062_c0_g1_i2.p1|OCA46744.1	Lanatifera_DN60062_c0_g1_i3.p1|OCA46744.1;Lanatifera_DN60062_c0_g1_i2.p1|OCA46744.1
	1483000	13848000	9719100				14	14	14	35	35	35	51.231	0	42.607	676340000	25	Lanatifera_DN60090_c0_g1_i3.p1|XP_022096345.1;Lanatifera_DN60090_c0_g1_i2.p1|XP_022096345.1;Lanatifera_DN60090_c0_g1_i1.p1|XP_022096345.1	Lanatifera_DN60090_c0_g1_i3.p1|XP_022096345.1;Lanatifera_DN60090_c0_g1_i2.p1|XP_022096345.1;Lanatifera_DN60090_c0_g1_i1.p1|XP_022096345.1
	1020600	0	0				3	3	3	16.9	16.9	16.9	25.486	0	7.1339	13267000	3	Lanatifera_DN60139_c0_g1_i1.p1|ABC48949.1;Lanatifera_DN60139_c0_g1_i2.p1|XP_008548039.1	Lanatifera_DN60139_c0_g1_i1.p1|ABC48949.1;Lanatifera_DN60139_c0_g1_i2.p1|XP_008548039.1
	5688900	20194000	5732900				5	5	5	33	33	33	23.613	0	36.76	252930000	8	Lanatifera_DN60148_c0_g1_i2.p1|AII97565.1;Lanatifera_DN60148_c0_g1_i4.p1|AII97565.1	Lanatifera_DN60148_c0_g1_i2.p1|AII97565.1;Lanatifera_DN60148_c0_g1_i4.p1|AII97565.1
	2109200	0	1403000				2	2	2	11.5	11.5	11.5	28.027	0	4.6739	45659000	4	Lanatifera_DN60171_c0_g1_i1.p1|XP_002011556.1	Lanatifera_DN60171_c0_g1_i1.p1|XP_002011556.1
	34232000	47862000	23275000				7	7	7	28.8	28.8	28.8	25.462	0	23.744	737590000	19	Lanatifera_DN60178_c0_g1_i2.p2|XP_017779834.1;Lanatifera_DN60178_c0_g1_i1.p2|XP_017779834.1	Lanatifera_DN60178_c0_g1_i2.p2|XP_017779834.1;Lanatifera_DN60178_c0_g1_i1.p2|XP_017779834.1
	188430000	24068000	110220000				5	5	5	33.9	33.9	33.9	12.305	0	86.402	2259100000	27	Lanatifera_DN60227_c0_g1_i1.p2|	Lanatifera_DN60227_c0_g1_i1.p2|
	0	374110	0				1	1	1	1.7	1.7	1.7	105.47	0.0094284	1.9783	16461000	1	Lanatifera_DN60238_c0_g1_i4.p1|XP_021929121.1;Lanatifera_DN60238_c0_g1_i2.p1|XP_021929121.1;Lanatifera_DN60238_c0_g1_i3.p1|XP_021929121.1;Lanatifera_DN60238_c0_g1_i7.p1|XP_021929121.1;Lanatifera_DN60238_c0_g1_i5.p1|XP_021929121.1;Lanatifera_DN60238_c0_g1_i1.p1|XP_021929121.1;Lanatifera_DN60238_c0_g1_i6.p1|XP_021929121.1	Lanatifera_DN60238_c0_g1_i4.p1|XP_021929121.1;Lanatifera_DN60238_c0_g1_i2.p1|XP_021929121.1;Lanatifera_DN60238_c0_g1_i3.p1|XP_021929121.1;Lanatifera_DN60238_c0_g1_i7.p1|XP_021929121.1;Lanatifera_DN60238_c0_g1_i5.p1|XP_021929121.1;Lanatifera_DN60238_c0_g1_i1.p1|XP_021929121.1;Lanatifera_DN60238_c0_g1_i6.p1|XP_021929121.1
	1462000	21047000	5095400				3	3	3	17.6	17.6	17.6	18.47	0	13.022	220830000	10	Lanatifera_DN60238_c0_g2_i1.p1|AGM32087.1	Lanatifera_DN60238_c0_g2_i1.p1|AGM32087.1
	7809400	7454200	5988500				5	5	5	13.9	13.9	13.9	49.066	0	17.551	595060000	20	Lanatifera_DN60248_c0_g1_i3.p1|XP_003494274.1;Lanatifera_DN60248_c0_g1_i2.p1|XP_003494274.1;Lanatifera_DN60248_c0_g1_i1.p1|XP_003494274.1	Lanatifera_DN60248_c0_g1_i3.p1|XP_003494274.1;Lanatifera_DN60248_c0_g1_i2.p1|XP_003494274.1;Lanatifera_DN60248_c0_g1_i1.p1|XP_003494274.1
	0	19888000	4551200				8	8	8	29.2	29.2	29.2	45.151	0	24.602	415460000	20	Lanatifera_DN60250_c0_g1_i1.p1|XP_021950954.1	Lanatifera_DN60250_c0_g1_i1.p1|XP_021950954.1
	0	1081200	0				1	1	1	2.4	2.4	2.4	60.511	0.0072595	2.1586	23786000	1	Lanatifera_DN60270_c0_g1_i1.p1|XP_022916360.1	Lanatifera_DN60270_c0_g1_i1.p1|XP_022916360.1
	2023800	2929800	1782600				1	1	1	5.5	5.5	5.5	32.544	0	4.8504	107780000	5	Lanatifera_DN60294_c0_g1_i1.p1|ACO59906.1	Lanatifera_DN60294_c0_g1_i1.p1|ACO59906.1
	1796300	19628000	2874800				5	5	5	22.2	22.2	22.2	28.058	0	20.296	315890000	11	Lanatifera_DN60306_c0_g1_i1.p1|AGM32497.1	Lanatifera_DN60306_c0_g1_i1.p1|AGM32497.1
	4412800	1193100	14437000				4	4	4	14.2	14.2	14.2	31.831	0	10.421	260550000	9	Lanatifera_DN60325_c1_g1_i1.p1|	Lanatifera_DN60325_c1_g1_i1.p1|
	14320000	15142000	15340000				4	4	4	19.6	19.6	19.6	28.99	0	12.874	672040000	17	Lanatifera_DN60351_c0_g1_i2.p1|EFX86204.1;Lanatifera_DN60351_c0_g1_i1.p1|EFX86204.1	Lanatifera_DN60351_c0_g1_i2.p1|EFX86204.1;Lanatifera_DN60351_c0_g1_i1.p1|EFX86204.1
	10478000	10515000	3629700				3	3	3	21.2	21.2	21.2	22.13	0	10.647	246230000	8	Lanatifera_DN60359_c0_g1_i1.p1|EFX79793.1	Lanatifera_DN60359_c0_g1_i1.p1|EFX79793.1
	545790016	1073400000	677299968				5	5	5	17.2	17.2	17.2	32.656	0	237.75	18372000000	57	Lanatifera_DN60362_c0_g1_i2.p1|XP_008196416.1;Lanatifera_DN60362_c0_g1_i1.p1|XP_008196416.1;Lanatifera_DN60362_c0_g1_i3.p1|XP_008196416.1	Lanatifera_DN60362_c0_g1_i2.p1|XP_008196416.1;Lanatifera_DN60362_c0_g1_i1.p1|XP_008196416.1;Lanatifera_DN60362_c0_g1_i3.p1|XP_008196416.1
	309340000	383860000	296270016				17	17	17	59	59	59	32.4	0	139.64	18800000000	114	Lanatifera_DN60362_c0_g4_i1.p1|KZS15983.1	Lanatifera_DN60362_c0_g4_i1.p1|KZS15983.1
	14380000256	1952000000	5342300160				19	19	16	85.3	85.3	84.8	22.129	0	323.31	238420000000	1024	Lanatifera_DN60391_c0_g1_i5.p2|ACC76803.1;Lanatifera_DN60391_c0_g1_i3.p2|ACC76803.1;Lanatifera_DN60391_c0_g1_i2.p2|ODN01919.1;Lanatifera_DN60391_c0_g1_i1.p2|ODN01919.1	Lanatifera_DN60391_c0_g1_i5.p2|ACC76803.1;Lanatifera_DN60391_c0_g1_i3.p2|ACC76803.1;Lanatifera_DN60391_c0_g1_i2.p2|ODN01919.1;Lanatifera_DN60391_c0_g1_i1.p2|ODN01919.1
	111780000	0	7190700				7	4	4	48.3	33.2	33.2	22.948	0	39.886	1189700000	9	Lanatifera_DN60391_c0_g2_i1.p1|ACC76803.1	Lanatifera_DN60391_c0_g2_i1.p1|ACC76803.1
	143970	979580	196090				4	3	3	6.4	4.2	4.2	58.258	0	9.0774	35630000	4	Lanatifera_DN60410_c2_g1_i3.p1|EFX88427.1;Lanatifera_DN60410_c2_g1_i1.p1|EFX88427.1	Lanatifera_DN60410_c2_g1_i3.p1|EFX88427.1;Lanatifera_DN60410_c2_g1_i1.p1|EFX88427.1
	15148000	3432400	4680300				4	4	4	47.9	47.9	47.9	13.045	0	7.2131	139560000	8	Lanatifera_DN60416_c0_g2_i1.p1|	Lanatifera_DN60416_c0_g2_i1.p1|
	1536000	4122800	2884300				3	3	2	19.2	19.2	13.3	23.372	0	6.7525	93974000	7	Lanatifera_DN60425_c0_g1_i1.p1|ETN62232.1	Lanatifera_DN60425_c0_g1_i1.p1|ETN62232.1
	0	0	2959200				1	1	1	23.3	23.3	23.3	11.736	0	5.9946	17755000	1	Lanatifera_DN60442_c0_g1_i1.p1|XP_011554863.1;Lanatifera_DN60442_c0_g1_i2.p1|XP_013138781.1	Lanatifera_DN60442_c0_g1_i1.p1|XP_011554863.1;Lanatifera_DN60442_c0_g1_i2.p1|XP_013138781.1
	1276900	880760	727820				1	1	1	3.3	3.3	3.3	27.378	0.0013774	3.1355	43281000	2	Lanatifera_DN60495_c0_g1_i1.p1|EFX78176.1;Lanatifera_DN69576_c0_g1_i2.p1|XP_018328864.1;Lanatifera_DN69576_c0_g1_i1.p2|XP_018328864.1;Lanatifera_DN65853_c0_g1_i4.p1|XP_001633466.1;Lanatifera_DN65853_c0_g1_i3.p1|XP_001633466.1;Lanatifera_DN65853_c0_g1_i2.p1|XP_009066323.1;Lanatifera_DN65853_c0_g1_i1.p1|XP_009066323.1;Lanatifera_DN69576_c0_g1_i4.p1|XP_021921620.1;Lanatifera_DN65853_c0_g2_i2.p1|KRT8…	Lanatifera_DN60495_c0_g1_i1.p1|EFX78176.1;Lanatifera_DN69576_c0_g1_i2.p1|XP_018328864.1;Lanatifera_DN69576_c0_g1_i1.p2|XP_018328864.1;Lanatifera_DN65853_c0_g1_i4.p1|XP_001633466.1;Lanatifera_DN65853_c0_g1_i3.p1|XP_001633466.1;Lanatifera_DN65853_c0_g1_i2.p1|XP_009066323.1;Lanatifera_DN65853_c0_g1_i1.p1|XP_009066323.1;Lanatifera_DN69576_c0_g1_i4.p1|XP_021921620.1;Lanatifera_DN65853_c0_g2_i2.p1|KRT8…
	11917000	2266600	3620000				5	5	5	20.1	20.1	20.1	39.567	0	17.312	445100000	15	Lanatifera_DN60508_c3_g2_i2.p1|XP_015910057.1;Lanatifera_DN60508_c3_g2_i1.p1|XP_023335547.1	Lanatifera_DN60508_c3_g2_i2.p1|XP_015910057.1;Lanatifera_DN60508_c3_g2_i1.p1|XP_023335547.1
	1815000	1337300	2689800				2	1	1	10.1	6.7	6.7	23.838	0	7.1865	75947000	3	Lanatifera_DN60514_c0_g1_i1.p1|EFX76917.1	Lanatifera_DN60514_c0_g1_i1.p1|EFX76917.1
	1984300	2268000	0				1	1	1	14.7	14.7	14.7	16.644	0	3.5142	42523000	1	Lanatifera_DN60521_c0_g1_i2.p1|XP_019878037.1;Lanatifera_DN60521_c0_g1_i3.p1|XP_018021341.1;Lanatifera_DN60521_c0_g1_i5.p1|XP_022119419.1;Lanatifera_DN60521_c0_g1_i1.p1|XP_022119419.1	Lanatifera_DN60521_c0_g1_i2.p1|XP_019878037.1;Lanatifera_DN60521_c0_g1_i3.p1|XP_018021341.1;Lanatifera_DN60521_c0_g1_i5.p1|XP_022119419.1;Lanatifera_DN60521_c0_g1_i1.p1|XP_022119419.1
	8477300	4173200	4792600				4	4	4	22	22	22	26.971	0	6.275	296530000	4	Lanatifera_DN60540_c0_g1_i1.p1|XP_002610620.1	Lanatifera_DN60540_c0_g1_i1.p1|XP_002610620.1
	7239400	20642000	0				2	2	2	12.2	12.2	12.2	18.956	0	3.963	167290000	4	Lanatifera_DN60544_c0_g1_i1.p1|XP_013410587.1	Lanatifera_DN60544_c0_g1_i1.p1|XP_013410587.1
	3675200	1473800	2043900				2	2	2	7.5	7.5	7.5	56.376	0	26.98	122280000	11	Lanatifera_DN60550_c0_g1_i1.p1|XP_020286850.1;Lanatifera_DN60550_c0_g1_i4.p1|XP_011158296.1	Lanatifera_DN60550_c0_g1_i1.p1|XP_020286850.1;Lanatifera_DN60550_c0_g1_i4.p1|XP_011158296.1
	156840000	127120000	130530000				8	8	8	45.7	45.7	45.7	20.032	0	152.6	3730500000	87	Lanatifera_DN60576_c0_g3_i1.p1|XP_011882906.1	Lanatifera_DN60576_c0_g3_i1.p1|XP_011882906.1
	4400400	0	0				2	2	2	15.6	15.6	15.6	28.423	0.0055487	2.2879	61606000	3	Lanatifera_DN60582_c0_g1_i1.p1|	Lanatifera_DN60582_c0_g1_i1.p1|
	205410000	466920000	293200000				8	8	8	61.7	61.7	61.7	15.773	0	181.17	5793200000	61	Lanatifera_DN60601_c0_g1_i1.p1|XP_018320041.1;Lanatifera_DN60601_c0_g1_i3.p2|XP_018320041.1;Lanatifera_DN60601_c0_g1_i2.p2|XP_018320041.1	Lanatifera_DN60601_c0_g1_i1.p1|XP_018320041.1;Lanatifera_DN60601_c0_g1_i3.p2|XP_018320041.1;Lanatifera_DN60601_c0_g1_i2.p2|XP_018320041.1
	4470300	5835200	4752300				1	1	1	13.8	13.8	13.8	12.788	0	48.915	90347000	4	Lanatifera_DN60626_c0_g1_i1.p2|XP_012275592.1	Lanatifera_DN60626_c0_g1_i1.p2|XP_012275592.1
	7108800	11471000	9256900				4	4	4	22.4	22.4	22.4	22.654	0	8.0245	361870000	9	Lanatifera_DN60633_c1_g1_i2.p1|XP_011252001.1;Lanatifera_DN60633_c1_g1_i3.p1|XP_021918979.1;Lanatifera_DN60633_c1_g1_i1.p1|XP_021918977.1	Lanatifera_DN60633_c1_g1_i2.p1|XP_011252001.1;Lanatifera_DN60633_c1_g1_i3.p1|XP_021918979.1;Lanatifera_DN60633_c1_g1_i1.p1|XP_021918977.1
	7344900	3424900	5502400				2	2	2	13.2	13.2	13.2	31.137	0	9.1202	130180000	6	Lanatifera_DN60649_c0_g1_i1.p1|;Lanatifera_DN71185_c0_g3_i1.p1|	Lanatifera_DN60649_c0_g1_i1.p1|;Lanatifera_DN71185_c0_g3_i1.p1|
	12443000	14156000	16527000				4	4	3	23	23	17.6	24.852	0	15.035	388130000	11	Lanatifera_DN60657_c0_g1_i2.p1|XP_023227157.1;Lanatifera_DN60657_c0_g1_i1.p1|ADV40085.1	Lanatifera_DN60657_c0_g1_i2.p1|XP_023227157.1
	1764300	432840	1832600				3	3	3	10.8	10.8	10.8	63.489	0	18.943	108800000	6	Lanatifera_DN60672_c0_g1_i1.p1|XP_023708186.1	Lanatifera_DN60672_c0_g1_i1.p1|XP_023708186.1
	22050000	132330000	98551000				7	7	7	42.1	42.1	42.1	20.602	0	58.973	2276300000	22	Lanatifera_DN60690_c0_g1_i5.p1|XP_014479686.1	Lanatifera_DN60690_c0_g1_i5.p1|XP_014479686.1
	64233000	92914000	44070000				12	12	12	35.7	35.7	35.7	34.322	0	48.912	2213400000	49	Lanatifera_DN60692_c0_g1_i1.p1|XP_023241200.1	Lanatifera_DN60692_c0_g1_i1.p1|XP_023241200.1
	49648000	11364000	25972000				2	2	2	34.9	34.9	34.9	10.815	0	82.529	260950000	10	Lanatifera_DN60699_c0_g1_i1.p2|;Lanatifera_DN60699_c0_g1_i2.p1|	Lanatifera_DN60699_c0_g1_i1.p2|;Lanatifera_DN60699_c0_g1_i2.p1|
	75255000	55105000	74923000				7	2	2	66.9	27.1	27.1	14.538	0	91.43	1437000000	18	Lanatifera_DN60713_c0_g1_i1.p1|PAA62168.1	Lanatifera_DN60713_c0_g1_i1.p1|PAA62168.1
	52546000	156710000	77679000				5	1	0	84.3	13	0	12.619	0	4.5388	2008600000	11	Lanatifera_DN60713_c0_g3_i1.p1|XP_003216796.1	Lanatifera_DN60713_c0_g3_i1.p1|XP_003216796.1
	150310000	132630000	170180000				7	4	0	67.9	42	0	14.428	0	166.55	3171900000	37	Lanatifera_DN60713_c0_g3_i2.p1|XP_014666245.1	Lanatifera_DN60713_c0_g3_i2.p1|XP_014666245.1
	31519000	5703700	22713000				3	1	1	59.4	26.7	26.7	11.236	0	42.296	359620000	12	Lanatifera_DN60713_c0_g3_i3.p2|NP_001032487.2	Lanatifera_DN60713_c0_g3_i3.p2|NP_001032487.2
	41850000	38179000	21237000				6	1	0	66.4	13	0	14.428	0	19.19	708870000	10	Lanatifera_DN60713_c0_g3_i4.p2|XP_014666245.1	Lanatifera_DN60713_c0_g3_i4.p2|XP_014666245.1
	42564000	18509000	27033000				7	2	0	65.5	24.9	0	19.11	0	37.926	881070000	18	Lanatifera_DN60713_c0_g3_i6.p1|NP_001032487.2	Lanatifera_DN60713_c0_g3_i6.p1|NP_001032487.2
	20249000	15786000	7071500				4	4	4	20.8	20.8	20.8	24.163	0	38.918	387960000	12	Lanatifera_DN60716_c0_g1_i2.p1|XP_011313627.1;Lanatifera_DN60716_c0_g1_i1.p1|XP_011313627.1	Lanatifera_DN60716_c0_g1_i2.p1|XP_011313627.1;Lanatifera_DN60716_c0_g1_i1.p1|XP_011313627.1
	5720200	2526500	3676800				5	5	5	19.9	19.9	19.9	42.435	0	12.846	226550000	8	Lanatifera_DN60759_c0_g1_i2.p1|EFX78604.1;Lanatifera_DN60759_c0_g1_i1.p1|AHJ81344.1	Lanatifera_DN60759_c0_g1_i2.p1|EFX78604.1;Lanatifera_DN60759_c0_g1_i1.p1|AHJ81344.1
	3007300	3239800	9182600				5	5	5	18.9	18.9	18.9	30.396	0	18.137	262300000	8	Lanatifera_DN60827_c0_g1_i3.p1|XP_021940781.1;Lanatifera_DN60827_c0_g1_i2.p1|XP_021940781.1;Lanatifera_DN60827_c0_g1_i1.p1|XP_021940781.1	Lanatifera_DN60827_c0_g1_i3.p1|XP_021940781.1;Lanatifera_DN60827_c0_g1_i2.p1|XP_021940781.1;Lanatifera_DN60827_c0_g1_i1.p1|XP_021940781.1
	31993000	7460100	25201000				7	7	7	35.3	35.3	35.3	26.277	0	62.812	775850000	28	Lanatifera_DN60834_c0_g1_i1.p1|XP_018019535.1	Lanatifera_DN60834_c0_g1_i1.p1|XP_018019535.1
	138010000	58507000	76968000				5	5	5	41.5	41.5	41.5	15.084	0	17.018	2187900000	36	Lanatifera_DN60835_c0_g1_i1.p2|ALS04935.1	Lanatifera_DN60835_c0_g1_i1.p2|ALS04935.1
	21633000	31709000	18346000				2	2	2	14	14	14	17.696	0	3.6571	430130000	3	Lanatifera_DN60839_c0_g1_i2.p1|XP_011701793.1	Lanatifera_DN60839_c0_g1_i2.p1|XP_011701793.1
	12050000	2204000	1902500				3	3	3	24.9	24.9	24.9	18.735	0	40.568	177720000	8	Lanatifera_DN60861_c0_g1_i1.p2|EFX69844.1	Lanatifera_DN60861_c0_g1_i1.p2|EFX69844.1
	2194000	5595000	4641800				3	3	3	17.5	17.5	17.5	28.544	0	7.8114	174030000	7	Lanatifera_DN60914_c0_g2_i1.p1|XP_023019774.1;Lanatifera_DN60914_c0_g2_i2.p1|XP_023019774.1	Lanatifera_DN60914_c0_g2_i1.p1|XP_023019774.1;Lanatifera_DN60914_c0_g2_i2.p1|XP_023019774.1
	7411300	16610000	1403600				1	1	1	14.4	14.4	14.4	16.826	0	5.2737	101700000	6	Lanatifera_DN60942_c0_g1_i2.p2|P13732.1	Lanatifera_DN60942_c0_g1_i2.p2|P13732.1
	476210	0	157550				2	1	1	3.5	2.1	2.1	60.818	0.0083433	2.068	19013000	3	Lanatifera_DN60952_c0_g1_i1.p1|XP_014486742.1;Lanatifera_DN60952_c0_g1_i2.p1|KMQ96498.1	Lanatifera_DN60952_c0_g1_i1.p1|XP_014486742.1;Lanatifera_DN60952_c0_g1_i2.p1|KMQ96498.1
	13318000	65456000	24002000				9	9	7	51.9	51.9	41.2	25.468	0	121	1541600000	28	Lanatifera_DN60967_c1_g1_i1.p1|XP_021915144.1;Lanatifera_DN74630_c2_g1_i2.p1|XP_012532970.1;Lanatifera_DN74630_c2_g1_i1.p1|XP_012532970.1	Lanatifera_DN60967_c1_g1_i1.p1|XP_021915144.1
	4831400	6735600	7695300				2	2	2	4.6	4.6	4.6	35.333	0	4.8833	269670000	6	Lanatifera_DN61038_c0_g1_i2.p1|XP_017064347.1	Lanatifera_DN61038_c0_g1_i2.p1|XP_017064347.1
	29723000	65830000	24179000				32	8	8	72	14.2	14.2	63.788	0	105.95	4549800000	64	Lanatifera_DN61047_c0_g1_i1.p1|	Lanatifera_DN61047_c0_g1_i1.p1|
	401180000	297670016	277430016				58	57	0	73.4	71.7	0	107.93	0	323.31	50767000000	418	Lanatifera_DN61047_c0_g1_i5.p1|;Lanatifera_DN61047_c0_g1_i4.p1|;Lanatifera_DN61047_c0_g1_i2.p1|	Lanatifera_DN61047_c0_g1_i5.p1|;Lanatifera_DN61047_c0_g1_i4.p1|;Lanatifera_DN61047_c0_g1_i2.p1|
	54048000	101800000	39210000				49	8	3	75.9	13.1	3.7	84.677	0	102.57	7802400000	57	Lanatifera_DN61047_c0_g1_i3.p1|	Lanatifera_DN61047_c0_g1_i3.p1|
	2527100	8571700	4151700				3	3	3	13.7	13.7	13.7	24.081	0	7.7594	167760000	6	Lanatifera_DN61069_c0_g1_i7.p1|PNF33131.1;Lanatifera_DN61069_c0_g1_i6.p1|PNF33131.1;Lanatifera_DN61069_c0_g1_i4.p1|PNF33131.1;Lanatifera_DN61069_c0_g1_i2.p1|PNF33131.1	Lanatifera_DN61069_c0_g1_i7.p1|PNF33131.1;Lanatifera_DN61069_c0_g1_i6.p1|PNF33131.1;Lanatifera_DN61069_c0_g1_i4.p1|PNF33131.1;Lanatifera_DN61069_c0_g1_i2.p1|PNF33131.1
	7509600	11778000	8524700				6	6	6	25.6	25.6	25.6	38.257	0	16.175	472800000	13	Lanatifera_DN61088_c0_g1_i1.p1|XP_021924218.1;Lanatifera_DN61088_c0_g1_i2.p1|XP_021924218.1	Lanatifera_DN61088_c0_g1_i1.p1|XP_021924218.1;Lanatifera_DN61088_c0_g1_i2.p1|XP_021924218.1
	320610	1342600	0				2	2	2	7.2	7.2	7.2	44.177	0	4.6512	43242000	2	Lanatifera_DN61100_c0_g1_i4.p1|XP_021002784.1;Lanatifera_DN61100_c0_g1_i8.p1|ASW35069.1;Lanatifera_DN61100_c0_g1_i10.p1|ASW35069.1;Lanatifera_DN61100_c0_g1_i2.p1|ASW35069.1	Lanatifera_DN61100_c0_g1_i4.p1|XP_021002784.1;Lanatifera_DN61100_c0_g1_i8.p1|ASW35069.1;Lanatifera_DN61100_c0_g1_i10.p1|ASW35069.1;Lanatifera_DN61100_c0_g1_i2.p1|ASW35069.1
	574720	488020	660330				1	1	1	1.7	1.7	1.7	77.767	0.0044643	2.4989	63753000	7	Lanatifera_DN61138_c0_g1_i2.p1|XP_021925129.1;Lanatifera_DN61138_c0_g1_i1.p1|XP_021925129.1	Lanatifera_DN61138_c0_g1_i2.p1|XP_021925129.1;Lanatifera_DN61138_c0_g1_i1.p1|XP_021925129.1
	96398000	35371000	33210000				4	4	4	73.8	73.8	73.8	11.487	0	19.33	659910000	17	Lanatifera_DN61153_c0_g2_i3.p1|ODM93780.1;Lanatifera_DN61153_c0_g2_i2.p1|ODM93780.1	Lanatifera_DN61153_c0_g2_i3.p1|ODM93780.1;Lanatifera_DN61153_c0_g2_i2.p1|ODM93780.1
	25412000	36007000	13151000				4	4	4	22.8	22.8	22.8	20.573	0	62.153	596560000	9	Lanatifera_DN61153_c0_g3_i1.p1|XP_015116011.1;Lanatifera_DN61153_c0_g3_i3.p1|BAC66140.1;Lanatifera_DN61153_c0_g3_i2.p1|XP_017771893.1	Lanatifera_DN61153_c0_g3_i1.p1|XP_015116011.1;Lanatifera_DN61153_c0_g3_i3.p1|BAC66140.1;Lanatifera_DN61153_c0_g3_i2.p1|XP_017771893.1
	15003000	17006000	10181000				16	12	12	32.7	26.2	26.2	54.083	0	72.349	1265700000	35	Lanatifera_DN61154_c0_g1_i4.p1|XP_008555301.1;Lanatifera_DN61154_c0_g1_i5.p1|XP_008555305.1;Lanatifera_DN61154_c0_g1_i1.p1|XP_008555305.1	Lanatifera_DN61154_c0_g1_i4.p1|XP_008555301.1;Lanatifera_DN61154_c0_g1_i5.p1|XP_008555305.1;Lanatifera_DN61154_c0_g1_i1.p1|XP_008555305.1
	0	1534400	691270				1	1	1	6.7	6.7	6.7	22.436	0.00070423	3.3652	26708000	2	Lanatifera_DN61182_c0_g1_i1.p1|XP_018565457.1	Lanatifera_DN61182_c0_g1_i1.p1|XP_018565457.1
	4949800	9747500	3815500				3	3	3	13.7	13.7	13.7	20.563	0	8.1691	185130000	10	Lanatifera_DN61206_c0_g2_i1.p1|EFX73745.1;REV__Lanatifera_DN64474_c0_g1_i4.p1|XP_018518873.1;REV__Lanatifera_DN64474_c0_g1_i1.p1|XP_018518873.1;REV__Lanatifera_DN64474_c0_g1_i3.p1|XP_018518873.1;REV__Lanatifera_DN64474_c0_g1_i2.p1|XP_018518873.1	Lanatifera_DN61206_c0_g2_i1.p1|EFX73745.1
	48611000	15159000	19887000				1	1	1	19.4	19.4	19.4	10.97	0	7.5395	418290000	9	Lanatifera_DN61279_c0_g1_i1.p1|XP_017785768.1	Lanatifera_DN61279_c0_g1_i1.p1|XP_017785768.1
	3327200	2864100	2631900				2	2	2	14.6	14.6	14.6	21.269	0	8.6014	70586000	5	Lanatifera_DN61306_c0_g1_i1.p2|NP_001088822.1	Lanatifera_DN61306_c0_g1_i1.p2|NP_001088822.1
	0	3356700	1062600				3	3	3	7.4	7.4	7.4	32.395	0	5.6128	57450000	4	Lanatifera_DN61416_c0_g1_i1.p1|XP_015585226.1	Lanatifera_DN61416_c0_g1_i1.p1|XP_015585226.1
	7805000	13384000	0				2	2	2	14	14	14	18.153	0.00071429	3.5078	169510000	5	Lanatifera_DN61419_c0_g1_i1.p2|XP_019761754.1	Lanatifera_DN61419_c0_g1_i1.p2|XP_019761754.1
	0	8984900	2572500				4	4	4	23	23	23	24.041	0	22.707	92459000	6	Lanatifera_DN61441_c1_g1_i5.p1|CBN08624.1;Lanatifera_DN61441_c1_g1_i3.p1|CBN08624.1;Lanatifera_DN61441_c1_g1_i1.p1|CBN08624.1	Lanatifera_DN61441_c1_g1_i5.p1|CBN08624.1;Lanatifera_DN61441_c1_g1_i3.p1|CBN08624.1;Lanatifera_DN61441_c1_g1_i1.p1|CBN08624.1
	0	2742500	0				1	1	1	5.2	5.2	5.2	22.521	0.0019763	2.7446	24683000	1	Lanatifera_DN61481_c0_g1_i3.p1|XP_023327729.1;Lanatifera_DN61481_c0_g1_i2.p1|XP_023327729.1	Lanatifera_DN61481_c0_g1_i3.p1|XP_023327729.1;Lanatifera_DN61481_c0_g1_i2.p1|XP_023327729.1
	63222000	219510000	63209000				8	8	8	57	57	57	15.211	0	81.061	2421600000	47	Lanatifera_DN61491_c0_g1_i1.p1|XP_013771942.1	Lanatifera_DN61491_c0_g1_i1.p1|XP_013771942.1
	2678000	8354300	3174900				3	3	3	18.6	18.6	18.6	20.048	0	7.5653	127870000	4	Lanatifera_DN61506_c0_g2_i1.p2|XP_021951560.1	Lanatifera_DN61506_c0_g2_i1.p2|XP_021951560.1
	1980400	3399700	2639200				4	4	4	13	13	13	47.951	0	11.442	168410000	12	Lanatifera_DN61521_c0_g1_i2.p1|KZS03008.1	Lanatifera_DN61521_c0_g1_i2.p1|KZS03008.1
	6344100	2158200	2910100				5	5	5	17.3	17.3	17.3	43.229	0	19.561	251070000	14	Lanatifera_DN61528_c0_g1_i1.p1|KFM60386.1	Lanatifera_DN61528_c0_g1_i1.p1|KFM60386.1
	94887000	15387000	111600000				10	2	2	33.6	12.7	12.7	27.543	0	24.949	2218700000	21	Lanatifera_DN61545_c0_g1_i2.p1|	Lanatifera_DN61545_c0_g1_i2.p1|
	147320000	23338000	139430000				16	16	8	8.3	8.3	5.3	166.65	0	323.31	26977000000	96	Lanatifera_DN61545_c0_g1_i5.p1|XP_015515560.1;Lanatifera_DN61545_c0_g1_i7.p1|XP_015515560.1;Lanatifera_DN61545_c0_g1_i9.p1|XP_015515560.1;Lanatifera_DN61545_c0_g1_i6.p1|XP_015515560.1;Lanatifera_DN61545_c0_g1_i8.p1|XP_015515560.1;Lanatifera_DN61545_c0_g1_i1.p1|XP_015515560.1;Lanatifera_DN61545_c0_g1_i4.p1|XP_015515560.1	Lanatifera_DN61545_c0_g1_i5.p1|XP_015515560.1
	9854400	3998700	0				2	2	2	10.8	10.8	10.8	22.788	0.0019973	2.8758	110820000	2	Lanatifera_DN61551_c1_g1_i3.p1|XP_003696054.1;Lanatifera_DN61551_c1_g1_i2.p2|XP_003696054.1;Lanatifera_DN61551_c1_g1_i1.p2|XP_003696054.1	Lanatifera_DN61551_c1_g1_i3.p1|XP_003696054.1;Lanatifera_DN61551_c1_g1_i2.p2|XP_003696054.1;Lanatifera_DN61551_c1_g1_i1.p2|XP_003696054.1
	30591000	54685000	24531000				8	8	8	54.5	54.5	54.5	23.69	0	31.293	1098100000	20	Lanatifera_DN61594_c0_g1_i1.p1|XP_018566457.1	Lanatifera_DN61594_c0_g1_i1.p1|XP_018566457.1
	3562800	2211000	4613300				5	5	5	12.7	12.7	12.7	53.62	0	24.137	228520000	10	Lanatifera_DN61604_c0_g1_i4.p1|XP_024216513.1;Lanatifera_DN61604_c0_g1_i1.p1|XP_024216513.1;Lanatifera_DN61604_c0_g1_i3.p1|XP_024216513.1	Lanatifera_DN61604_c0_g1_i4.p1|XP_024216513.1;Lanatifera_DN61604_c0_g1_i1.p1|XP_024216513.1;Lanatifera_DN61604_c0_g1_i3.p1|XP_024216513.1
	8823700	34672000	23803000				2	1	1	16.8	9.9	9.9	14.407	0.0020134	2.9409	336500000	8	Lanatifera_DN61620_c0_g2_i1.p1|XP_021952513.1	Lanatifera_DN61620_c0_g2_i1.p1|XP_021952513.1
	16940000	16353000	17864000				16	16	16	29.1	29.1	29.1	67.45	0	110.99	1841600000	45	Lanatifera_DN61628_c1_g1_i1.p1|XP_014210021.1	Lanatifera_DN61628_c1_g1_i1.p1|XP_014210021.1
	0	1444200	2066100				2	2	2	12.4	12.4	12.4	17.17	0	4.0515	38614000	4	Lanatifera_DN61646_c0_g1_i1.p1|XP_023705812.1	Lanatifera_DN61646_c0_g1_i1.p1|XP_023705812.1
	9143100	3986200	18361000				4	4	4	26.6	26.6	26.6	20.105	0	21.996	251920000	6	Lanatifera_DN61657_c0_g1_i2.p2|XP_002426543.1;Lanatifera_DN61657_c0_g1_i1.p1|XP_002426543.1	Lanatifera_DN61657_c0_g1_i2.p2|XP_002426543.1;Lanatifera_DN61657_c0_g1_i1.p1|XP_002426543.1
	50624000	58814000	95922000				5	5	5	53.7	53.7	53.7	11.858	0	29.548	1232200000	31	Lanatifera_DN61671_c1_g1_i2.p1|XP_018568292.1;Lanatifera_DN61671_c1_g1_i1.p1|XP_018568292.1	Lanatifera_DN61671_c1_g1_i2.p1|XP_018568292.1;Lanatifera_DN61671_c1_g1_i1.p1|XP_018568292.1
	82413000	83457000	43385000				24	24	24	47.2	47.2	47.2	65.91	0	106.49	6486900000	114	Lanatifera_DN61708_c0_g1_i1.p1|XP_018301334.1	Lanatifera_DN61708_c0_g1_i1.p1|XP_018301334.1
	749740	1524600	1280200				4	1	1	16.4	5	5	27.317	0.0099415	1.9347	46209000	1	Lanatifera_DN61714_c0_g1_i2.p1|KFM70452.1	Lanatifera_DN61714_c0_g1_i2.p1|KFM70452.1
	0	5571100	959560				1	1	1	10.4	10.4	10.4	15.173	0.005508	2.2207	45715000	2	Lanatifera_DN71306_c0_g1_i8.p2|XP_017766307.1;Lanatifera_DN71306_c0_g1_i6.p2|XP_017766307.1;Lanatifera_DN71306_c0_g1_i13.p2|XP_017766307.1;Lanatifera_DN71306_c0_g1_i12.p2|XP_017766307.1;Lanatifera_DN71306_c0_g1_i10.p4|XP_006572113.1;Lanatifera_DN61740_c0_g1_i7.p2|XP_012254649.1;Lanatifera_DN61740_c0_g1_i4.p2|XP_012254649.1;Lanatifera_DN61740_c0_g1_i6.p1|XP_012254649.1;Lanatifera_DN61740_c0_g1_i3.…	Lanatifera_DN71306_c0_g1_i8.p2|XP_017766307.1;Lanatifera_DN71306_c0_g1_i6.p2|XP_017766307.1;Lanatifera_DN71306_c0_g1_i13.p2|XP_017766307.1;Lanatifera_DN71306_c0_g1_i12.p2|XP_017766307.1;Lanatifera_DN71306_c0_g1_i10.p4|XP_006572113.1;Lanatifera_DN61740_c0_g1_i7.p2|XP_012254649.1;Lanatifera_DN61740_c0_g1_i4.p2|XP_012254649.1;Lanatifera_DN61740_c0_g1_i6.p1|XP_012254649.1;Lanatifera_DN61740_c0_g1_i3.…
	20713000	60652000	22862000				4	4	4	24.7	24.7	24.7	16.265	0	8.7566	833820000	15	Lanatifera_DN61816_c1_g1_i1.p1|;Lanatifera_DN61816_c1_g2_i2.p1|	Lanatifera_DN61816_c1_g1_i1.p1|;Lanatifera_DN61816_c1_g2_i2.p1|
	3513200	18238000	10450000				4	4	4	34.9	34.9	34.9	15.954	0	9.85	225410000	9	Lanatifera_DN61825_c0_g1_i2.p2|XP_023327556.1;Lanatifera_DN61825_c0_g1_i1.p2|XP_023327556.1	Lanatifera_DN61825_c0_g1_i2.p2|XP_023327556.1;Lanatifera_DN61825_c0_g1_i1.p2|XP_023327556.1
	203980000	131570000	137000000				13	13	13	63.8	63.8	63.8	16.81	0	171.61	4253000000	82	Lanatifera_DN61828_c0_g1_i7.p1|ABM53481.1;Lanatifera_DN61828_c0_g1_i6.p1|ABM53481.1;Lanatifera_DN61828_c0_g1_i5.p1|ABM53481.1;Lanatifera_DN61828_c0_g1_i4.p1|ABM53481.1;Lanatifera_DN61828_c0_g1_i10.p1|ABM53481.1;Lanatifera_DN61828_c0_g1_i9.p3|XP_003515462.1;Lanatifera_DN61828_c0_g1_i2.p3|XP_003515462.1	Lanatifera_DN61828_c0_g1_i7.p1|ABM53481.1;Lanatifera_DN61828_c0_g1_i6.p1|ABM53481.1;Lanatifera_DN61828_c0_g1_i5.p1|ABM53481.1;Lanatifera_DN61828_c0_g1_i4.p1|ABM53481.1;Lanatifera_DN61828_c0_g1_i10.p1|ABM53481.1;Lanatifera_DN61828_c0_g1_i9.p3|XP_003515462.1;Lanatifera_DN61828_c0_g1_i2.p3|XP_003515462.1
	4015200	3124300	3540700				2	2	2	14.9	14.9	14.9	20.29	0	6.9171	85442000	4	Lanatifera_DN61836_c0_g2_i2.p1|XP_013786166.1	Lanatifera_DN61836_c0_g2_i2.p1|XP_013786166.1
	6007500	44528000	7488000				20	20	20	28.1	28.1	28.1	94.242	0	55.401	2553000000	48	Lanatifera_DN61882_c0_g1_i3.p1|XP_012263339.1;Lanatifera_DN61882_c0_g1_i1.p1|AAR01297.1	Lanatifera_DN61882_c0_g1_i3.p1|XP_012263339.1
	8696500224	559830016	2591699968				24	18	2	90.2	72.9	8.3	15.188	0	276.22	142180000000	1666	Lanatifera_DN61938_c1_g2_i1.p1|XP_008544844.1	Lanatifera_DN61938_c1_g2_i1.p1|XP_008544844.1
	8920700	1198900	2110800				5	5	5	18.6	18.6	18.6	44.021	0	22.179	244610000	11	Lanatifera_DN61957_c0_g1_i9.p1|XP_019759588.1;Lanatifera_DN61957_c0_g1_i8.p1|XP_019759588.1;Lanatifera_DN61957_c0_g1_i6.p1|XP_019759588.1;Lanatifera_DN61957_c0_g1_i5.p1|XP_019759588.1;Lanatifera_DN61957_c0_g1_i4.p1|XP_019759588.1;Lanatifera_DN61957_c0_g1_i10.p1|XP_019759588.1;Lanatifera_DN61957_c0_g1_i1.p1|XP_019759588.1;Lanatifera_DN61957_c0_g1_i3.p1|XP_018330656.1;Lanatifera_DN61957_c0_g1_i2.p1…	Lanatifera_DN61957_c0_g1_i9.p1|XP_019759588.1;Lanatifera_DN61957_c0_g1_i8.p1|XP_019759588.1;Lanatifera_DN61957_c0_g1_i6.p1|XP_019759588.1;Lanatifera_DN61957_c0_g1_i5.p1|XP_019759588.1;Lanatifera_DN61957_c0_g1_i4.p1|XP_019759588.1;Lanatifera_DN61957_c0_g1_i10.p1|XP_019759588.1;Lanatifera_DN61957_c0_g1_i1.p1|XP_019759588.1;Lanatifera_DN61957_c0_g1_i3.p1|XP_018330656.1;Lanatifera_DN61957_c0_g1_i2.p1…
	1227400	5371000	0				1	1	1	12.2	12.2	12.2	14.241	0	12.791	39591000	2	Lanatifera_DN61993_c0_g2_i1.p1|;Lanatifera_DN61993_c0_g2_i2.p1|	Lanatifera_DN61993_c0_g2_i1.p1|;Lanatifera_DN61993_c0_g2_i2.p1|
	1061300	4907700	1955500				2	2	2	6.6	6.6	6.6	36.767	0.0013899	3.2437	134720000	4	Lanatifera_DN62001_c0_g1_i2.p1|EFX71508.1;Lanatifera_DN62001_c0_g1_i1.p1|EFX71508.1	Lanatifera_DN62001_c0_g1_i2.p1|EFX71508.1;Lanatifera_DN62001_c0_g1_i1.p1|EFX71508.1
	17600000	45842000	16672000				5	5	5	32.3	32.3	32.3	14.13	0	13.731	721020000	21	Lanatifera_DN62033_c0_g1_i1.p1|ACO09841.1;Lanatifera_DN62033_c0_g1_i2.p1|ACO09841.1	Lanatifera_DN62033_c0_g1_i1.p1|ACO09841.1;Lanatifera_DN62033_c0_g1_i2.p1|ACO09841.1
	2783200	0	834960				2	2	2	20.2	20.2	20.2	22.81	0	4.0938	36182000	3	Lanatifera_DN62043_c0_g1_i3.p1|XP_019557786.1;Lanatifera_DN62043_c0_g1_i2.p1|XP_019557786.1;Lanatifera_DN62043_c0_g1_i1.p1|XP_019557786.1	Lanatifera_DN62043_c0_g1_i3.p1|XP_019557786.1;Lanatifera_DN62043_c0_g1_i2.p1|XP_019557786.1;Lanatifera_DN62043_c0_g1_i1.p1|XP_019557786.1
	3866700	19723000	8382000				6	6	6	30.4	30.4	30.4	35.756	0	39.067	639440000	11	Lanatifera_DN62051_c5_g1_i1.p1|XP_019873692.1;Lanatifera_DN62051_c5_g1_i2.p1|XP_019873692.1;Lanatifera_DN102509_c0_g1_i1.p1|PVD37857.1	Lanatifera_DN62051_c5_g1_i1.p1|XP_019873692.1;Lanatifera_DN62051_c5_g1_i2.p1|XP_019873692.1
	119640000	55454000	73184000				5	5	5	33.1	33.1	33.1	14.84	0	31.681	1489700000	31	Lanatifera_DN62059_c0_g2_i4.p1|ACR24971.1	Lanatifera_DN62059_c0_g2_i4.p1|ACR24971.1
	5756900	9984200	7945700				3	3	3	26.5	26.5	26.5	18.724	0	15.018	189490000	7	Lanatifera_DN62068_c0_g1_i1.p1|XP_015180298.1	Lanatifera_DN62068_c0_g1_i1.p1|XP_015180298.1
	1566600	2585700	2006600				1	1	1	11.2	11.2	11.2	14.151	0.0094619	2.0202	61589000	1	Lanatifera_DN62075_c0_g1_i3.p1|KZS15614.1;Lanatifera_DN62075_c0_g1_i2.p2|KZS15614.1;Lanatifera_DN62075_c0_g1_i1.p3|XP_314835.2	Lanatifera_DN62075_c0_g1_i3.p1|KZS15614.1;Lanatifera_DN62075_c0_g1_i2.p2|KZS15614.1;Lanatifera_DN62075_c0_g1_i1.p3|XP_314835.2
	372170	2728100	1197700				4	4	4	15.2	15.2	15.2	34.611	0	7.7221	68767000	5	Lanatifera_DN62099_c0_g1_i1.p1|XP_966490.1	Lanatifera_DN62099_c0_g1_i1.p1|XP_966490.1
	0	1121900	0				3	3	3	19.2	19.2	19.2	24.388	0	6.8294	14585000	3	Lanatifera_DN62102_c6_g2_i1.p1|XP_018562518.1	Lanatifera_DN62102_c6_g2_i1.p1|XP_018562518.1
	2991800	2639300	2400900				1	1	1	8.6	8.6	8.6	22.661	0	6.018	72289000	5	Lanatifera_DN62104_c0_g1_i3.p1|XP_022309126.1;Lanatifera_DN62104_c0_g1_i2.p1|XP_022309126.1;Lanatifera_DN62104_c0_g1_i1.p1|XP_022309126.1	Lanatifera_DN62104_c0_g1_i3.p1|XP_022309126.1;Lanatifera_DN62104_c0_g1_i2.p1|XP_022309126.1;Lanatifera_DN62104_c0_g1_i1.p1|XP_022309126.1
	9604900	15770000	13112000				9	9	9	29.4	29.4	29.4	53.128	0	59.343	885200000	27	Lanatifera_DN62124_c0_g1_i1.p1|XP_018911270.1	Lanatifera_DN62124_c0_g1_i1.p1|XP_018911270.1
	680910016	138710000	235300000				27	27	27	57.6	57.6	57.6	47.82	0	323.31	26373000000	242	Lanatifera_DN62135_c0_g1_i1.p1|AJA37901.1;Lanatifera_DN62135_c0_g1_i2.p1|AJA37901.1;Lanatifera_DN62135_c0_g1_i5.p1|AJA37901.1;Lanatifera_DN62135_c0_g1_i6.p1|PIO39575.1;Lanatifera_DN62135_c0_g1_i4.p2|XP_004067697.1	Lanatifera_DN62135_c0_g1_i1.p1|AJA37901.1;Lanatifera_DN62135_c0_g1_i2.p1|AJA37901.1;Lanatifera_DN62135_c0_g1_i5.p1|AJA37901.1;Lanatifera_DN62135_c0_g1_i6.p1|PIO39575.1
	1818600	2954300	0				1	1	1	11	11	11	11.936	0.0049628	2.3362	33410000	4	Lanatifera_DN62153_c0_g1_i2.p1|Q6QLW4.1;Lanatifera_DN62153_c0_g1_i1.p1|Q6QLW4.1	Lanatifera_DN62153_c0_g1_i2.p1|Q6QLW4.1;Lanatifera_DN62153_c0_g1_i1.p1|Q6QLW4.1
	12795000	15440000	19030000				2	2	2	12.7	12.7	12.7	17.203	0.0094229	1.9766	236330000	4	Lanatifera_DN62167_c0_g1_i1.p1|XP_311483.3	Lanatifera_DN62167_c0_g1_i1.p1|XP_311483.3
	933270016	904089984	346460000				17	17	17	80.5	80.5	80.5	25.072	0	323.31	28390000000	172	Lanatifera_DN62179_c0_g2_i1.p1|	Lanatifera_DN62179_c0_g2_i1.p1|
	19485000	18583000	28956000				8	8	0	25.4	25.4	0	45.967	0	88.11	1608600000	19	Lanatifera_DN62190_c0_g1_i3.p1|XP_019643622.1	Lanatifera_DN62190_c0_g1_i3.p1|XP_019643622.1
	1662700	838260	0				7	1	0	27.3	6.1	0	44.432	0	6.4595	55021000	3	Lanatifera_DN62190_c0_g1_i4.p1|XP_019643622.1	Lanatifera_DN62190_c0_g1_i4.p1|XP_019643622.1
	2296500	1800300	629370				7	1	0	20.8	3	0	45.577	0.0019355	2.5785	108700000	2	Lanatifera_DN62190_c0_g1_i5.p1|XP_019643624.1;Lanatifera_DN62190_c0_g1_i8.p1|XP_019643239.1	Lanatifera_DN62190_c0_g1_i5.p1|XP_019643624.1;Lanatifera_DN62190_c0_g1_i8.p1|XP_019643239.1
	1344900	2579000	1783500				4	4	4	8.3	8.3	8.3	66.883	0	9.2904	194050000	8	Lanatifera_DN62215_c1_g1_i1.p1|XP_023342276.1;Lanatifera_DN62215_c1_g1_i5.p1|XP_011435895.1;Lanatifera_DN62215_c1_g1_i4.p1|XP_022292522.1;Lanatifera_DN62215_c1_g1_i2.p1|XP_011435895.1;Lanatifera_DN62215_c1_g1_i6.p1|CBY13933.1	Lanatifera_DN62215_c1_g1_i1.p1|XP_023342276.1;Lanatifera_DN62215_c1_g1_i5.p1|XP_011435895.1;Lanatifera_DN62215_c1_g1_i4.p1|XP_022292522.1;Lanatifera_DN62215_c1_g1_i2.p1|XP_011435895.1
	0	6078600	0				2	2	2	7.1	7.1	7.1	49.742	0	53.32	54708000	5	Lanatifera_DN62221_c2_g1_i1.p1|XP_023719423.1	Lanatifera_DN62221_c2_g1_i1.p1|XP_023719423.1
	0	0	1394500				1	1	1	6.4	6.4	6.4	40.925	0.0019685	2.7159	12550000	1	Lanatifera_DN62244_c0_g1_i2.p1|XP_023703327.1;Lanatifera_DN62244_c0_g1_i1.p1|XP_023703327.1	Lanatifera_DN62244_c0_g1_i2.p1|XP_023703327.1;Lanatifera_DN62244_c0_g1_i1.p1|XP_023703327.1
	19665000	5917200	11537000				9	9	9	28.3	28.3	28.3	43.354	0	44.747	890850000	26	Lanatifera_DN62251_c0_g1_i2.p1|XP_021941414.1	Lanatifera_DN62251_c0_g1_i2.p1|XP_021941414.1
	3378600	6049700	2993700				2	2	2	14.1	14.1	14.1	21.717	0	13.253	124220000	9	Lanatifera_DN62263_c0_g1_i1.p1|XP_018576782.1;Lanatifera_DN62263_c0_g1_i3.p1|XP_018018138.1;Lanatifera_DN62263_c0_g1_i2.p1|XP_018018138.1	Lanatifera_DN62263_c0_g1_i1.p1|XP_018576782.1;Lanatifera_DN62263_c0_g1_i3.p1|XP_018018138.1;Lanatifera_DN62263_c0_g1_i2.p1|XP_018018138.1
	0	2445800	2370300				1	1	1	19.8	19.8	19.8	11.662	0.0014025	3.3302	33713000	1	Lanatifera_DN62265_c0_g1_i1.p2|PSN40416.1;Lanatifera_DN62265_c0_g1_i2.p1|XP_023707492.1	Lanatifera_DN62265_c0_g1_i1.p2|PSN40416.1;Lanatifera_DN62265_c0_g1_i2.p1|XP_023707492.1
	392700	0	407520				1	1	1	3.6	3.6	3.6	34.067	0.0049813	2.3717	17605000	2	Lanatifera_DN62266_c0_g1_i2.p2|XP_014227227.1;Lanatifera_DN62266_c0_g1_i1.p2|XP_014227227.1	Lanatifera_DN62266_c0_g1_i2.p2|XP_014227227.1;Lanatifera_DN62266_c0_g1_i1.p2|XP_014227227.1
	62809000	6357000	7006800				2	2	2	19.9	19.9	19.9	15.715	0	8.4054	533210000	8	Lanatifera_DN62269_c0_g1_i1.p1|KZS06868.1;Lanatifera_DN62269_c0_g1_i3.p1|KZS06868.1	Lanatifera_DN62269_c0_g1_i1.p1|KZS06868.1;Lanatifera_DN62269_c0_g1_i3.p1|KZS06868.1
	938700	3937300	742730				2	2	2	6.4	6.4	6.4	41.919	0	3.8174	95518000	5	Lanatifera_DN62285_c0_g1_i1.p1|XP_023724869.1	Lanatifera_DN62285_c0_g1_i1.p1|XP_023724869.1
	0	895370	883820				1	1	1	6.2	6.2	6.2	25.284	0.0072115	2.1327	17792000	1	Lanatifera_DN62321_c1_g1_i2.p1|XP_019639242.1;Lanatifera_DN62321_c1_g1_i4.p1|NP_034138.3;Lanatifera_DN62321_c1_g1_i3.p1|NP_034138.3;Lanatifera_DN62321_c1_g1_i1.p1|NP_034138.3	Lanatifera_DN62321_c1_g1_i2.p1|XP_019639242.1;Lanatifera_DN62321_c1_g1_i4.p1|NP_034138.3;Lanatifera_DN62321_c1_g1_i3.p1|NP_034138.3;Lanatifera_DN62321_c1_g1_i1.p1|NP_034138.3
	135820000	251330000	54369000				18	15	13	61.2	53.1	47.8	35.829	0	204.76	10155000000	102	Lanatifera_DN62325_c0_g1_i4.p1|PNF34030.1;Lanatifera_DN62325_c0_g1_i8.p2|PNF34030.1;Lanatifera_DN62325_c0_g1_i6.p1|PSN37209.1;Lanatifera_DN62325_c0_g1_i5.p1|PSN37209.1;Lanatifera_DN62325_c0_g1_i2.p2|PNF34030.1;Lanatifera_DN62325_c0_g1_i3.p1|PNF34030.1;Lanatifera_DN73965_c3_g2_i1.p1|EFX78003.1;Lanatifera_DN62325_c0_g2_i2.p1|PNF34030.1;Lanatifera_DN62325_c0_g2_i4.p1|PNF34030.1;Lanatifera_DN62325_c0…	Lanatifera_DN62325_c0_g1_i4.p1|PNF34030.1;Lanatifera_DN62325_c0_g1_i8.p2|PNF34030.1;Lanatifera_DN62325_c0_g1_i6.p1|PSN37209.1;Lanatifera_DN62325_c0_g1_i5.p1|PSN37209.1;Lanatifera_DN62325_c0_g1_i2.p2|PNF34030.1;Lanatifera_DN62325_c0_g1_i3.p1|PNF34030.1
	1178600	1045500	1375200				1	1	1	5.2	5.2	5.2	37.935	0.0049689	2.344	57590000	3	Lanatifera_DN62326_c0_g1_i1.p1|KZS11038.1	Lanatifera_DN62326_c0_g1_i1.p1|KZS11038.1
	54692000	34834000	30982000				11	11	11	47.7	47.7	47.7	27.931	0	81.154	2169200000	54	Lanatifera_DN62365_c0_g1_i1.p1|OXU20616.1	Lanatifera_DN62365_c0_g1_i1.p1|OXU20616.1
	28678000	22340000	7125700				3	3	3	29.7	29.7	29.7	12.826	0	7.7477	232570000	8	Lanatifera_DN62380_c1_g1_i4.p1|XP_002597493.1;Lanatifera_DN62380_c1_g1_i2.p1|XP_002591666.1;Lanatifera_DN62380_c1_g1_i9.p1|XP_002591665.1;Lanatifera_DN62380_c1_g1_i7.p1|XP_002591666.1;Lanatifera_DN62380_c1_g1_i6.p1|XP_002591666.1;Lanatifera_DN62380_c1_g1_i3.p1|XP_002591665.1;Lanatifera_DN62380_c1_g1_i10.p1|XP_002591666.1;Lanatifera_DN62380_c1_g1_i8.p1|XP_002591665.1;Lanatifera_DN62380_c1_g1_i11.p…	Lanatifera_DN62380_c1_g1_i4.p1|XP_002597493.1;Lanatifera_DN62380_c1_g1_i2.p1|XP_002591666.1;Lanatifera_DN62380_c1_g1_i9.p1|XP_002591665.1;Lanatifera_DN62380_c1_g1_i7.p1|XP_002591666.1;Lanatifera_DN62380_c1_g1_i6.p1|XP_002591666.1;Lanatifera_DN62380_c1_g1_i3.p1|XP_002591665.1;Lanatifera_DN62380_c1_g1_i10.p1|XP_002591666.1;Lanatifera_DN62380_c1_g1_i8.p1|XP_002591665.1;Lanatifera_DN62380_c1_g1_i11.p…
	111390000	64378000	106420000				4	4	4	20.6	20.6	20.6	26.359	0	40.595	1693200000	24	Lanatifera_DN62412_c0_g1_i1.p1|XP_021928251.1	Lanatifera_DN62412_c0_g1_i1.p1|XP_021928251.1
	2158000	3232600	2703000				1	1	1	7.9	7.9	7.9	25.903	0	11.026	48561000	3	Lanatifera_DN62424_c0_g1_i1.p1|	Lanatifera_DN62424_c0_g1_i1.p1|
	3404100	12295000	9611300				11	11	10	38.4	38.4	35.9	39.259	0	43.294	607440000	26	Lanatifera_DN62438_c0_g1_i2.p1|XP_019869161.1;Lanatifera_DN62438_c0_g1_i1.p1|XP_019869161.1	Lanatifera_DN62438_c0_g1_i2.p1|XP_019869161.1;Lanatifera_DN62438_c0_g1_i1.p1|XP_019869161.1
	28386000	15679000	19911000				6	6	6	26.8	26.8	26.8	44.031	0	68.178	1279500000	31	Lanatifera_DN62441_c0_g1_i4.p1|WP_069134470.1;Lanatifera_DN62441_c0_g1_i2.p2|XP_015922930.1;Lanatifera_DN62441_c0_g1_i3.p1|XP_019632741.1	Lanatifera_DN62441_c0_g1_i4.p1|WP_069134470.1;Lanatifera_DN62441_c0_g1_i2.p2|XP_015922930.1;Lanatifera_DN62441_c0_g1_i3.p1|XP_019632741.1
	135880000	203720000	94839000				17	17	17	43.7	43.7	43.7	45.483	0	323.31	8254400000	153	Lanatifera_DN62466_c0_g1_i2.p1|KPJ06472.1;Lanatifera_DN62466_c0_g1_i1.p1|KPJ06472.1	Lanatifera_DN62466_c0_g1_i2.p1|KPJ06472.1;Lanatifera_DN62466_c0_g1_i1.p1|KPJ06472.1
	1201900	0	0				3	3	3	12.1	12.1	12.1	38.122	0	3.5937	22836000	3	Lanatifera_DN62516_c0_g1_i5.p1|PRD24727.1;Lanatifera_DN62516_c0_g1_i4.p1|PRD24727.1;Lanatifera_DN62516_c0_g1_i3.p1|PRD24727.1;Lanatifera_DN62516_c0_g1_i2.p1|PRD24727.1;Lanatifera_DN62516_c0_g1_i1.p1|XP_012549195.2	Lanatifera_DN62516_c0_g1_i5.p1|PRD24727.1;Lanatifera_DN62516_c0_g1_i4.p1|PRD24727.1;Lanatifera_DN62516_c0_g1_i3.p1|PRD24727.1;Lanatifera_DN62516_c0_g1_i2.p1|PRD24727.1
	16868000	7381000	6305300				1	1	1	16.8	16.8	16.8	12.955	0	4.0682	213880000	4	Lanatifera_DN62532_c0_g1_i1.p2|XP_002406082.1	Lanatifera_DN62532_c0_g1_i1.p2|XP_002406082.1
	0	1442200	0				1	1	1	12	12	12	17.049	0	4.418	14422000	2	Lanatifera_DN62581_c1_g1_i1.p2|BAN20536.1	Lanatifera_DN62581_c1_g1_i1.p2|BAN20536.1
	7467600	2139400	0				3	3	3	28.7	28.7	28.7	33.601	0	27.579	153710000	5	Lanatifera_DN62651_c1_g1_i2.p1|;Lanatifera_DN62651_c1_g1_i1.p1|;Lanatifera_DN62651_c1_g1_i3.p1|	Lanatifera_DN62651_c1_g1_i2.p1|;Lanatifera_DN62651_c1_g1_i1.p1|
	1078900	509340	0				2	2	2	11.6	11.6	11.6	32.291	0.0020188	2.9657	30177000	2	Lanatifera_DN62651_c1_g2_i1.p1|	Lanatifera_DN62651_c1_g2_i1.p1|
	7298500	0	0				2	2	2	19	19	19	20.536	0	3.9583	58388000	2	Lanatifera_DN62652_c0_g1_i1.p2|	Lanatifera_DN62652_c0_g1_i1.p2|
	4744500	7522100	3755100				2	1	1	17.5	8.4	8.4	16.486	0	3.7682	96130000	0	Lanatifera_DN62652_c0_g3_i1.p1|	Lanatifera_DN62652_c0_g3_i1.p1|
	94248000	8401200	18144000				3	3	2	30.5	30.5	21.4	16.858	0	10.618	603970000	9	Lanatifera_DN62652_c0_g3_i4.p1|;Lanatifera_DN62914_c0_g1_i13.p1|;Lanatifera_DN62652_c0_g2_i1.p1|;Lanatifera_DN62652_c0_g3_i6.p1|	Lanatifera_DN62652_c0_g3_i4.p1|
	14591000	0	8371400				1	1	1	12.5	12.5	12.5	10.458	0.0013746	3.1188	68888000	2	Lanatifera_DN62660_c0_g2_i1.p1|;Lanatifera_DN62660_c0_g1_i3.p1|;Lanatifera_DN62660_c0_g1_i6.p1|;Lanatifera_DN62660_c0_g1_i8.p1|	Lanatifera_DN62660_c0_g2_i1.p1|;Lanatifera_DN62660_c0_g1_i3.p1|;Lanatifera_DN62660_c0_g1_i6.p1|;Lanatifera_DN62660_c0_g1_i8.p1|
	15546000	12925000	8488500				6	6	6	22.7	22.7	22.7	34.096	0	18.537	591350000	10	Lanatifera_DN62661_c0_g2_i2.p1|XP_022083645.1;Lanatifera_DN62661_c0_g2_i1.p1|XP_022083645.1	Lanatifera_DN62661_c0_g2_i2.p1|XP_022083645.1;Lanatifera_DN62661_c0_g2_i1.p1|XP_022083645.1
	7959200	7037500	7544600				4	4	4	24	24	24	22.448	0	9.4289	383200000	16	Lanatifera_DN62672_c0_g1_i2.p1|XP_019868190.1	Lanatifera_DN62672_c0_g1_i2.p1|XP_019868190.1
	0	349510	0				1	1	1	4.4	4.4	4.4	49.154	0.0083284	2.0558	6291200	1	Lanatifera_DN62677_c0_g1_i2.p1|AVP74313.1;Lanatifera_DN62677_c0_g1_i1.p1|AVP74313.1	Lanatifera_DN62677_c0_g1_i2.p1|AVP74313.1;Lanatifera_DN62677_c0_g1_i1.p1|AVP74313.1
	6489100	25189000	13226000				7	7	7	35.4	35.4	35.4	31.71	0	35.207	538850000	16	Lanatifera_DN62692_c0_g1_i1.p2|ELU13384.1	Lanatifera_DN62692_c0_g1_i1.p2|ELU13384.1
	1526100	981670	0				3	3	3	8.2	8.2	8.2	76.521	0	6.4345	87771000	6	Lanatifera_DN62728_c0_g1_i4.p1|KYM98719.1;Lanatifera_DN62728_c0_g1_i3.p1|KYM98719.1;Lanatifera_DN62728_c0_g1_i9.p1|XP_015184599.1;Lanatifera_DN62728_c0_g1_i8.p1|XP_015184599.1;Lanatifera_DN62728_c0_g1_i7.p1|XP_015184599.1;Lanatifera_DN62728_c0_g1_i5.p1|XP_015184599.1;Lanatifera_DN62728_c0_g1_i10.p1|XP_015184599.1;Lanatifera_DN62728_c0_g1_i2.p1|XP_023324912.1;Lanatifera_DN62728_c0_g1_i6.p1|XP_0233…	Lanatifera_DN62728_c0_g1_i4.p1|KYM98719.1;Lanatifera_DN62728_c0_g1_i3.p1|KYM98719.1;Lanatifera_DN62728_c0_g1_i9.p1|XP_015184599.1;Lanatifera_DN62728_c0_g1_i8.p1|XP_015184599.1;Lanatifera_DN62728_c0_g1_i7.p1|XP_015184599.1;Lanatifera_DN62728_c0_g1_i5.p1|XP_015184599.1;Lanatifera_DN62728_c0_g1_i10.p1|XP_015184599.1
	6290800	5438200	4820200				4	4	4	24.2	24.2	24.2	26.597	0	17.58	215140000	11	Lanatifera_DN62732_c0_g2_i3.p1|ADB44901.1;Lanatifera_DN62732_c0_g2_i2.p2|ADB44901.1	Lanatifera_DN62732_c0_g2_i3.p1|ADB44901.1;Lanatifera_DN62732_c0_g2_i2.p2|ADB44901.1
	3551400	4456000	2300700				3	3	3	9.8	9.8	9.8	46.128	0	16.584	185550000	6	Lanatifera_DN62765_c0_g1_i6.p1|XP_024144982.1;Lanatifera_DN62765_c0_g1_i5.p1|XP_024144982.1;Lanatifera_DN62765_c0_g1_i4.p1|XP_024144982.1;Lanatifera_DN62765_c0_g1_i3.p1|XP_024144982.1;Lanatifera_DN62765_c0_g1_i2.p1|XP_024144982.1;Lanatifera_DN62765_c0_g1_i1.p1|XP_024144982.1	Lanatifera_DN62765_c0_g1_i6.p1|XP_024144982.1;Lanatifera_DN62765_c0_g1_i5.p1|XP_024144982.1;Lanatifera_DN62765_c0_g1_i4.p1|XP_024144982.1;Lanatifera_DN62765_c0_g1_i3.p1|XP_024144982.1;Lanatifera_DN62765_c0_g1_i2.p1|XP_024144982.1;Lanatifera_DN62765_c0_g1_i1.p1|XP_024144982.1
	1250700	2005500	0				3	3	3	7.3	7.3	7.3	50.561	0	5.9931	74893000	4	Lanatifera_DN62766_c0_g1_i1.p1|CAG29663.1	Lanatifera_DN62766_c0_g1_i1.p1|CAG29663.1
	49683000	6264100	5287100				7	7	7	30.2	30.2	30.2	36.678	0	48.291	1102200000	17	Lanatifera_DN62828_c0_g1_i4.p1|EFX89258.1;Lanatifera_DN62828_c0_g1_i3.p1|EFX89258.1;Lanatifera_DN62828_c0_g1_i2.p1|EFX89258.1;Lanatifera_DN62828_c0_g1_i1.p1|EFX89258.1	Lanatifera_DN62828_c0_g1_i4.p1|EFX89258.1;Lanatifera_DN62828_c0_g1_i3.p1|EFX89258.1;Lanatifera_DN62828_c0_g1_i2.p1|EFX89258.1;Lanatifera_DN62828_c0_g1_i1.p1|EFX89258.1
	5029000	1920400	1830400				2	2	2	24.6	24.6	24.6	14.861	0	4.9327	52679000	3	Lanatifera_DN62846_c0_g1_i1.p1|XP_023327424.1;Lanatifera_DN62846_c0_g1_i2.p1|XP_023327424.1	Lanatifera_DN62846_c0_g1_i1.p1|XP_023327424.1;Lanatifera_DN62846_c0_g1_i2.p1|XP_023327424.1
	40932000	0	0				2	2	2	23.1	23.1	23.1	13.969	0	15.036	245590000	4	Lanatifera_DN62846_c0_g2_i3.p1|XP_023327424.1	Lanatifera_DN62846_c0_g2_i3.p1|XP_023327424.1
	9148600	10797000	14962000				11	11	11	27.9	27.9	27.9	49.174	0	56.52	872690000	36	Lanatifera_DN62851_c0_g1_i1.p1|XP_023292803.1	Lanatifera_DN62851_c0_g1_i1.p1|XP_023292803.1
	3555300	7532700	8250200				11	11	11	34.3	34.3	34.3	47.733	0	29.836	502790000	25	Lanatifera_DN62851_c0_g2_i2.p1|XP_020300715.1;Lanatifera_DN62851_c0_g2_i1.p1|XP_020300715.1	Lanatifera_DN62851_c0_g2_i2.p1|XP_020300715.1;Lanatifera_DN62851_c0_g2_i1.p1|XP_020300715.1
	1129200	5351000	5058200				7	7	7	20.3	20.3	20.3	58.415	0	34.355	357690000	12	Lanatifera_DN62871_c0_g1_i3.p1|KZS12751.1;Lanatifera_DN62871_c0_g1_i2.p1|KZS12751.1;Lanatifera_DN62871_c0_g1_i1.p1|KZS12751.1;Lanatifera_DN62871_c0_g1_i4.p1|ACY46040.1;Lanatifera_DN33753_c0_g1_i1.p2|EFX82581.1	Lanatifera_DN62871_c0_g1_i3.p1|KZS12751.1;Lanatifera_DN62871_c0_g1_i2.p1|KZS12751.1;Lanatifera_DN62871_c0_g1_i1.p1|KZS12751.1;Lanatifera_DN62871_c0_g1_i4.p1|ACY46040.1
	0	3095000	0				3	2	2	13.1	9	9	20.898	0.00070621	3.3934	30950000	2	Lanatifera_DN62877_c0_g1_i1.p1|XP_013794452.1	Lanatifera_DN62877_c0_g1_i1.p1|XP_013794452.1
	11329000	28765000	30110000				5	5	5	41.2	41.2	41.2	17.479	0	17.903	561630000	22	Lanatifera_DN62888_c0_g1_i1.p2|XP_015592431.1	Lanatifera_DN62888_c0_g1_i1.p2|XP_015592431.1
	945350	924460	3362300				1	1	1	4.1	4.1	4.1	27.867	0	7.2805	57553000	4	Lanatifera_DN62891_c0_g1_i1.p1|ABF67508.1;Lanatifera_DN62891_c0_g1_i2.p1|ABF67508.1	Lanatifera_DN62891_c0_g1_i1.p1|ABF67508.1;Lanatifera_DN62891_c0_g1_i2.p1|ABF67508.1
	15810000	0	7713300				3	3	1	37	37	13	17.823	0	14.198	164660000	5	Lanatifera_DN62914_c0_g1_i1.p1|;Lanatifera_DN62914_c0_g1_i5.p1|	Lanatifera_DN62914_c0_g1_i1.p1|;Lanatifera_DN62914_c0_g1_i5.p1|
	2641300	5130400	4978900				1	1	1	20.4	20.4	20.4	11.21	0	4.938	63753000	3	Lanatifera_DN62914_c0_g1_i16.p1|;Lanatifera_DN62914_c0_g1_i14.p1|	Lanatifera_DN62914_c0_g1_i16.p1|;Lanatifera_DN62914_c0_g1_i14.p1|
	14854000	4899700	17576000				2	2	2	27.4	27.4	27.4	12.929	0	7.6128	186650000	4	Lanatifera_DN62914_c0_g1_i15.p1|;Lanatifera_DN72932_c1_g2_i2.p1|;Lanatifera_DN72932_c1_g2_i1.p1|	Lanatifera_DN62914_c0_g1_i15.p1|;Lanatifera_DN72932_c1_g2_i2.p1|;Lanatifera_DN72932_c1_g2_i1.p1|
	4247800	4743000	4281400				2	2	2	22.1	22.1	22.1	15.673	0	25.148	79633000	4	Lanatifera_DN62914_c0_g1_i19.p1|;Lanatifera_DN62914_c0_g1_i2.p1|;Lanatifera_DN62914_c0_g1_i10.p1|	Lanatifera_DN62914_c0_g1_i19.p1|;Lanatifera_DN62914_c0_g1_i2.p1|;Lanatifera_DN62914_c0_g1_i10.p1|
	5318500	0	0				2	1	1	28.1	16.5	16.5	13.298	0.0019672	2.7097	42548000	1	Lanatifera_DN62914_c0_g1_i4.p1|	Lanatifera_DN62914_c0_g1_i4.p1|
	6759600	8709100	7395400				2	2	2	14.7	14.7	14.7	16.695	0	4.4441	205780000	9	Lanatifera_DN62939_c0_g1_i1.p2|AGG22607.1;Lanatifera_DN62939_c0_g2_i1.p1|AGG22607.1	Lanatifera_DN62939_c0_g1_i1.p2|AGG22607.1;Lanatifera_DN62939_c0_g2_i1.p1|AGG22607.1
	0	1315600	668870				1	1	1	4.8	4.8	4.8	40.511	0.0020311	3.0273	31752000	3	Lanatifera_DN62951_c1_g2_i5.p1|XP_016134146.1;Lanatifera_DN62951_c1_g2_i4.p1|XP_016134146.1;Lanatifera_DN62951_c1_g2_i3.p1|XP_016134146.1;Lanatifera_DN62951_c1_g2_i1.p1|XP_016134146.1	Lanatifera_DN62951_c1_g2_i5.p1|XP_016134146.1;Lanatifera_DN62951_c1_g2_i4.p1|XP_016134146.1;Lanatifera_DN62951_c1_g2_i3.p1|XP_016134146.1;Lanatifera_DN62951_c1_g2_i1.p1|XP_016134146.1
	201180000	87639000	148000000				13	10	6	45.9	39.8	25.9	28.695	0	65.124	5241800000	49	Lanatifera_DN62954_c0_g1_i2.p2|AAN74984.1;Lanatifera_DN62954_c0_g1_i1.p2|AAN74984.1;Lanatifera_DN62954_c0_g1_i3.p1|KZS19529.1;Lanatifera_DN17218_c0_g1_i1.p1|AAA74394.1	Lanatifera_DN62954_c0_g1_i2.p2|AAN74984.1;Lanatifera_DN62954_c0_g1_i1.p2|AAN74984.1;Lanatifera_DN62954_c0_g1_i3.p1|KZS19529.1
	251720000	240270000	286569984				13	10	5	47.2	38.7	19.2	29.826	0	197.09	10900000000	124	Lanatifera_DN62954_c0_g2_i1.p1|AAN74984.1	Lanatifera_DN62954_c0_g2_i1.p1|AAN74984.1
	3194300	22954000	2760300				6	6	6	26.9	26.9	26.9	29.978	0	10.72	375820000	10	Lanatifera_DN62962_c0_g1_i2.p1|XP_015519032.1	Lanatifera_DN62962_c0_g1_i2.p1|XP_015519032.1
	16469000	2136800	8075800				5	5	5	18.4	18.4	18.4	33.455	0	10.964	480260000	15	Lanatifera_DN62991_c0_g1_i1.p1|XP_011881246.1	Lanatifera_DN62991_c0_g1_i1.p1|XP_011881246.1
	0	1198500	0				1	1	1	14.3	14.3	14.3	14.648	0	5.3387	10786000	1	Lanatifera_DN62993_c0_g1_i3.p1|;Lanatifera_DN62993_c0_g1_i2.p1|;Lanatifera_DN62993_c0_g1_i5.p1|XP_002058073.1;Lanatifera_DN62993_c0_g1_i4.p1|XP_002058073.1;Lanatifera_DN62993_c0_g1_i1.p1|XP_002058073.1	Lanatifera_DN62993_c0_g1_i3.p1|;Lanatifera_DN62993_c0_g1_i2.p1|;Lanatifera_DN62993_c0_g1_i5.p1|XP_002058073.1;Lanatifera_DN62993_c0_g1_i4.p1|XP_002058073.1;Lanatifera_DN62993_c0_g1_i1.p1|XP_002058073.1
	3445700	3926800	2603200				6	1	1	43.1	10	10	14.491	0.0019608	2.6668	99758000	3	Lanatifera_DN62999_c0_g1_i1.p1|XP_019765569.1	Lanatifera_DN62999_c0_g1_i1.p1|XP_019765569.1
	8130800	25346000	9519600				6	1	1	60.9	14.1	14.1	10.237	0	14.283	300980000	5	Lanatifera_DN62999_c0_g1_i2.p2|XP_001964322.1	Lanatifera_DN62999_c0_g1_i2.p2|XP_001964322.1
	27683000	37805000	32192000				8	6	3	50.6	43.5	25	18.872	0	32.004	1172200000	23	Lanatifera_DN62999_c0_g1_i6.p1|XP_019765569.1;Lanatifera_DN62999_c0_g1_i7.p2|XP_019765569.1;Lanatifera_DN62999_c0_g1_i8.p1|XP_019765569.1;Lanatifera_DN62999_c0_g1_i3.p1|XP_019765569.1	Lanatifera_DN62999_c0_g1_i6.p1|XP_019765569.1;Lanatifera_DN62999_c0_g1_i7.p2|XP_019765569.1;Lanatifera_DN62999_c0_g1_i8.p1|XP_019765569.1;Lanatifera_DN62999_c0_g1_i3.p1|XP_019765569.1
	0	0	0				1	1	1	3.6	3.6	3.6	71.092	0	36.759	0	1	Lanatifera_DN63001_c0_g1_i1.p1|XP_015520610.1	Lanatifera_DN63001_c0_g1_i1.p1|XP_015520610.1
	3930600	11963000	5037400				3	3	3	36.5	36.5	36.5	12.425	0	10.752	146520000	6	Lanatifera_DN63010_c0_g1_i3.p1|PRD33042.1;Lanatifera_DN63010_c0_g1_i4.p1|ETN62322.1;Lanatifera_DN63010_c0_g1_i1.p1|ETN62322.1;Lanatifera_DN63010_c0_g1_i2.p1|ETN62322.1	Lanatifera_DN63010_c0_g1_i3.p1|PRD33042.1;Lanatifera_DN63010_c0_g1_i4.p1|ETN62322.1;Lanatifera_DN63010_c0_g1_i1.p1|ETN62322.1;Lanatifera_DN63010_c0_g1_i2.p1|ETN62322.1
	18559000	18121000	6699200				9	9	9	19.3	19.3	19.3	67.696	0	25.663	1084500000	29	Lanatifera_DN63011_c0_g1_i2.p1|XP_015429187.1;Lanatifera_DN63011_c0_g1_i11.p1|XP_015429187.1;Lanatifera_DN63011_c0_g1_i3.p1|XP_015429187.1;Lanatifera_DN63011_c0_g1_i8.p1|KZC12025.1;Lanatifera_DN63011_c0_g1_i4.p1|KZC12025.1	Lanatifera_DN63011_c0_g1_i2.p1|XP_015429187.1;Lanatifera_DN63011_c0_g1_i11.p1|XP_015429187.1;Lanatifera_DN63011_c0_g1_i3.p1|XP_015429187.1
	444910	591850	0				2	2	2	6	6	6	72.941	0	6.0068	34213000	2	Lanatifera_DN63047_c0_g1_i1.p1|NP_001165801.1	Lanatifera_DN63047_c0_g1_i1.p1|NP_001165801.1
	450060	0	0				4	1	1	11.5	3	3	58.946	0.0072904	2.1793	13052000	1	Lanatifera_DN63074_c0_g1_i1.p1|XP_021958024.1	Lanatifera_DN63074_c0_g1_i1.p1|XP_021958024.1
	3515200	0	975470				4	4	1	20.6	20.6	5.3	32.8	0	7.5918	67360000	6	Lanatifera_DN63074_c0_g1_i3.p1|PVD33598.1	Lanatifera_DN63074_c0_g1_i3.p1|PVD33598.1
	406020	323020	1309900				3	3	3	4.8	4.8	4.8	79.87	0	7.1719	79517000	8	Lanatifera_DN63107_c0_g1_i1.p1|XP_023223653.1	Lanatifera_DN63107_c0_g1_i1.p1|XP_023223653.1
	75821000	81742000	34676000				5	2	2	22.1	8.8	8.8	23.859	0	183.59	1345700000	17	Lanatifera_DN63146_c0_g1_i3.p1|	Lanatifera_DN63146_c0_g1_i3.p1|
	100380000	0	57832000				5	1	1	22.1	3.6	3.6	24.134	0	4.1781	1107500000	5	Lanatifera_DN63146_c0_g1_i4.p1|	Lanatifera_DN63146_c0_g1_i4.p1|
	1002400000	422070016	462560000				18	18	13	29.1	29.1	22	78.632	0	323.31	35853000000	206	Lanatifera_DN63146_c0_g1_i5.p1|KRT84702.1;Lanatifera_DN63146_c0_g1_i6.p1|KRT84702.1;Lanatifera_DN63146_c0_g1_i2.p1|	Lanatifera_DN63146_c0_g1_i5.p1|KRT84702.1;Lanatifera_DN63146_c0_g1_i6.p1|KRT84702.1
	4295800	2050700	3912600				13	1	1	59.9	5.9	5.9	23.242	0	4.6804	102590000	5	Lanatifera_DN63157_c0_g1_i1.p1|XP_015706308.1	Lanatifera_DN63157_c0_g1_i1.p1|XP_015706308.1
	147140000	70132000	131560000				10	5	2	53.1	26.9	11.2	18.501	0	115.98	2790600000	50	Lanatifera_DN63157_c0_g1_i2.p1|NP_001191530.1	Lanatifera_DN63157_c0_g1_i2.p1|NP_001191530.1
	21848000	36293000	10769000				3	3	3	14	14	14	23.669	0	8.3655	413460000	10	Lanatifera_DN63168_c0_g1_i2.p1|EFX67939.1;Lanatifera_DN63168_c0_g1_i1.p1|EFX67939.1	Lanatifera_DN63168_c0_g1_i2.p1|EFX67939.1;Lanatifera_DN63168_c0_g1_i1.p1|EFX67939.1
	34115000	9649600	43976000				18	18	18	36.6	36.6	36.6	76.782	0	148.23	2895500000	63	Lanatifera_DN63173_c0_g1_i5.p1|ACM66845.1;Lanatifera_DN63173_c0_g1_i1.p1|ACM66845.1;Lanatifera_DN63173_c0_g1_i3.p1|ACM66845.1;Lanatifera_DN63173_c0_g1_i4.p1|ACM66845.1	Lanatifera_DN63173_c0_g1_i5.p1|ACM66845.1;Lanatifera_DN63173_c0_g1_i1.p1|ACM66845.1
	2292100	3147100	3636300				12	12	2	12.2	12.2	1.8	167.62	0	43.694	653440000	24	Lanatifera_DN63174_c0_g1_i1.p1|XP_004613838.1	Lanatifera_DN63174_c0_g1_i1.p1|XP_004613838.1
	98455000	112550000	111510000				8	8	8	50.3	50.3	50.3	16.757	0	70.523	2257600000	32	Lanatifera_DN63176_c0_g1_i1.p1|XP_014612006.1	Lanatifera_DN63176_c0_g1_i1.p1|XP_014612006.1
	6078900	2102300	2042400				3	3	3	25.1	25.1	25.1	20.319	0	14.892	132910000	5	Lanatifera_DN63232_c0_g3_i3.p1|KDR24377.1;Lanatifera_DN63232_c0_g3_i1.p1|KDR24377.1;Lanatifera_DN63232_c0_g3_i4.p1|KDR24377.1;Lanatifera_DN63232_c0_g3_i2.p1|XP_013149341.1	Lanatifera_DN63232_c0_g3_i3.p1|KDR24377.1;Lanatifera_DN63232_c0_g3_i1.p1|KDR24377.1;Lanatifera_DN63232_c0_g3_i4.p1|KDR24377.1
	1193400	910850	0				2	2	2	12.4	12.4	12.4	27.028	0	5.4022	25251000	2	Lanatifera_DN63233_c0_g2_i1.p1|XP_012695251.1	Lanatifera_DN63233_c0_g2_i1.p1|XP_012695251.1
	9353000	9395400	10845000				7	7	7	25.9	25.9	25.9	42.382	0	27.427	651060000	19	Lanatifera_DN63239_c0_g1_i1.p1|KZS05132.1	Lanatifera_DN63239_c0_g1_i1.p1|KZS05132.1
	1204900	2315300	3313800				1	1	1	10.1	10.1	10.1	21.142	0.0044276	2.451	75174000	1	Lanatifera_DN63246_c0_g1_i1.p1|XP_011170417.1	Lanatifera_DN63246_c0_g1_i1.p1|XP_011170417.1
	744950	1355000	276730				3	3	3	9.3	9.3	9.3	44.776	0.00070225	3.3406	59418000	3	Lanatifera_DN63255_c2_g1_i8.p1|KZS17591.1;Lanatifera_DN63255_c2_g1_i6.p1|KZS17591.1;Lanatifera_DN63255_c2_g1_i5.p1|KZS17591.1;Lanatifera_DN63255_c2_g1_i4.p1|KZS17591.1;Lanatifera_DN63255_c2_g1_i2.p1|KZS17591.1;Lanatifera_DN63255_c2_g1_i12.p1|KZS17591.1;Lanatifera_DN63255_c2_g1_i11.p1|KZS17591.1;Lanatifera_DN63255_c2_g1_i10.p1|KZS17591.1;Lanatifera_DN63255_c2_g1_i9.p1|KZS17591.1;Lanatifera_DN63255…	Lanatifera_DN63255_c2_g1_i8.p1|KZS17591.1;Lanatifera_DN63255_c2_g1_i6.p1|KZS17591.1;Lanatifera_DN63255_c2_g1_i5.p1|KZS17591.1;Lanatifera_DN63255_c2_g1_i4.p1|KZS17591.1;Lanatifera_DN63255_c2_g1_i2.p1|KZS17591.1;Lanatifera_DN63255_c2_g1_i12.p1|KZS17591.1;Lanatifera_DN63255_c2_g1_i11.p1|KZS17591.1;Lanatifera_DN63255_c2_g1_i10.p1|KZS17591.1;Lanatifera_DN63255_c2_g1_i9.p1|KZS17591.1;Lanatifera_DN63255…
	3030600	3851600	3016200				4	3	3	15.5	12	12	28.198	0.0013966	3.2983	168270000	2	Lanatifera_DN63271_c0_g1_i1.p1|XP_018121894.1	Lanatifera_DN63271_c0_g1_i1.p1|XP_018121894.1
	37615000	48609000	26072000				9	9	8	58.9	58.9	54.5	23.011	0	27.034	1459900000	37	Lanatifera_DN63278_c0_g1_i1.p2|XP_013794387.1	Lanatifera_DN63278_c0_g1_i1.p2|XP_013794387.1
	768810	3635700	3203900				3	3	3	25.1	25.1	25.1	33.724	0	9.565	121730000	3	Lanatifera_DN63291_c0_g3_i1.p1|XP_022190814.1;Lanatifera_DN63291_c0_g3_i2.p1|XP_022190814.1	Lanatifera_DN63291_c0_g3_i1.p1|XP_022190814.1;Lanatifera_DN63291_c0_g3_i2.p1|XP_022190814.1
	28201000	16204000	36976000				6	6	6	28.3	28.3	28.3	26.866	0	11.671	1220700000	14	Lanatifera_DN63296_c0_g1_i4.p1|KFM58808.1;Lanatifera_DN63296_c0_g1_i3.p1|PRD20041.1;Lanatifera_DN63296_c0_g1_i7.p1|KFM58808.1;Lanatifera_DN63296_c0_g1_i2.p1|KFM58808.1;Lanatifera_DN63296_c0_g1_i8.p1|KFM58808.1	Lanatifera_DN63296_c0_g1_i4.p1|KFM58808.1;Lanatifera_DN63296_c0_g1_i3.p1|PRD20041.1;Lanatifera_DN63296_c0_g1_i7.p1|KFM58808.1;Lanatifera_DN63296_c0_g1_i2.p1|KFM58808.1;Lanatifera_DN63296_c0_g1_i8.p1|KFM58808.1
	274169984	320200000	123130000				44	44	23	56.7	56.7	30.4	83.438	0	323.31	30135000000	295	Lanatifera_DN63336_c1_g1_i2.p1|PNF34028.1;Lanatifera_DN63336_c1_g1_i7.p1|XP_011632756.1;Lanatifera_DN63336_c1_g1_i8.p1|SIW61628.1;Lanatifera_DN63336_c1_g1_i3.p1|SIW61628.1;Lanatifera_DN63336_c1_g1_i1.p1|SIW61628.1;Lanatifera_DN63336_c1_g1_i6.p1|	Lanatifera_DN63336_c1_g1_i2.p1|PNF34028.1;Lanatifera_DN63336_c1_g1_i7.p1|XP_011632756.1;Lanatifera_DN63336_c1_g1_i8.p1|SIW61628.1;Lanatifera_DN63336_c1_g1_i3.p1|SIW61628.1
	41820000	73428000	8588200				28	7	7	61.3	14.8	14.8	44.31	0	38.368	3219700000	37	Lanatifera_DN63336_c1_g1_i5.p1|XP_011632756.1;Lanatifera_DN63336_c1_g1_i4.p1|XP_012540530.1	Lanatifera_DN63336_c1_g1_i5.p1|XP_011632756.1;Lanatifera_DN63336_c1_g1_i4.p1|XP_012540530.1
	34651000	28351000	17620000				6	6	6	22.4	22.4	22.4	25.652	0	16.694	886840000	17	Lanatifera_DN63352_c0_g1_i2.p1|XP_015586241.1;Lanatifera_DN63352_c0_g1_i1.p2|ABM55560.1;Lanatifera_DN19023_c0_g1_i1.p1|XP_012938773.1	Lanatifera_DN63352_c0_g1_i2.p1|XP_015586241.1;Lanatifera_DN63352_c0_g1_i1.p2|ABM55560.1
	0	3238100	220180				12	1	0	40.2	3.3	0	57.076	0.0072816	2.1737	117580000	3	Lanatifera_DN63410_c0_g1_i3.p1|;Lanatifera_DN63410_c0_g1_i10.p1|;Lanatifera_DN63410_c0_g1_i7.p1|;Lanatifera_DN63410_c0_g1_i9.p1|;Lanatifera_DN63410_c0_g1_i14.p1|;Lanatifera_DN63410_c0_g1_i11.p1|	Lanatifera_DN63410_c0_g1_i3.p1|;Lanatifera_DN63410_c0_g1_i10.p1|;Lanatifera_DN63410_c0_g1_i7.p1|;Lanatifera_DN63410_c0_g1_i9.p1|
	4608500	7572200	1936800				16	10	8	29	18.2	13.8	73.956	0	31.745	592930000	28	Lanatifera_DN63410_c0_g1_i12.p1|	Lanatifera_DN63410_c0_g1_i12.p1|
	3205400	4853600	2453300				7	3	3	33.8	14	14	22.899	0	6.5388	126150000	5	Lanatifera_DN63410_c0_g1_i2.p1|	Lanatifera_DN63410_c0_g1_i2.p1|
	5430400	0	0				1	1	1	26.4	26.4	26.4	14.539	0	6.298	27152000	2	Lanatifera_DN63413_c0_g1_i1.p1|	Lanatifera_DN63413_c0_g1_i1.p1|
	17008000	2695600	0				2	1	1	23.4	10.8	10.8	12.882	0	13.718	98517000	2	Lanatifera_DN63413_c0_g2_i10.p2|	Lanatifera_DN63413_c0_g2_i10.p2|
	61910000	18173000	14743000				9	9	8	45	45	45	29.855	0	54.912	948260000	30	Lanatifera_DN63413_c0_g2_i5.p1|;Lanatifera_DN63413_c0_g2_i1.p1|;Lanatifera_DN63413_c0_g2_i8.p2|;Lanatifera_DN63413_c0_g2_i14.p3|;Lanatifera_DN63413_c0_g2_i7.p1|;Lanatifera_DN63413_c0_g2_i12.p1|;Lanatifera_DN63413_c0_g2_i3.p2|;Lanatifera_DN63413_c0_g2_i11.p2|;Lanatifera_DN63413_c0_g2_i13.p2|	Lanatifera_DN63413_c0_g2_i5.p1|;Lanatifera_DN63413_c0_g2_i1.p1|;Lanatifera_DN63413_c0_g2_i8.p2|;Lanatifera_DN63413_c0_g2_i14.p3|;Lanatifera_DN63413_c0_g2_i7.p1|;Lanatifera_DN63413_c0_g2_i12.p1|
	21338000	10340000	8587500				2	1	1	19	12	12	11.643	0.0055351	2.2673	120790000	8	Lanatifera_DN63413_c0_g2_i6.p1|	Lanatifera_DN63413_c0_g2_i6.p1|
	27872000	19480000	11474000				2	2	1	13	13	13	12.356	0	11.118	294130000	6	Lanatifera_DN63413_c0_g3_i1.p1|;Lanatifera_DN63434_c0_g1_i1.p1|;Lanatifera_DN69092_c1_g1_i2.p1|;Lanatifera_DN69092_c1_g1_i4.p1|	Lanatifera_DN63413_c0_g3_i1.p1|;Lanatifera_DN63434_c0_g1_i1.p1|;Lanatifera_DN69092_c1_g1_i2.p1|;Lanatifera_DN69092_c1_g1_i4.p1|
	19696000	9723700	13059000				1	1	1	11.6	11.6	11.6	12.945	0	8.5089	212390000	5	Lanatifera_DN63413_c0_g3_i3.p1|;Lanatifera_DN69092_c1_g1_i1.p1|;Lanatifera_DN69092_c1_g1_i3.p1|	Lanatifera_DN63413_c0_g3_i3.p1|;Lanatifera_DN69092_c1_g1_i1.p1|;Lanatifera_DN69092_c1_g1_i3.p1|
	933920	8769700	1486100				5	5	5	17	17	17	63.898	0	18.154	302120000	13	Lanatifera_DN63425_c0_g1_i1.p1|XP_022919335.1;Lanatifera_DN63425_c0_g1_i6.p1|XP_022919335.1;Lanatifera_DN63425_c0_g1_i3.p1|XP_022919335.1;Lanatifera_DN63425_c0_g1_i2.p1|XP_022919335.1;Lanatifera_DN63425_c0_g1_i8.p1|XP_022919335.1;Lanatifera_DN63425_c0_g1_i4.p1|XP_022919335.1;Lanatifera_DN63425_c0_g1_i7.p1|XP_022919335.1;Lanatifera_DN63425_c0_g1_i5.p1|XP_014116089.1	Lanatifera_DN63425_c0_g1_i1.p1|XP_022919335.1;Lanatifera_DN63425_c0_g1_i6.p1|XP_022919335.1;Lanatifera_DN63425_c0_g1_i3.p1|XP_022919335.1;Lanatifera_DN63425_c0_g1_i2.p1|XP_022919335.1;Lanatifera_DN63425_c0_g1_i8.p1|XP_022919335.1
	56401000	27708000	24881000				9	9	9	47.6	47.6	47.6	23.275	0	29.51	1416900000	38	Lanatifera_DN63436_c0_g1_i1.p1|XP_023340310.1	Lanatifera_DN63436_c0_g1_i1.p1|XP_023340310.1
	2102900	5738000	2879300				2	2	2	23.7	23.7	23.7	14.141	0	10.172	75041000	2	Lanatifera_DN63455_c0_g1_i1.p1|XP_013772561.1	Lanatifera_DN63455_c0_g1_i1.p1|XP_013772561.1
	301120000	41926000	125950000				1	1	1	4.6	4.6	4.6	16.237	0.0031969	2.5257	3283000000	8	Lanatifera_DN63458_c7_g1_i2.p1|;Lanatifera_DN63458_c7_g1_i1.p1|	Lanatifera_DN63458_c7_g1_i2.p1|;Lanatifera_DN63458_c7_g1_i1.p1|
	36314000	24779000	40325000				2	2	2	21.5	21.5	21.5	16.923	0	120.92	608510000	21	Lanatifera_DN63459_c0_g1_i1.p2|	Lanatifera_DN63459_c0_g1_i1.p2|
	11607000	24870000	9891900				3	3	3	14.8	14.8	14.8	19.44	0	5.6385	324580000	7	Lanatifera_DN63463_c4_g2_i4.p1|AHY22511.1	Lanatifera_DN63463_c4_g2_i4.p1|AHY22511.1
	0	2625900	0				1	1	1	6.2	6.2	6.2	15.881	0.0049659	2.3374	21007000	1	Lanatifera_DN63501_c0_g1_i1.p1|XP_022332228.1;Lanatifera_DN63501_c0_g1_i2.p1|XP_001632220.1	Lanatifera_DN63501_c0_g1_i1.p1|XP_022332228.1;Lanatifera_DN63501_c0_g1_i2.p1|XP_001632220.1
	0	0	4722500				2	1	1	27.7	16.8	16.8	13.796	0.0044136	2.4376	23613000	1	Lanatifera_DN63503_c0_g1_i6.p1|	Lanatifera_DN63503_c0_g1_i6.p1|
	0	1270500	886980				1	1	1	5.3	5.3	5.3	34.087	0	4.7966	38835000	2	Lanatifera_DN63515_c0_g1_i4.p1|XP_022918477.1;Lanatifera_DN63515_c0_g1_i1.p1|XP_022918477.1;Lanatifera_DN63515_c0_g1_i3.p1|XP_022918477.1;Lanatifera_DN63515_c0_g1_i2.p1|XP_022918477.1	Lanatifera_DN63515_c0_g1_i4.p1|XP_022918477.1;Lanatifera_DN63515_c0_g1_i1.p1|XP_022918477.1;Lanatifera_DN63515_c0_g1_i3.p1|XP_022918477.1;Lanatifera_DN63515_c0_g1_i2.p1|XP_022918477.1
	817230	3048800	2910600				3	3	3	34.3	34.3	34.3	15.219	0	6.2906	60990000	7	Lanatifera_DN63538_c0_g1_i4.p2|EFX89885.1;Lanatifera_DN63538_c0_g1_i3.p2|EFX89885.1;Lanatifera_DN63538_c0_g1_i2.p2|EFX89885.1;Lanatifera_DN63538_c0_g1_i1.p2|EFX89885.1	Lanatifera_DN63538_c0_g1_i4.p2|EFX89885.1;Lanatifera_DN63538_c0_g1_i3.p2|EFX89885.1;Lanatifera_DN63538_c0_g1_i2.p2|EFX89885.1;Lanatifera_DN63538_c0_g1_i1.p2|EFX89885.1
	1585500	3661400	5985700				4	4	4	16.9	16.9	16.9	39.561	0	26.933	224650000	10	Lanatifera_DN63541_c2_g1_i10.p2|KZS06852.1;Lanatifera_DN63541_c2_g1_i5.p1|XP_021945593.1;Lanatifera_DN63541_c2_g1_i6.p1|XP_023725258.1;Lanatifera_DN63541_c2_g1_i3.p1|XP_023725258.1;Lanatifera_DN63541_c2_g1_i4.p1|XP_023725258.1;Lanatifera_DN63541_c2_g1_i2.p1|XP_023725258.1;Lanatifera_DN63541_c2_g1_i9.p1|XP_019625693.1	Lanatifera_DN63541_c2_g1_i10.p2|KZS06852.1;Lanatifera_DN63541_c2_g1_i5.p1|XP_021945593.1;Lanatifera_DN63541_c2_g1_i6.p1|XP_023725258.1;Lanatifera_DN63541_c2_g1_i3.p1|XP_023725258.1;Lanatifera_DN63541_c2_g1_i4.p1|XP_023725258.1;Lanatifera_DN63541_c2_g1_i2.p1|XP_023725258.1;Lanatifera_DN63541_c2_g1_i9.p1|XP_019625693.1
	1299100	1199100	1516700				2	2	2	8.4	8.4	8.4	38.855	0.0013661	3.0836	96358000	4	Lanatifera_DN63554_c1_g1_i1.p2|XP_021918776.1	Lanatifera_DN63554_c1_g1_i1.p2|XP_021918776.1
	463569984	338030016	371180000				7	7	7	62.6	62.6	62.6	11.164	0	145.07	8209500000	107	Lanatifera_DN63565_c0_g1_i8.p1|ABN14989.1;Lanatifera_DN63565_c0_g1_i7.p1|ABN14989.1;Lanatifera_DN63565_c0_g1_i3.p1|ABN14988.1;Lanatifera_DN63565_c0_g1_i6.p1|ABN14989.1;Lanatifera_DN63565_c0_g1_i4.p1|ABN14989.1;Lanatifera_DN63565_c0_g2_i1.p1|XP_011314742.1;Lanatifera_DN63565_c0_g1_i2.p1|CDS20820.1;Lanatifera_DN63565_c0_g1_i1.p1|XP_010773688.1;Lanatifera_DN13435_c0_g1_i1.p1|XP_005109406.2;Lanatifer…	Lanatifera_DN63565_c0_g1_i8.p1|ABN14989.1;Lanatifera_DN63565_c0_g1_i7.p1|ABN14989.1;Lanatifera_DN63565_c0_g1_i3.p1|ABN14988.1;Lanatifera_DN63565_c0_g1_i6.p1|ABN14989.1;Lanatifera_DN63565_c0_g1_i4.p1|ABN14989.1;Lanatifera_DN63565_c0_g2_i1.p1|XP_011314742.1;Lanatifera_DN63565_c0_g1_i2.p1|CDS20820.1;Lanatifera_DN63565_c0_g1_i1.p1|XP_010773688.1;Lanatifera_DN13435_c0_g1_i1.p1|XP_005109406.2;Lanatifer…
	14370000	81305000	53044000				5	5	5	61.4	61.4	61.4	10.838	0	96.295	1041000000	22	Lanatifera_DN63576_c0_g1_i3.p2|EFX84688.1;Lanatifera_DN63576_c0_g1_i2.p2|EFX84688.1;Lanatifera_DN63576_c0_g1_i1.p2|EFX84688.1	Lanatifera_DN63576_c0_g1_i3.p2|EFX84688.1;Lanatifera_DN63576_c0_g1_i2.p2|EFX84688.1;Lanatifera_DN63576_c0_g1_i1.p2|EFX84688.1
	1624800	6422600	4701100				7	7	7	13	13	13	73.231	0	49.788	382460000	9	Lanatifera_DN63588_c0_g1_i2.p1|XP_005100781.1;Lanatifera_DN63588_c0_g1_i3.p1|XP_005100781.1;Lanatifera_DN63588_c0_g1_i1.p1|XP_005100781.1	Lanatifera_DN63588_c0_g1_i2.p1|XP_005100781.1;Lanatifera_DN63588_c0_g1_i3.p1|XP_005100781.1;Lanatifera_DN63588_c0_g1_i1.p1|XP_005100781.1
	1179400	689320	488090				1	1	1	3.2	3.2	3.2	75.812	0	19.739	70703000	2	Lanatifera_DN63620_c0_g1_i3.p1|XP_021927867.1;Lanatifera_DN63620_c0_g1_i1.p1|XP_021927867.1;Lanatifera_DN63620_c0_g1_i6.p1|XP_021927869.1	Lanatifera_DN63620_c0_g1_i3.p1|XP_021927867.1;Lanatifera_DN63620_c0_g1_i1.p1|XP_021927867.1;Lanatifera_DN63620_c0_g1_i6.p1|XP_021927869.1
	33545000	8934400	48047000				12	12	12	39.8	39.8	39.8	57.842	0	127.92	1810500000	64	Lanatifera_DN63621_c0_g1_i2.p2|XP_021360689.1;Lanatifera_DN63621_c0_g1_i1.p1|XP_021360689.1	Lanatifera_DN63621_c0_g1_i2.p2|XP_021360689.1
	20626000	134720000	61707000				4	4	4	26.9	26.9	26.9	14.026	0	29.624	1085300000	21	Lanatifera_DN63644_c0_g1_i1.p2|XP_018023801.1	Lanatifera_DN63644_c0_g1_i1.p2|XP_018023801.1
	19896000	42902000	27024000				5	5	5	39.4	39.4	39.4	20.721	0	38.58	1167700000	10	Lanatifera_DN63684_c1_g1_i2.p1|AQW41374.1;Lanatifera_DN63684_c1_g1_i1.p1|AQW41374.1	Lanatifera_DN63684_c1_g1_i2.p1|AQW41374.1;Lanatifera_DN63684_c1_g1_i1.p1|AQW41374.1
	6584000	1477500	7359800				9	9	9	10.7	10.7	10.7	155.81	0	104.45	817330000	25	Lanatifera_DN63693_c0_g1_i5.p1|XP_015510081.1;Lanatifera_DN63693_c0_g1_i8.p1|XP_015510081.1;Lanatifera_DN63693_c0_g1_i7.p1|XP_015510081.1;Lanatifera_DN63693_c0_g1_i3.p1|XP_015510081.1;Lanatifera_DN63693_c0_g1_i1.p1|XP_015510081.1;Lanatifera_DN63693_c0_g1_i2.p1|XP_021938034.1;Lanatifera_DN63693_c0_g1_i9.p1|XP_021938034.1;Lanatifera_DN63693_c0_g1_i4.p1|XP_021938034.1;Lanatifera_DN63693_c0_g1_i12.p1…	Lanatifera_DN63693_c0_g1_i5.p1|XP_015510081.1;Lanatifera_DN63693_c0_g1_i8.p1|XP_015510081.1;Lanatifera_DN63693_c0_g1_i7.p1|XP_015510081.1;Lanatifera_DN63693_c0_g1_i3.p1|XP_015510081.1;Lanatifera_DN63693_c0_g1_i1.p1|XP_015510081.1;Lanatifera_DN63693_c0_g1_i2.p1|XP_021938034.1;Lanatifera_DN63693_c0_g1_i9.p1|XP_021938034.1;Lanatifera_DN63693_c0_g1_i4.p1|XP_021938034.1;Lanatifera_DN63693_c0_g1_i12.p1…
	57449000	160390000	72705000				13	13	11	82.4	82.4	75.2	18.452	0	102.49	3777000000	62	Lanatifera_DN63717_c3_g1_i2.p1|XP_019765569.1;Lanatifera_DN63717_c3_g1_i4.p1|XP_019765569.1;Lanatifera_DN63717_c3_g1_i3.p1|XP_019765569.1	Lanatifera_DN63717_c3_g1_i2.p1|XP_019765569.1;Lanatifera_DN63717_c3_g1_i4.p1|XP_019765569.1;Lanatifera_DN63717_c3_g1_i3.p1|XP_019765569.1
	2945999872	1296199936	1243800064				17	17	17	88.2	88.2	88.2	18.445	0	323.31	54859000000	275	Lanatifera_DN63759_c0_g1_i1.p1|XP_023944415.1;Lanatifera_DN63759_c0_g1_i2.p1|PCG72390.1	Lanatifera_DN63759_c0_g1_i1.p1|XP_023944415.1;Lanatifera_DN63759_c0_g1_i2.p1|PCG72390.1
	1870700	0	14514000				4	1	1	31.8	10	10	12.351	0	10.715	98308000	4	Lanatifera_DN63773_c0_g1_i2.p1|XP_021947629.1	Lanatifera_DN63773_c0_g1_i2.p1|XP_021947629.1
	40773000	104380000	150370000				13	13	10	31.2	31.2	25.8	49.471	0	276.83	6797100000	100	Lanatifera_DN63773_c0_g1_i3.p1|XP_002427925.1;Lanatifera_DN63773_c0_g1_i1.p1|PNF28315.1	Lanatifera_DN63773_c0_g1_i3.p1|XP_002427925.1
	26641000	8745700	1618800				6	6	6	47.4	47.4	47.4	15.705	0	18.328	370050000	10	Lanatifera_DN63789_c0_g1_i1.p1|XP_011428234.1;Lanatifera_DN63789_c0_g1_i2.p1|PCG73701.1	Lanatifera_DN63789_c0_g1_i1.p1|XP_011428234.1;Lanatifera_DN63789_c0_g1_i2.p1|PCG73701.1
	10929000	31996000	11401000				6	6	6	37	37	37	17.6	0	13.452	543260000	11	Lanatifera_DN63834_c0_g1_i2.p1|XP_013402998.1;Lanatifera_DN63834_c0_g1_i1.p2|XP_013402998.1	Lanatifera_DN63834_c0_g1_i2.p1|XP_013402998.1;Lanatifera_DN63834_c0_g1_i1.p2|XP_013402998.1
	929380	772010	3671000				3	3	3	12	12	12	51.158	0	12.375	145050000	6	Lanatifera_DN63852_c1_g1_i4.p1|XP_021926374.1;Lanatifera_DN63852_c1_g1_i1.p1|XP_021926374.1;Lanatifera_DN63852_c1_g1_i3.p1|XP_021926374.1;Lanatifera_DN63852_c1_g1_i2.p1|XP_021926374.1	Lanatifera_DN63852_c1_g1_i4.p1|XP_021926374.1;Lanatifera_DN63852_c1_g1_i1.p1|XP_021926374.1;Lanatifera_DN63852_c1_g1_i3.p1|XP_021926374.1;Lanatifera_DN63852_c1_g1_i2.p1|XP_021926374.1
	49707000	6938800	21214000				3	3	3	40.6	40.6	40.6	12.867	0	28.971	622880000	12	Lanatifera_DN63870_c0_g1_i1.p2|;Lanatifera_DN63870_c0_g1_i2.p2|	Lanatifera_DN63870_c0_g1_i1.p2|;Lanatifera_DN63870_c0_g1_i2.p2|
	0	0	8476600				2	1	1	42	26.9	26.9	11.78	0	4.2836	42383000	1	Lanatifera_DN63870_c0_g3_i1.p1|	Lanatifera_DN63870_c0_g3_i1.p1|
	7940600	0	0				1	1	1	5.4	5.4	5.4	26.117	0	6.2291	39703000	1	Lanatifera_DN63886_c1_g1_i3.p1|;Lanatifera_DN63886_c1_g1_i4.p1|	Lanatifera_DN63886_c1_g1_i3.p1|;Lanatifera_DN63886_c1_g1_i4.p1|
	189830000	56450000	183850000				5	4	4	27.1	20.4	20.4	19.445	0	25.236	3441000000	30	Lanatifera_DN63889_c0_g1_i1.p2|XP_017301253.1	Lanatifera_DN63889_c0_g1_i1.p2|XP_017301253.1
	25919000	34537000	14759000				3	3	3	20.3	20.3	20.3	18.759	0	17.151	451290000	15	Lanatifera_DN63899_c0_g1_i1.p1|	Lanatifera_DN63899_c0_g1_i1.p1|
	3238500	3724900	2878200				1	1	1	3.3	3.3	3.3	48.915	0.0055181	2.2438	157470000	5	Lanatifera_DN63900_c0_g1_i1.p1|;Lanatifera_DN63900_c0_g1_i2.p1|	Lanatifera_DN63900_c0_g1_i1.p1|;Lanatifera_DN63900_c0_g1_i2.p1|
	0	646340	0				1	1	1	4.6	4.6	4.6	30.049	0.0072246	2.1342	9695100	2	Lanatifera_DN63907_c0_g1_i4.p1|BAN59994.1;Lanatifera_DN63907_c0_g1_i3.p1|XP_023290496.1;Lanatifera_DN63907_c0_g1_i2.p1|XP_023290496.1;Lanatifera_DN63907_c0_g1_i7.p1|BAN59994.1;Lanatifera_DN63907_c0_g1_i5.p1|BAN59994.1;Lanatifera_DN63907_c0_g1_i6.p1|XP_015599730.1;Lanatifera_DN63907_c0_g1_i1.p1|XP_015599730.1	Lanatifera_DN63907_c0_g1_i4.p1|BAN59994.1;Lanatifera_DN63907_c0_g1_i3.p1|XP_023290496.1;Lanatifera_DN63907_c0_g1_i2.p1|XP_023290496.1;Lanatifera_DN63907_c0_g1_i7.p1|BAN59994.1;Lanatifera_DN63907_c0_g1_i5.p1|BAN59994.1;Lanatifera_DN63907_c0_g1_i6.p1|XP_015599730.1;Lanatifera_DN63907_c0_g1_i1.p1|XP_015599730.1
	6041700	5479800	5545300				2	2	2	14.8	14.8	14.8	27.378	0	8.6254	187730000	7	Lanatifera_DN63940_c4_g1_i9.p1|XP_023228526.1;Lanatifera_DN63940_c4_g1_i8.p1|XP_023228526.1;Lanatifera_DN63940_c4_g1_i6.p1|XP_023228526.1;Lanatifera_DN63940_c4_g1_i4.p1|XP_023228526.1;Lanatifera_DN63940_c4_g1_i22.p1|XP_023228526.1;Lanatifera_DN63940_c4_g1_i21.p1|XP_023228526.1;Lanatifera_DN63940_c4_g1_i20.p1|XP_023228526.1;Lanatifera_DN63940_c4_g1_i2.p1|XP_023228526.1;Lanatifera_DN63940_c4_g1_i19…	Lanatifera_DN63940_c4_g1_i9.p1|XP_023228526.1;Lanatifera_DN63940_c4_g1_i8.p1|XP_023228526.1;Lanatifera_DN63940_c4_g1_i6.p1|XP_023228526.1;Lanatifera_DN63940_c4_g1_i4.p1|XP_023228526.1;Lanatifera_DN63940_c4_g1_i22.p1|XP_023228526.1;Lanatifera_DN63940_c4_g1_i21.p1|XP_023228526.1;Lanatifera_DN63940_c4_g1_i20.p1|XP_023228526.1;Lanatifera_DN63940_c4_g1_i2.p1|XP_023228526.1;Lanatifera_DN63940_c4_g1_i19…
	4251100	5858800	7290200				6	3	3	62.6	40.9	40.9	13.361	0	6.6283	121800000	5	Lanatifera_DN63964_c1_g1_i2.p3|XP_017465429.1;Lanatifera_DN63964_c1_g1_i1.p1|XP_017465429.1	Lanatifera_DN63964_c1_g1_i2.p3|XP_017465429.1;Lanatifera_DN63964_c1_g1_i1.p1|XP_017465429.1
	8531300	5464800	9958000				6	6	4	24.6	24.6	18.5	36.721	0	18.225	431170000	20	Lanatifera_DN63964_c1_g2_i1.p1|XP_017777991.1	Lanatifera_DN63964_c1_g2_i1.p1|XP_017777991.1
	4011700	11005000	7790500				2	2	2	21.9	21.9	21.9	17.363	0	9.65	273680000	9	Lanatifera_DN63981_c0_g1_i2.p1|XP_013411911.1	Lanatifera_DN63981_c0_g1_i2.p1|XP_013411911.1
	0	0	0				1	1	1	7	7	7	14.903	0.001996	2.8693	0	1	Lanatifera_DN63991_c0_g2_i2.p1|XP_023222788.1;Lanatifera_DN63991_c0_g2_i1.p1|KDR18794.1	Lanatifera_DN63991_c0_g2_i2.p1|XP_023222788.1;Lanatifera_DN63991_c0_g2_i1.p1|KDR18794.1
	32624000	26968000	23483000				6	6	6	26.3	26.3	26.3	30.545	0	32.31	1329200000	29	Lanatifera_DN64014_c0_g1_i1.p2|ODM97410.1	Lanatifera_DN64014_c0_g1_i1.p2|ODM97410.1
	11183000	0	9760500				2	2	2	8.8	8.8	8.8	31.52	0	5.6044	209430000	5	Lanatifera_DN64015_c0_g1_i2.p1|XP_015524826.1;Lanatifera_DN64015_c0_g1_i1.p1|XP_015524826.1	Lanatifera_DN64015_c0_g1_i2.p1|XP_015524826.1;Lanatifera_DN64015_c0_g1_i1.p1|XP_015524826.1
	19113000	8438600	4728800				9	9	9	40.8	40.8	40.8	34.618	0	61.742	548770000	17	Lanatifera_DN64021_c0_g1_i1.p1|XP_011681265.1	Lanatifera_DN64021_c0_g1_i1.p1|XP_011681265.1
	106570000	11708000	48237000				16	16	16	45.9	45.9	45.9	36.565	0	192.95	2830800000	67	Lanatifera_DN64050_c3_g2_i6.p1|XP_013787349.1;Lanatifera_DN64050_c3_g2_i2.p1|XP_013787349.1;Lanatifera_DN64050_c3_g2_i1.p1|XP_013787349.1;Lanatifera_DN64050_c3_g2_i4.p1|XP_022202666.1;Lanatifera_DN64050_c3_g2_i3.p2|KRT81335.1;Lanatifera_DN64050_c3_g2_i5.p2|XP_019877784.1	Lanatifera_DN64050_c3_g2_i6.p1|XP_013787349.1;Lanatifera_DN64050_c3_g2_i2.p1|XP_013787349.1;Lanatifera_DN64050_c3_g2_i1.p1|XP_013787349.1;Lanatifera_DN64050_c3_g2_i4.p1|XP_022202666.1;Lanatifera_DN64050_c3_g2_i3.p2|KRT81335.1
	5724000	15671000	14438000				4	4	2	11.1	11.1	8.5	42.02	0	18.878	716660000	13	Lanatifera_DN64073_c0_g1_i4.p1|XP_017883027.1;Lanatifera_DN64073_c0_g1_i3.p1|KYN09555.1;Lanatifera_DN64073_c0_g1_i2.p1|KYN09555.1;Lanatifera_DN64073_c0_g1_i1.p1|KYN09555.1;Lanatifera_DN64073_c0_g1_i6.p1|KYN09555.1;Lanatifera_DN64073_c0_g1_i5.p1|XP_022187771.1	Lanatifera_DN64073_c0_g1_i4.p1|XP_017883027.1;Lanatifera_DN64073_c0_g1_i3.p1|KYN09555.1;Lanatifera_DN64073_c0_g1_i2.p1|KYN09555.1;Lanatifera_DN64073_c0_g1_i1.p1|KYN09555.1;Lanatifera_DN64073_c0_g1_i6.p1|KYN09555.1;Lanatifera_DN64073_c0_g1_i5.p1|XP_022187771.1
	11636000	28826000	34237000				3	1	1	28.9	21.1	21.1	14.552	0	14.595	522890000	13	Lanatifera_DN64073_c0_g2_i1.p1|XP_022187771.1	Lanatifera_DN64073_c0_g2_i1.p1|XP_022187771.1
	89947000	3875300	12209000				12	12	12	46.4	46.4	46.4	38.456	0	296.07	2120600000	35	Lanatifera_DN64078_c0_g1_i2.p1|ODN05821.1;Lanatifera_DN64078_c0_g1_i1.p1|ODN05821.1	Lanatifera_DN64078_c0_g1_i2.p1|ODN05821.1;Lanatifera_DN64078_c0_g1_i1.p1|ODN05821.1
	17950000	47231000	9363400				8	8	8	25.5	25.5	25.5	30.254	0	24.24	894540000	20	Lanatifera_DN64087_c1_g2_i3.p1|XP_002027075.1;Lanatifera_DN64087_c1_g2_i6.p1|XP_002027075.1;Lanatifera_DN64087_c1_g2_i1.p1|	Lanatifera_DN64087_c1_g2_i3.p1|XP_002027075.1;Lanatifera_DN64087_c1_g2_i6.p1|XP_002027075.1
	7534900	7461500	4605000				4	4	4	25.4	25.4	25.4	23.932	0	12.288	254820000	9	Lanatifera_DN64088_c0_g1_i2.p1|XP_018561960.1;Lanatifera_DN64088_c0_g1_i1.p1|XP_015438830.1	Lanatifera_DN64088_c0_g1_i2.p1|XP_018561960.1;Lanatifera_DN64088_c0_g1_i1.p1|XP_015438830.1
	151640000	16358000	36948000				8	8	8	25.9	25.9	25.9	32.307	0	46.544	2869200000	40	Lanatifera_DN64090_c0_g1_i1.p1|XP_002741004.1	Lanatifera_DN64090_c0_g1_i1.p1|XP_002741004.1
	8408000	8420600	12477000				3	3	3	9.7	9.7	9.7	31.916	0	8.1356	351660000	4	Lanatifera_DN64105_c2_g1_i15.p1|;Lanatifera_DN64105_c2_g1_i9.p1|;Lanatifera_DN64105_c2_g1_i2.p1|;Lanatifera_DN64105_c2_g1_i16.p1|	Lanatifera_DN64105_c2_g1_i15.p1|;Lanatifera_DN64105_c2_g1_i9.p1|
	9100600	2624700	3236000				5	5	5	18.5	18.5	18.5	40.848	0	10.39	224420000	8	Lanatifera_DN64109_c0_g2_i1.p1|XP_024867802.1;Lanatifera_DN64109_c0_g2_i6.p1|XP_011635056.1;Lanatifera_DN64109_c0_g2_i2.p1|XP_020286679.1;Lanatifera_DN64109_c0_g2_i4.p2|XP_023019129.1;Lanatifera_DN64109_c0_g2_i3.p1|XP_014600651.1;Lanatifera_DN64109_c0_g2_i5.p1|XP_012219664.1	Lanatifera_DN64109_c0_g2_i1.p1|XP_024867802.1;Lanatifera_DN64109_c0_g2_i6.p1|XP_011635056.1;Lanatifera_DN64109_c0_g2_i2.p1|XP_020286679.1;Lanatifera_DN64109_c0_g2_i4.p2|XP_023019129.1;Lanatifera_DN64109_c0_g2_i3.p1|XP_014600651.1;Lanatifera_DN64109_c0_g2_i5.p1|XP_012219664.1
	0	819550	829750				1	1	1	3.1	3.1	3.1	43.627	0.002038	3.045	41232000	4	Lanatifera_DN64125_c0_g1_i4.p1|XP_013773047.1;Lanatifera_DN64125_c0_g1_i7.p1|XP_013773047.1	Lanatifera_DN64125_c0_g1_i4.p1|XP_013773047.1;Lanatifera_DN64125_c0_g1_i7.p1|XP_013773047.1
	43412000	127590000	52454000				10	10	10	48.7	48.7	48.7	26.743	0	88.923	2458000000	46	Lanatifera_DN64145_c2_g1_i4.p1|XP_021699001.1;Lanatifera_DN64145_c2_g1_i9.p1|EFA06590.1;Lanatifera_DN64145_c2_g1_i1.p1|EFA06590.1;Lanatifera_DN64145_c2_g1_i7.p1|XP_013136735.1;Lanatifera_DN64145_c2_g1_i6.p1|XP_013136735.1;Lanatifera_DN64145_c2_g1_i5.p1|XP_013136735.1;Lanatifera_DN64145_c2_g1_i10.p1|XP_013136735.1	Lanatifera_DN64145_c2_g1_i4.p1|XP_021699001.1;Lanatifera_DN64145_c2_g1_i9.p1|EFA06590.1;Lanatifera_DN64145_c2_g1_i1.p1|EFA06590.1;Lanatifera_DN64145_c2_g1_i7.p1|XP_013136735.1;Lanatifera_DN64145_c2_g1_i6.p1|XP_013136735.1;Lanatifera_DN64145_c2_g1_i5.p1|XP_013136735.1;Lanatifera_DN64145_c2_g1_i10.p1|XP_013136735.1
	0	0	0				2	2	2	11.3	11.3	11.3	33.348	0	5.2274	0	2	Lanatifera_DN64148_c0_g1_i1.p1|XP_022196535.1	Lanatifera_DN64148_c0_g1_i1.p1|XP_022196535.1
	1847200	3452900	2504900				1	1	1	11.2	11.2	11.2	12.631	0.0082988	2.0299	23415000	2	Lanatifera_DN64159_c0_g1_i10.p1|;Lanatifera_DN64159_c0_g1_i12.p1|;Lanatifera_DN64159_c0_g1_i4.p1|	Lanatifera_DN64159_c0_g1_i10.p1|;Lanatifera_DN64159_c0_g1_i12.p1|;Lanatifera_DN64159_c0_g1_i4.p1|
	30144000	60183000	20202000				2	2	1	14.2	14.2	7.6	21.807	0	18.631	552650000	11	Lanatifera_DN64159_c0_g1_i13.p1|;Lanatifera_DN67617_c0_g1_i1.p1|;Lanatifera_DN67617_c0_g1_i4.p1|;Lanatifera_DN74690_c6_g1_i1.p1|;Lanatifera_DN64159_c0_g1_i1.p1|	Lanatifera_DN64159_c0_g1_i13.p1|;Lanatifera_DN67617_c0_g1_i1.p1|;Lanatifera_DN67617_c0_g1_i4.p1|;Lanatifera_DN74690_c6_g1_i1.p1|;Lanatifera_DN64159_c0_g1_i1.p1|
	2508100	0	2360400				1	1	1	5.4	5.4	5.4	28.805	0	16.274	68159000	2	Lanatifera_DN64167_c0_g1_i2.p1|AAT01084.1;Lanatifera_DN64167_c0_g1_i1.p1|AAT01084.1	Lanatifera_DN64167_c0_g1_i2.p1|AAT01084.1;Lanatifera_DN64167_c0_g1_i1.p1|AAT01084.1
	657600	392180	0				1	1	1	9	9	9	29.182	0.00070472	3.3768	14697000	2	Lanatifera_DN64174_c0_g1_i1.p1|AVN99056.1;Lanatifera_DN64174_c0_g1_i2.p1|EFX83182.1	Lanatifera_DN64174_c0_g1_i1.p1|AVN99056.1;Lanatifera_DN64174_c0_g1_i2.p1|EFX83182.1
	3456000	696170	1426900				2	2	2	4.6	4.6	4.6	73.959	0	6.5747	178530000	5	Lanatifera_DN64196_c0_g1_i2.p1|XP_013773987.2;Lanatifera_DN64196_c0_g1_i1.p1|XP_013773982.2	Lanatifera_DN64196_c0_g1_i2.p1|XP_013773987.2;Lanatifera_DN64196_c0_g1_i1.p1|XP_013773982.2
	22464000	20373000	26846000				5	5	5	30.8	30.8	30.8	25.489	0	14.022	905890000	18	Lanatifera_DN64197_c0_g1_i1.p1|XP_022784486.1	Lanatifera_DN64197_c0_g1_i1.p1|XP_022784486.1
	18872000	50022000	33494000				3	2	2	30.6	16.1	16.1	14.18	0	10.507	716720000	9	Lanatifera_DN64203_c0_g1_i1.p1|XP_024216380.1	Lanatifera_DN64203_c0_g1_i1.p1|XP_024216380.1
	25059000	29670000	25480000				7	5	5	55.3	41.3	41.3	19.693	0	17.509	882290000	17	Lanatifera_DN64203_c0_g2_i1.p1|PNF43665.1	Lanatifera_DN64203_c0_g2_i1.p1|PNF43665.1
	54828000	37028000	23107000				10	10	10	54.1	54.1	54.1	26.205	0	37.208	1494500000	37	Lanatifera_DN64203_c0_g3_i1.p1|XP_021915144.1	Lanatifera_DN64203_c0_g3_i1.p1|XP_021915144.1
	1273600	574480	0				2	2	2	6.8	6.8	6.8	45.847	0	5.2626	36962000	5	Lanatifera_DN64260_c0_g1_i4.p1|XP_023843447.1;Lanatifera_DN64260_c0_g1_i2.p1|PVD22301.1;Lanatifera_DN64260_c0_g1_i1.p1|PSN33936.1	Lanatifera_DN64260_c0_g1_i4.p1|XP_023843447.1;Lanatifera_DN64260_c0_g1_i2.p1|PVD22301.1;Lanatifera_DN64260_c0_g1_i1.p1|PSN33936.1
	1082400	1859700	4243400				2	2	2	7.7	7.7	7.7	44.661	0	3.6029	136520000	2	Lanatifera_DN64276_c0_g1_i4.p2|KXJ82845.1;Lanatifera_DN64276_c0_g1_i3.p2|KXJ82845.1;Lanatifera_DN64276_c0_g1_i2.p2|KXJ82845.1	Lanatifera_DN64276_c0_g1_i4.p2|KXJ82845.1;Lanatifera_DN64276_c0_g1_i3.p2|KXJ82845.1;Lanatifera_DN64276_c0_g1_i2.p2|KXJ82845.1
	0	2258500	0				2	2	2	18.6	18.6	18.6	18.18	0.00070323	3.3582	18068000	2	Lanatifera_DN64298_c0_g1_i3.p1|XP_013380251.1;Lanatifera_DN64298_c0_g1_i2.p1|XP_013380251.1;Lanatifera_DN64298_c0_g1_i1.p1|XP_013380251.1	Lanatifera_DN64298_c0_g1_i3.p1|XP_013380251.1;Lanatifera_DN64298_c0_g1_i2.p1|XP_013380251.1;Lanatifera_DN64298_c0_g1_i1.p1|XP_013380251.1
	3783100	1178300	1288600				2	2	2	4.1	4.1	4.1	56.044	0	12.54	150000000	11	Lanatifera_DN64300_c0_g1_i4.p1|EKC20858.1;Lanatifera_DN64300_c0_g1_i7.p1|XP_011445025.1;Lanatifera_DN64300_c0_g1_i3.p1|XP_011445025.1;Lanatifera_DN64300_c0_g1_i5.p1|XP_018019690.1	Lanatifera_DN64300_c0_g1_i4.p1|EKC20858.1;Lanatifera_DN64300_c0_g1_i7.p1|XP_011445025.1;Lanatifera_DN64300_c0_g1_i3.p1|XP_011445025.1;Lanatifera_DN64300_c0_g1_i5.p1|XP_018019690.1
	2471700	2901900	0				1	1	1	3.6	3.6	3.6	35.602	0.0013689	3.0897	80603000	2	Lanatifera_DN64319_c0_g1_i1.p1|XP_018324565.1	Lanatifera_DN64319_c0_g1_i1.p1|XP_018324565.1
	27668000	20687000	20069000				4	4	4	45.1	45.1	45.1	15.986	0	13.555	547390000	10	Lanatifera_DN64340_c0_g1_i6.p4|KZS22007.1;Lanatifera_DN64340_c0_g1_i5.p4|KZS22007.1;Lanatifera_DN64340_c0_g1_i7.p1|KZS22007.1;Lanatifera_DN64340_c0_g1_i4.p1|KZS22007.1;Lanatifera_DN64340_c0_g1_i2.p1|KZS22007.1	Lanatifera_DN64340_c0_g1_i6.p4|KZS22007.1;Lanatifera_DN64340_c0_g1_i5.p4|KZS22007.1;Lanatifera_DN64340_c0_g1_i7.p1|KZS22007.1;Lanatifera_DN64340_c0_g1_i4.p1|KZS22007.1;Lanatifera_DN64340_c0_g1_i2.p1|KZS22007.1
	4425400	2728000	2874500				2	2	2	6.6	6.6	6.6	42.204	0	3.9442	120330000	7	Lanatifera_DN64344_c0_g2_i1.p1|AFW98993.1	Lanatifera_DN64344_c0_g2_i1.p1|AFW98993.1
	0	6499600	851810				7	7	7	13.2	13.2	13.2	92.449	0	33.068	367570000	11	Lanatifera_DN64348_c0_g1_i1.p2|XP_013405373.1	Lanatifera_DN64348_c0_g1_i1.p2|XP_013405373.1
	1030900	2458200	0				1	1	1	9.5	9.5	9.5	22.644	0.0050157	2.398	38381000	2	Lanatifera_DN64366_c0_g1_i2.p1|XP_002737711.1	Lanatifera_DN64366_c0_g1_i2.p1|XP_002737711.1
	7383500	19587000	22340000				6	6	6	41.7	41.7	41.7	24.427	0	22.061	641040000	19	Lanatifera_DN64376_c0_g1_i1.p1|XP_018566379.1	Lanatifera_DN64376_c0_g1_i1.p1|XP_018566379.1
	12069000	8347300	7302000				2	2	2	10.1	10.1	10.1	36.151	0	8.4765	332620000	13	Lanatifera_DN64408_c0_g1_i2.p1|	Lanatifera_DN64408_c0_g1_i2.p1|
	40957000	85632000	31487000				6	6	6	28.9	28.9	28.9	21.063	0	72.387	1106500000	16	Lanatifera_DN64409_c0_g1_i3.p1|XP_002399960.1;Lanatifera_DN64409_c0_g1_i2.p1|XP_002399960.1;Lanatifera_DN64409_c0_g1_i1.p1|XP_002399960.1	Lanatifera_DN64409_c0_g1_i3.p1|XP_002399960.1;Lanatifera_DN64409_c0_g1_i2.p1|XP_002399960.1;Lanatifera_DN64409_c0_g1_i1.p1|XP_002399960.1
	1217300	5706900	1037900				3	3	3	21.4	21.4	21.4	23.229	0	10.113	111470000	7	Lanatifera_DN64424_c0_g1_i8.p1|ABB70064.1;Lanatifera_DN64424_c0_g1_i7.p1|ABB70064.1;Lanatifera_DN64424_c0_g1_i6.p1|ABB70064.1;Lanatifera_DN64424_c0_g1_i5.p1|ABB70064.1;Lanatifera_DN64424_c0_g1_i2.p1|ABB70064.1;Lanatifera_DN64424_c0_g1_i11.p1|ABB70064.1;Lanatifera_DN64424_c0_g1_i10.p1|ABB70064.1	Lanatifera_DN64424_c0_g1_i8.p1|ABB70064.1;Lanatifera_DN64424_c0_g1_i7.p1|ABB70064.1;Lanatifera_DN64424_c0_g1_i6.p1|ABB70064.1;Lanatifera_DN64424_c0_g1_i5.p1|ABB70064.1;Lanatifera_DN64424_c0_g1_i2.p1|ABB70064.1;Lanatifera_DN64424_c0_g1_i11.p1|ABB70064.1;Lanatifera_DN64424_c0_g1_i10.p1|ABB70064.1
	0	595560	0				1	1	1	4.6	4.6	4.6	28.659	0.0044053	2.4196	8933500	2	Lanatifera_DN64428_c0_g1_i2.p1|XP_014666393.1;Lanatifera_DN64428_c0_g1_i1.p1|PSN34496.1	Lanatifera_DN64428_c0_g1_i2.p1|XP_014666393.1;Lanatifera_DN64428_c0_g1_i1.p1|PSN34496.1
	7047600	3202600	7280500				5	5	5	13.4	13.4	13.4	38.172	0	16.869	350610000	14	Lanatifera_DN64444_c0_g1_i1.p1|XP_020710418.1	Lanatifera_DN64444_c0_g1_i1.p1|XP_020710418.1
	115480000	192260000	108160000				13	11	11	9.5	8	8	171.57	0	323.31	36600000000	183	Lanatifera_DN64456_c1_g1_i9.p1|XP_021919591.1;Lanatifera_DN64456_c1_g1_i2.p1|XP_021919591.1;Lanatifera_DN64456_c1_g1_i5.p1|XP_021919591.1;Lanatifera_DN64456_c1_g1_i1.p1|	Lanatifera_DN64456_c1_g1_i9.p1|XP_021919591.1;Lanatifera_DN64456_c1_g1_i2.p1|XP_021919591.1;Lanatifera_DN64456_c1_g1_i5.p1|XP_021919591.1
	26201000	90204000	11813000				4	4	4	25	25	25	17.151	0	16.261	384650000	12	Lanatifera_DN64470_c0_g2_i2.p1|PIK52277.1;Lanatifera_DN64470_c0_g2_i1.p1|XP_011556043.1	Lanatifera_DN64470_c0_g2_i2.p1|PIK52277.1;Lanatifera_DN64470_c0_g2_i1.p1|XP_011556043.1
	288340	1286600	1004800				3	3	3	6.5	6.5	6.5	92.633	0	3.518	103190000	4	Lanatifera_DN64475_c0_g1_i2.p1|XP_013779600.1;Lanatifera_DN64475_c0_g1_i1.p1|XP_013779599.1	Lanatifera_DN64475_c0_g1_i2.p1|XP_013779600.1;Lanatifera_DN64475_c0_g1_i1.p1|XP_013779599.1
	5529700	3348300	6870100				1	1	1	19.8	19.8	19.8	14.585	0	11.506	110240000	5	Lanatifera_DN64491_c0_g1_i3.p1|ODM96274.1;Lanatifera_DN64491_c0_g1_i1.p1|ODM96274.1	Lanatifera_DN64491_c0_g1_i3.p1|ODM96274.1;Lanatifera_DN64491_c0_g1_i1.p1|ODM96274.1
	1189300	23833000	7191100				3	3	3	39.5	39.5	39.5	13.202	0	7.8862	225500000	6	Lanatifera_DN64509_c0_g1_i1.p1|OQV19816.1	Lanatifera_DN64509_c0_g1_i1.p1|OQV19816.1
	82345000	212250000	134100000				9	9	8	43.3	43.3	39	19.821	0	25.212	3000900000	28	Lanatifera_DN64529_c0_g1_i1.p1|XP_002733294.1	Lanatifera_DN64529_c0_g1_i1.p1|XP_002733294.1
	4055400	10083000	5249100				10	10	10	21.3	21.3	21.3	76.963	0	31.397	678580000	22	Lanatifera_DN64533_c1_g1_i8.p1|KRT83343.1;Lanatifera_DN64533_c1_g1_i4.p1|XP_022920056.1;Lanatifera_DN64533_c1_g1_i1.p1|XP_022920056.1;Lanatifera_DN64533_c1_g1_i16.p1|KRT83343.1;Lanatifera_DN64533_c1_g1_i13.p1|KRT83343.1;Lanatifera_DN64533_c1_g1_i11.p1|KRT83343.1;Lanatifera_DN64533_c1_g1_i14.p1|KRT83343.1;Lanatifera_DN64533_c1_g1_i5.p1|XP_022920056.1;Lanatifera_DN64533_c1_g1_i2.p1|XP_022920056.1;L…	Lanatifera_DN64533_c1_g1_i8.p1|KRT83343.1;Lanatifera_DN64533_c1_g1_i4.p1|XP_022920056.1;Lanatifera_DN64533_c1_g1_i1.p1|XP_022920056.1;Lanatifera_DN64533_c1_g1_i16.p1|KRT83343.1;Lanatifera_DN64533_c1_g1_i13.p1|KRT83343.1;Lanatifera_DN64533_c1_g1_i11.p1|KRT83343.1;Lanatifera_DN64533_c1_g1_i14.p1|KRT83343.1;Lanatifera_DN64533_c1_g1_i5.p1|XP_022920056.1;Lanatifera_DN64533_c1_g1_i2.p1|XP_022920056.1;L…
	3935400	0	0				2	2	2	10.4	10.4	10.4	24.855	0	7.5401	39354000	2	Lanatifera_DN64556_c1_g2_i3.p1|AGM32395.1;Lanatifera_DN64556_c1_g2_i2.p1|AGM32395.1	Lanatifera_DN64556_c1_g2_i3.p1|AGM32395.1;Lanatifera_DN64556_c1_g2_i2.p1|AGM32395.1
	0	0	0				1	1	1	8.4	8.4	8.4	18.751	0.0019342	2.5749	0	1	Lanatifera_DN64581_c1_g1_i4.p2|XP_003474166.1;Lanatifera_DN64581_c1_g1_i3.p1|ACS44779.1;Lanatifera_DN64581_c1_g1_i1.p1|ACS44779.1	Lanatifera_DN64581_c1_g1_i4.p2|XP_003474166.1;Lanatifera_DN64581_c1_g1_i3.p1|ACS44779.1;Lanatifera_DN64581_c1_g1_i1.p1|ACS44779.1
	2827700	441060	0				4	4	4	16	16	16	50.215	0	17.604	68643000	6	Lanatifera_DN64586_c0_g1_i1.p1|PNF28889.1;Lanatifera_DN64586_c0_g1_i2.p1|XP_008203128.1	Lanatifera_DN64586_c0_g1_i1.p1|PNF28889.1
	105530000	137280000	179650000				4	4	4	35.3	35.3	35.3	13.278	0	65.914	2957300000	34	Lanatifera_DN95631_c0_g1_i1.p1|XP_005108569.1;Lanatifera_DN64591_c2_g1_i2.p2|XP_001967857.1;Lanatifera_DN64591_c2_g1_i1.p2|XP_001967857.1	Lanatifera_DN95631_c0_g1_i1.p1|XP_005108569.1;Lanatifera_DN64591_c2_g1_i2.p2|XP_001967857.1;Lanatifera_DN64591_c2_g1_i1.p2|XP_001967857.1
	15129000	5457000	4625300				9	9	9	33.2	33.2	33.2	41.646	0	34.086	504230000	21	Lanatifera_DN64627_c0_g1_i7.p1|EFX72553.1;Lanatifera_DN64627_c0_g1_i4.p1|EFX72553.1;Lanatifera_DN64627_c0_g1_i6.p1|EFX72553.1;Lanatifera_DN64627_c0_g1_i3.p1|EFX72553.1;Lanatifera_DN64627_c0_g1_i5.p3|EFX72553.1;Lanatifera_DN64627_c0_g1_i2.p1|EFX72553.1	Lanatifera_DN64627_c0_g1_i7.p1|EFX72553.1;Lanatifera_DN64627_c0_g1_i4.p1|EFX72553.1;Lanatifera_DN64627_c0_g1_i6.p1|EFX72553.1;Lanatifera_DN64627_c0_g1_i3.p1|EFX72553.1;Lanatifera_DN64627_c0_g1_i5.p3|EFX72553.1
	16818000	6323700	13313000				3	3	3	16	16	16	30.966	0	11.181	437460000	8	Lanatifera_DN64629_c0_g2_i1.p1|XP_018023387.1	Lanatifera_DN64629_c0_g2_i1.p1|XP_018023387.1
	3664200	3420100	2756400				6	6	6	20.9	20.9	20.9	46.936	0	18.689	275540000	11	Lanatifera_DN64631_c0_g1_i3.p1|ODN06180.1;Lanatifera_DN64631_c0_g1_i1.p1|ODN06180.1;Lanatifera_DN64631_c0_g1_i2.p1|ODN06180.1;Lanatifera_DN64631_c0_g2_i1.p1|XP_019626521.1	Lanatifera_DN64631_c0_g1_i3.p1|ODN06180.1;Lanatifera_DN64631_c0_g1_i1.p1|ODN06180.1;Lanatifera_DN64631_c0_g1_i2.p1|ODN06180.1
	337820000	736289984	339820000				28	28	28	54.1	54.1	54.1	50.232	0	296.94	35348000000	298	Lanatifera_DN64642_c0_g1_i1.p1|XP_008547400.1;Lanatifera_DN18339_c0_g1_i1.p1|XP_014232878.1;Lanatifera_DN80455_c0_g1_i1.p1|ASZ84911.1	Lanatifera_DN64642_c0_g1_i1.p1|XP_008547400.1
	223780000	71772000	55982000				15	15	15	29.4	29.4	29.4	52.006	0	89.069	5624500000	67	Lanatifera_DN64661_c0_g1_i1.p1|AFW98993.1;Lanatifera_DN64661_c0_g1_i6.p1|ABW87872.1;Lanatifera_DN64661_c0_g1_i3.p1|ABW87872.1;Lanatifera_DN64661_c0_g1_i4.p1|AFW98993.1	Lanatifera_DN64661_c0_g1_i1.p1|AFW98993.1;Lanatifera_DN64661_c0_g1_i6.p1|ABW87872.1;Lanatifera_DN64661_c0_g1_i3.p1|ABW87872.1
	17321000	5828400	5515800				5	5	5	25	25	25	28.214	0	31.637	458640000	12	Lanatifera_DN64705_c0_g1_i2.p1|PSN47440.1;Lanatifera_DN64705_c0_g1_i1.p1|PSN47440.1	Lanatifera_DN64705_c0_g1_i2.p1|PSN47440.1;Lanatifera_DN64705_c0_g1_i1.p1|PSN47440.1
	84092000	68182000	30798000				6	6	6	39.2	39.2	39.2	18.862	0	78.399	1281500000	24	Lanatifera_DN64725_c1_g1_i1.p1|PSN41871.1;Lanatifera_DN64725_c1_g1_i2.p3|XP_975913.1	Lanatifera_DN64725_c1_g1_i1.p1|PSN41871.1
	6614800	901830	0				4	3	3	12.6	9.7	9.7	43.141	0.0013976	3.2986	105230000	3	Lanatifera_DN64725_c1_g2_i3.p1|EFX80179.1;Lanatifera_DN64725_c1_g2_i1.p1|EFX80179.1;Lanatifera_DN64725_c1_g2_i2.p1|	Lanatifera_DN64725_c1_g2_i3.p1|EFX80179.1;Lanatifera_DN64725_c1_g2_i1.p1|EFX80179.1
	18424000	2583200	2514700				4	4	3	13	13	9.2	34.045	0	7.0784	235220000	6	Lanatifera_DN64725_c1_g5_i2.p1|XP_022914244.1;Lanatifera_DN64725_c1_g5_i1.p1|	Lanatifera_DN64725_c1_g5_i2.p1|XP_022914244.1;Lanatifera_DN64725_c1_g5_i1.p1|
	5055700	0	0				1	1	1	13.7	13.7	13.7	13.543	0	5.7953	25278000	1	Lanatifera_DN64744_c0_g1_i5.p1|XP_021925870.1;Lanatifera_DN64744_c0_g1_i4.p1|XP_021925870.1;Lanatifera_DN64744_c0_g1_i3.p1|XP_018014557.1;Lanatifera_DN64744_c0_g1_i1.p1|XP_018014557.1	Lanatifera_DN64744_c0_g1_i5.p1|XP_021925870.1;Lanatifera_DN64744_c0_g1_i4.p1|XP_021925870.1;Lanatifera_DN64744_c0_g1_i3.p1|XP_018014557.1;Lanatifera_DN64744_c0_g1_i1.p1|XP_018014557.1
	0	11730000	1984000				4	4	4	11	11	11	48.943	0	20.276	329140000	8	Lanatifera_DN64752_c0_g1_i3.p1|KPJ51077.1;Lanatifera_DN64752_c0_g1_i2.p1|KPJ51077.1;Lanatifera_DN64752_c0_g1_i1.p1|KPJ51077.1	Lanatifera_DN64752_c0_g1_i3.p1|KPJ51077.1;Lanatifera_DN64752_c0_g1_i2.p1|KPJ51077.1;Lanatifera_DN64752_c0_g1_i1.p1|KPJ51077.1
	682600	3677900	324460				4	4	4	11.1	11.1	11.1	53.546	0	7.4372	112440000	4	Lanatifera_DN64775_c2_g1_i1.p1|XP_011315209.1;Lanatifera_DN64775_c2_g1_i5.p2|XP_012286354.1;Lanatifera_DN64775_c2_g1_i4.p1|XP_012286354.1;Lanatifera_DN64775_c2_g1_i2.p2|XP_012286354.1;Lanatifera_DN64775_c2_g1_i3.p1|;Lanatifera_DN64775_c2_g5_i1.p2|	Lanatifera_DN64775_c2_g1_i1.p1|XP_011315209.1;Lanatifera_DN64775_c2_g1_i5.p2|XP_012286354.1;Lanatifera_DN64775_c2_g1_i4.p1|XP_012286354.1;Lanatifera_DN64775_c2_g1_i2.p2|XP_012286354.1;Lanatifera_DN64775_c2_g1_i3.p1|
	5604500	6485200	3100700				27	27	27	21.2	21.2	21.2	201.73	0	126.18	1534200000	67	Lanatifera_DN64775_c2_g2_i10.p1|XP_023703187.1;Lanatifera_DN64775_c2_g2_i13.p1|XP_023703188.1;Lanatifera_DN64775_c2_g2_i1.p1|XP_023703187.1;Lanatifera_DN64775_c2_g2_i18.p1|XP_023703188.1;Lanatifera_DN64775_c2_g2_i11.p1|XP_023703187.1;Lanatifera_DN64775_c2_g2_i8.p1|XP_023703188.1;Lanatifera_DN64775_c2_g2_i17.p1|PNF38127.1;Lanatifera_DN64775_c2_g2_i9.p1|XP_023703187.1;Lanatifera_DN64775_c2_g2_i16.p…	Lanatifera_DN64775_c2_g2_i10.p1|XP_023703187.1;Lanatifera_DN64775_c2_g2_i13.p1|XP_023703188.1;Lanatifera_DN64775_c2_g2_i1.p1|XP_023703187.1;Lanatifera_DN64775_c2_g2_i18.p1|XP_023703188.1;Lanatifera_DN64775_c2_g2_i11.p1|XP_023703187.1;Lanatifera_DN64775_c2_g2_i8.p1|XP_023703188.1;Lanatifera_DN64775_c2_g2_i17.p1|PNF38127.1;Lanatifera_DN64775_c2_g2_i9.p1|XP_023703187.1;Lanatifera_DN64775_c2_g2_i16.p…
	11994000	13425000	10622000				8	8	7	46.2	46.2	37.8	30.921	0	39.007	612690000	27	Lanatifera_DN64780_c0_g1_i5.p1|ALK82311.1;Lanatifera_DN64780_c0_g1_i2.p1|ALK82311.1;Lanatifera_DN64780_c0_g1_i3.p1|ABY66598.1;Lanatifera_DN64780_c0_g1_i1.p2|ALK82311.1;Lanatifera_DN64780_c0_g1_i4.p2|ALK82311.1	Lanatifera_DN64780_c0_g1_i5.p1|ALK82311.1;Lanatifera_DN64780_c0_g1_i2.p1|ALK82311.1;Lanatifera_DN64780_c0_g1_i3.p1|ABY66598.1;Lanatifera_DN64780_c0_g1_i1.p2|ALK82311.1;Lanatifera_DN64780_c0_g1_i4.p2|ALK82311.1
	34141000	62062000	50148000				6	6	6	30.6	30.6	30.6	24.17	0	122.01	1463500000	24	Lanatifera_DN64798_c0_g1_i2.p1|ALM09354.1;Lanatifera_DN64798_c0_g1_i3.p1|ALM09354.1;Lanatifera_DN64798_c0_g1_i1.p1|ALM09354.1	Lanatifera_DN64798_c0_g1_i2.p1|ALM09354.1;Lanatifera_DN64798_c0_g1_i3.p1|ALM09354.1;Lanatifera_DN64798_c0_g1_i1.p1|ALM09354.1
	0	1914600	0				1	1	1	4.6	4.6	4.6	39.621	0.0020202	2.9685	24890000	1	Lanatifera_DN64806_c1_g2_i3.p1|XP_022247446.1;Lanatifera_DN64806_c1_g2_i4.p1|XP_022247446.1;Lanatifera_DN64806_c1_g2_i1.p1|XP_022247446.1	Lanatifera_DN64806_c1_g2_i3.p1|XP_022247446.1;Lanatifera_DN64806_c1_g2_i4.p1|XP_022247446.1;Lanatifera_DN64806_c1_g2_i1.p1|XP_022247446.1
	0	2949900	3761400				3	3	3	14.5	14.5	14.5	27.132	0	3.6895	107380000	3	Lanatifera_DN64820_c0_g1_i1.p1|KDR14599.1;Lanatifera_DN64820_c0_g1_i5.p1|XP_021929112.1;Lanatifera_DN64820_c0_g1_i4.p1|XP_021929112.1;Lanatifera_DN64820_c0_g1_i2.p1|XP_021929112.1;Lanatifera_DN64820_c0_g1_i3.p1|KFM69612.1;Lanatifera_DN64820_c0_g1_i6.p1|KFM69612.1	Lanatifera_DN64820_c0_g1_i1.p1|KDR14599.1;Lanatifera_DN64820_c0_g1_i5.p1|XP_021929112.1;Lanatifera_DN64820_c0_g1_i4.p1|XP_021929112.1;Lanatifera_DN64820_c0_g1_i2.p1|XP_021929112.1;Lanatifera_DN64820_c0_g1_i3.p1|KFM69612.1;Lanatifera_DN64820_c0_g1_i6.p1|KFM69612.1
	0	896450	473020				1	1	1	3	3	3	62.728	0.0049751	2.3539	32867000	2	Lanatifera_DN64851_c0_g1_i1.p1|XP_021002345.1	Lanatifera_DN64851_c0_g1_i1.p1|XP_021002345.1
	1609800	5108600	2549200				7	7	7	12	12	12	74.53	0	18.701	287300000	12	Lanatifera_DN64874_c0_g1_i1.p1|EKC33829.1;Lanatifera_DN64874_c0_g1_i4.p1|EKC33829.1;Lanatifera_DN64874_c0_g1_i2.p1|EKC33829.1	Lanatifera_DN64874_c0_g1_i1.p1|EKC33829.1;Lanatifera_DN64874_c0_g1_i4.p1|EKC33829.1;Lanatifera_DN64874_c0_g1_i2.p1|EKC33829.1
	0	3439700	2601100				2	2	2	8.5	8.5	8.5	30.014	0	5.0109	108730000	3	Lanatifera_DN64879_c0_g1_i2.p1|XP_022116408.1;Lanatifera_DN64879_c0_g1_i1.p1|XP_022116408.1	Lanatifera_DN64879_c0_g1_i2.p1|XP_022116408.1;Lanatifera_DN64879_c0_g1_i1.p1|XP_022116408.1
	17430000	73323000	23173000				4	4	4	48.2	48.2	48.2	11.068	0	48.779	683560000	10	Lanatifera_DN64894_c0_g1_i1.p2|XP_017573626.1	Lanatifera_DN64894_c0_g1_i1.p2|XP_017573626.1
	36761000	19902000	27525000				5	5	5	30.2	30.2	30.2	21.174	0	17.11	589320000	9	Lanatifera_DN64897_c0_g1_i1.p1|XP_023704566.1	Lanatifera_DN64897_c0_g1_i1.p1|XP_023704566.1
	35609000	13116000	52569000				12	12	12	39.1	39.1	39.1	43.977	0	130.65	1924600000	39	Lanatifera_DN64928_c0_g1_i4.p1|KDR18481.1;Lanatifera_DN64928_c0_g1_i6.p1|KDR18481.1;Lanatifera_DN64928_c0_g1_i5.p1|XP_011189997.1;Lanatifera_DN64928_c0_g1_i1.p1|XP_011189997.1	Lanatifera_DN64928_c0_g1_i4.p1|KDR18481.1;Lanatifera_DN64928_c0_g1_i6.p1|KDR18481.1;Lanatifera_DN64928_c0_g1_i5.p1|XP_011189997.1;Lanatifera_DN64928_c0_g1_i1.p1|XP_011189997.1
	0	0	0				1	1	1	3.7	3.7	3.7	30.689	0.0072727	2.1707	0	1	Lanatifera_DN64933_c0_g1_i1.p1|XP_021950556.1	Lanatifera_DN64933_c0_g1_i1.p1|XP_021950556.1
	1339500	200470	483650				2	2	2	3.6	3.6	3.6	66.069	0	3.6828	50590000	3	Lanatifera_DN64944_c0_g1_i2.p1|XP_021932169.1;Lanatifera_DN64944_c0_g1_i1.p1|XP_021932169.1	Lanatifera_DN64944_c0_g1_i2.p1|XP_021932169.1;Lanatifera_DN64944_c0_g1_i1.p1|XP_021932169.1
	312670	241400	0				2	2	2	6.9	6.9	6.9	49.204	0	3.6042	13852000	2	Lanatifera_DN64963_c0_g1_i1.p1|XP_006144134.1	Lanatifera_DN64963_c0_g1_i1.p1|XP_006144134.1
	2067800	5641400	6014300				3	3	3	14.6	14.6	14.6	39.584	0	8.7985	205850000	11	Lanatifera_DN64971_c0_g2_i1.p1|XP_018328193.1;Lanatifera_DN64971_c0_g2_i2.p1|XP_018328193.1	Lanatifera_DN64971_c0_g2_i1.p1|XP_018328193.1;Lanatifera_DN64971_c0_g2_i2.p1|XP_018328193.1
	14965000	13216000	3795800				2	2	2	25.4	25.4	25.4	14.282	0	5.0582	159880000	2	Lanatifera_DN65034_c0_g1_i3.p1|XP_002413177.1;Lanatifera_DN65034_c0_g1_i2.p1|XP_002413177.1;Lanatifera_DN65034_c0_g1_i4.p1|XP_023708812.1	Lanatifera_DN65034_c0_g1_i3.p1|XP_002413177.1;Lanatifera_DN65034_c0_g1_i2.p1|XP_002413177.1;Lanatifera_DN65034_c0_g1_i4.p1|XP_023708812.1
	6728200	835210	0				2	2	1	7.1	7.1	3.4	38.426	0	3.8615	121020000	3	Lanatifera_DN65037_c0_g2_i2.p1|XP_018334567.1	Lanatifera_DN65037_c0_g2_i2.p1|XP_018334567.1
	29161000	48790000	27679000				11	11	11	41.4	41.4	41.4	30.038	0	71.295	1795700000	36	Lanatifera_DN65052_c3_g1_i2.p1|ALS04861.1;Lanatifera_DN65052_c3_g1_i1.p1|ALS04861.1	Lanatifera_DN65052_c3_g1_i2.p1|ALS04861.1
	3023900	7979300	2263200				1	1	1	7.6	7.6	7.6	20.995	0	24.318	66332000	2	Lanatifera_DN65054_c0_g1_i2.p1|XP_021938576.1	Lanatifera_DN65054_c0_g1_i2.p1|XP_021938576.1
	758310016	64759000	355820000				24	24	24	52.9	52.9	52.9	40.011	0	323.31	21220000000	154	Lanatifera_DN65067_c1_g1_i9.p1|XP_018574541.1;Lanatifera_DN65067_c1_g1_i3.p1|XP_018574541.1;Lanatifera_DN65067_c1_g1_i16.p1|XP_022908442.1;Lanatifera_DN65067_c1_g1_i13.p1|XP_022908442.1;Lanatifera_DN65067_c1_g1_i8.p2|XP_001846966.1;Lanatifera_DN65067_c1_g1_i17.p2|XP_001846966.1;Lanatifera_DN65067_c1_g1_i10.p2|;Lanatifera_DN65067_c1_g1_i7.p2|XP_001846966.1;Lanatifera_DN65067_c1_g1_i1.p2|XP_0018469…	Lanatifera_DN65067_c1_g1_i9.p1|XP_018574541.1;Lanatifera_DN65067_c1_g1_i3.p1|XP_018574541.1;Lanatifera_DN65067_c1_g1_i16.p1|XP_022908442.1;Lanatifera_DN65067_c1_g1_i13.p1|XP_022908442.1
	7623300	2005400	1297900				10	10	3	25	25	7.2	67.283	0	53.553	349650000	11	Lanatifera_DN65069_c0_g1_i8.p1|XP_014279105.1;Lanatifera_DN65069_c0_g1_i5.p1|XP_014279105.1;Lanatifera_DN65069_c0_g1_i3.p1|XP_014279105.1;Lanatifera_DN65069_c0_g1_i1.p1|XP_014279105.1;Lanatifera_DN65069_c0_g1_i2.p2|XP_014279105.1	Lanatifera_DN65069_c0_g1_i8.p1|XP_014279105.1;Lanatifera_DN65069_c0_g1_i5.p1|XP_014279105.1;Lanatifera_DN65069_c0_g1_i3.p1|XP_014279105.1;Lanatifera_DN65069_c0_g1_i1.p1|XP_014279105.1
	83434000	45655000	55694000				20	20	20	52.6	52.6	52.6	44.064	0	116.54	4619600000	81	Lanatifera_DN65086_c0_g1_i8.p1|ALA09393.1;Lanatifera_DN65086_c0_g1_i7.p1|ALA09393.1;Lanatifera_DN65086_c0_g1_i6.p1|ALA09393.1;Lanatifera_DN65086_c0_g1_i5.p1|ALA09393.1;Lanatifera_DN65086_c0_g1_i2.p1|ALA09393.1;Lanatifera_DN65086_c0_g1_i12.p1|ALA09393.1;Lanatifera_DN65086_c0_g1_i11.p1|ALA09393.1;Lanatifera_DN65086_c0_g1_i1.p1|ALA09393.1;Lanatifera_DN65086_c0_g1_i9.p1|BAN21123.1;Lanatifera_DN65086_…	Lanatifera_DN65086_c0_g1_i8.p1|ALA09393.1;Lanatifera_DN65086_c0_g1_i7.p1|ALA09393.1;Lanatifera_DN65086_c0_g1_i6.p1|ALA09393.1;Lanatifera_DN65086_c0_g1_i5.p1|ALA09393.1;Lanatifera_DN65086_c0_g1_i2.p1|ALA09393.1;Lanatifera_DN65086_c0_g1_i12.p1|ALA09393.1;Lanatifera_DN65086_c0_g1_i11.p1|ALA09393.1;Lanatifera_DN65086_c0_g1_i1.p1|ALA09393.1;Lanatifera_DN65086_c0_g1_i9.p1|BAN21123.1;Lanatifera_DN65086_…
	144320000	62419000	58960000				45	45	45	64.3	64.3	64.3	88.93	0	323.31	11691000000	219	Lanatifera_DN65090_c0_g1_i1.p1|XP_966692.1	Lanatifera_DN65090_c0_g1_i1.p1|XP_966692.1
	3404800	9340400	11288000				4	4	4	15.8	15.8	15.8	30.88	0	8.7503	312430000	9	Lanatifera_DN65093_c4_g2_i7.p1|KFM61723.1;Lanatifera_DN65093_c4_g2_i4.p1|KFM61723.1;Lanatifera_DN65093_c4_g2_i3.p1|KFM61723.1;Lanatifera_DN65093_c4_g2_i8.p1|KFM61723.1;Lanatifera_DN65093_c4_g2_i5.p1|KFM61723.1;Lanatifera_DN65093_c4_g2_i1.p1|KFM61723.1;Lanatifera_DN65093_c4_g2_i2.p1|XP_002070507.1;Lanatifera_DN65093_c4_g2_i6.p1|XP_002070507.1	Lanatifera_DN65093_c4_g2_i7.p1|KFM61723.1;Lanatifera_DN65093_c4_g2_i4.p1|KFM61723.1;Lanatifera_DN65093_c4_g2_i3.p1|KFM61723.1;Lanatifera_DN65093_c4_g2_i8.p1|KFM61723.1;Lanatifera_DN65093_c4_g2_i5.p1|KFM61723.1;Lanatifera_DN65093_c4_g2_i1.p1|KFM61723.1;Lanatifera_DN65093_c4_g2_i2.p1|XP_002070507.1;Lanatifera_DN65093_c4_g2_i6.p1|XP_002070507.1
	5035100	11972000	10191000				4	4	4	12.3	12.3	12.3	41.929	0	31.655	462350000	9	Lanatifera_DN65101_c0_g1_i1.p1|XP_023237639.1	Lanatifera_DN65101_c0_g1_i1.p1|XP_023237639.1
	517320	1985500	0				1	1	1	6.1	6.1	6.1	31.952	0.0020298	3.0242	37542000	1	Lanatifera_DN65138_c0_g1_i3.p1|XP_001658894.2;Lanatifera_DN65138_c0_g1_i1.p1|XP_001658894.2	Lanatifera_DN65138_c0_g1_i3.p1|XP_001658894.2;Lanatifera_DN65138_c0_g1_i1.p1|XP_001658894.2
	8165800	1840900	2269000				2	2	2	13.9	13.9	13.9	15.826	0.0099183	1.9311	85930000	2	Lanatifera_DN65149_c0_g1_i1.p1|XP_013192310.1;Lanatifera_DN65149_c0_g1_i3.p1|XP_013192310.1;Lanatifera_DN65149_c0_g1_i2.p1|XP_013192310.1	Lanatifera_DN65149_c0_g1_i1.p1|XP_013192310.1;Lanatifera_DN65149_c0_g1_i3.p1|XP_013192310.1;Lanatifera_DN65149_c0_g1_i2.p1|XP_013192310.1
	14599000	8135200	6392200				4	4	4	23.3	23.3	23.3	24.034	0	70.366	378640000	15	Lanatifera_DN65150_c0_g1_i2.p1|XP_012265686.1;Lanatifera_DN65150_c0_g1_i1.p2|XP_012265686.1	Lanatifera_DN65150_c0_g1_i2.p1|XP_012265686.1;Lanatifera_DN65150_c0_g1_i1.p2|XP_012265686.1
	19875000	1749800	5080700				8	8	6	22.8	22.8	18.1	48.139	0	20.781	614230000	23	Lanatifera_DN65162_c0_g1_i5.p1|XP_011331230.1;Lanatifera_DN65162_c0_g1_i6.p1|XP_011331230.1;Lanatifera_DN65162_c0_g1_i7.p1|XP_011331230.1;Lanatifera_DN65162_c0_g1_i1.p1|XP_011331230.1;Lanatifera_DN65162_c0_g1_i4.p1|XP_011331230.1;Lanatifera_DN65162_c0_g1_i2.p1|XP_011331230.1;Lanatifera_DN65162_c0_g1_i3.p2|XP_011331229.1	Lanatifera_DN65162_c0_g1_i5.p1|XP_011331230.1;Lanatifera_DN65162_c0_g1_i6.p1|XP_011331230.1;Lanatifera_DN65162_c0_g1_i7.p1|XP_011331230.1;Lanatifera_DN65162_c0_g1_i1.p1|XP_011331230.1;Lanatifera_DN65162_c0_g1_i4.p1|XP_011331230.1;Lanatifera_DN65162_c0_g1_i2.p1|XP_011331230.1;Lanatifera_DN65162_c0_g1_i3.p2|XP_011331229.1
	8850200	4389900	3123600				5	3	2	17.5	10.1	6.2	30.198	0	4.8387	229090000	4	Lanatifera_DN65162_c0_g2_i2.p1|XP_015607090.1;Lanatifera_DN65162_c0_g2_i1.p1|XP_015607090.1	Lanatifera_DN65162_c0_g2_i2.p1|XP_015607090.1;Lanatifera_DN65162_c0_g2_i1.p1|XP_015607090.1
	28939000	18740000	15201000				7	7	7	19.4	19.4	19.4	40.134	0	16.805	1006100000	27	Lanatifera_DN65176_c0_g1_i1.p1|XP_022316259.1	Lanatifera_DN65176_c0_g1_i1.p1|XP_022316259.1
	4369100	28332000	6289900				2	2	2	16.8	16.8	16.8	14.659	0	59.421	311930000	10	Lanatifera_DN65199_c0_g2_i2.p1|KXH52702.1	Lanatifera_DN65199_c0_g2_i2.p1|KXH52702.1
	49593000	17844000	32706000				5	5	5	23.6	23.6	23.6	22.722	0	26.013	1001400000	16	Lanatifera_DN65222_c0_g3_i1.p1|KZS04357.1	Lanatifera_DN65222_c0_g3_i1.p1|KZS04357.1
	970370	930240	0				2	2	2	6.1	6.1	6.1	33.023	0	5.2489	17105000	4	Lanatifera_DN65233_c3_g2_i7.p1|OAD58536.1;Lanatifera_DN65233_c3_g2_i3.p1|XP_017486630.1	Lanatifera_DN65233_c3_g2_i7.p1|OAD58536.1;Lanatifera_DN65233_c3_g2_i3.p1|XP_017486630.1
	3443900	0	6276300				2	2	2	11	11	11	10.868	0.0020027	2.9027	38881000	2	Lanatifera_DN65283_c0_g2_i1.p1|	Lanatifera_DN65283_c0_g2_i1.p1|
	39323000	2208600	1071800				8	7	7	51.3	43.5	43.5	30.1	0	66.549	639050000	15	Lanatifera_DN65284_c0_g1_i3.p1|XP_014271333.1;Lanatifera_DN65284_c0_g1_i5.p1|XP_014271333.1;Lanatifera_DN65284_c0_g1_i4.p1|XP_014271333.1	Lanatifera_DN65284_c0_g1_i3.p1|XP_014271333.1;Lanatifera_DN65284_c0_g1_i5.p1|XP_014271333.1;Lanatifera_DN65284_c0_g1_i4.p1|XP_014271333.1
	4007500	5102700	3723400				6	6	6	16.6	16.6	16.6	53.553	0	16.138	231010000	17	Lanatifera_DN65285_c0_g2_i1.p1|;Lanatifera_DN65285_c0_g2_i2.p1|	Lanatifera_DN65285_c0_g2_i1.p1|;Lanatifera_DN65285_c0_g2_i2.p1|
	8566400	0	0				2	2	2	24.8	24.8	24.8	16.014	0	7.6572	51398000	1	Lanatifera_DN65292_c1_g1_i1.p1|	Lanatifera_DN65292_c1_g1_i1.p1|
	37726000	36761000	20183000				5	5	5	6.6	6.6	6.6	68.816	0	64.618	1988100000	26	Lanatifera_DN65304_c0_g3_i2.p1|OXU28899.1;Lanatifera_DN65304_c0_g3_i1.p1|OXU28899.1	Lanatifera_DN65304_c0_g3_i2.p1|OXU28899.1;Lanatifera_DN65304_c0_g3_i1.p1|OXU28899.1
	22731000	0	0				2	2	2	19.8	19.8	19.8	13.487	0	18.406	113660000	2	Lanatifera_DN65311_c0_g1_i1.p1|	Lanatifera_DN65311_c0_g1_i1.p1|
	126790000	78773000	146270000				35	35	8	34.8	34.8	6	111.53	0	323.31	11610000000	213	Lanatifera_DN65311_c0_g2_i1.p1|;Lanatifera_DN65311_c0_g2_i2.p1|	Lanatifera_DN65311_c0_g2_i1.p1|;Lanatifera_DN65311_c0_g2_i2.p1|
	220420000	142460000	296160000				17	17	12	88.9	88.9	56.4	25.759	0	288.89	10545000000	143	Lanatifera_DN65312_c0_g1_i1.p1|XP_015905272.1;Lanatifera_DN65312_c0_g1_i4.p1|XP_013190190.1	Lanatifera_DN65312_c0_g1_i1.p1|XP_015905272.1;Lanatifera_DN65312_c0_g1_i4.p1|XP_013190190.1
	142060000	106250000	168270000				9	4	3	85.8	40.9	31.8	18.787	0	86.136	3332700000	36	Lanatifera_DN65312_c0_g1_i3.p2|ETN62038.1;Lanatifera_DN65312_c0_g1_i2.p2|ETN62038.1	Lanatifera_DN65312_c0_g1_i3.p2|ETN62038.1;Lanatifera_DN65312_c0_g1_i2.p2|ETN62038.1
	41667000	20036000	40635000				5	4	4	57.6	45.5	45.5	14.708	0	63.159	716370000	22	Lanatifera_DN65312_c0_g1_i5.p1|XP_017300704.1	Lanatifera_DN65312_c0_g1_i5.p1|XP_017300704.1
	87721000	44303000	112890000				2	2	2	21.4	21.4	21.4	13.133	0	20.676	1714400000	26	Lanatifera_DN65312_c0_g2_i1.p1|ACM91676.1	Lanatifera_DN65312_c0_g2_i1.p1|ACM91676.1
	2036099968	1562200064	1990599936				15	15	15	51.4	51.4	51.4	19.861	0	321.21	55889000000	270	Lanatifera_DN65321_c0_g1_i3.p1|P21798.2;Lanatifera_DN22778_c0_g1_i1.p1|P21797.1;Lanatifera_DN10261_c0_g1_i1.p2|P21797.1	Lanatifera_DN65321_c0_g1_i3.p1|P21798.2
	30860000	44172000	27046000				9	9	9	53.9	53.9	53.9	18.898	0	43.671	918710000	27	Lanatifera_DN65332_c0_g1_i1.p1|XP_014245129.1	Lanatifera_DN65332_c0_g1_i1.p1|XP_014245129.1
	171410000	7535300	128620000				12	12	12	31.2	31.2	31.2	45.061	0	98.796	4921000000	67	Lanatifera_DN65337_c0_g1_i2.p1|AFW98986.1;Lanatifera_DN65337_c0_g1_i1.p1|AFW98986.1	Lanatifera_DN65337_c0_g1_i2.p1|AFW98986.1;Lanatifera_DN65337_c0_g1_i1.p1|AFW98986.1
	41381000	16168000	8232400				29	29	29	51.2	51.2	51.2	95.494	0	205.44	3091700000	88	Lanatifera_DN65344_c1_g1_i1.p1|XP_013772610.1;Lanatifera_DN65344_c1_g1_i6.p1|XP_013772610.1;Lanatifera_DN65344_c1_g1_i3.p1|XP_013772610.1;Lanatifera_DN65344_c1_g1_i2.p1|XP_013772610.1;Lanatifera_DN65344_c1_g1_i4.p1|XP_013774778.1;Lanatifera_DN88603_c0_g1_i1.p1|OXB69646.1	Lanatifera_DN65344_c1_g1_i1.p1|XP_013772610.1;Lanatifera_DN65344_c1_g1_i6.p1|XP_013772610.1;Lanatifera_DN65344_c1_g1_i3.p1|XP_013772610.1;Lanatifera_DN65344_c1_g1_i2.p1|XP_013772610.1;Lanatifera_DN65344_c1_g1_i4.p1|XP_013774778.1
	5366400	4597500	2501100				4	4	4	24.5	24.5	24.5	26.577	0	9.7409	174510000	4	Lanatifera_DN65351_c0_g1_i3.p1|KZS16962.1;Lanatifera_DN65351_c0_g1_i1.p1|KZS16962.1;Lanatifera_DN65351_c0_g1_i2.p1|XP_020862082.1	Lanatifera_DN65351_c0_g1_i3.p1|KZS16962.1;Lanatifera_DN65351_c0_g1_i1.p1|KZS16962.1;Lanatifera_DN65351_c0_g1_i2.p1|XP_020862082.1
	0	0	0				1	1	1	1.6	1.6	1.6	77.294	0.0019776	2.7493	0	1	Lanatifera_DN65360_c0_g1_i1.p1|XP_023713134.1	Lanatifera_DN65360_c0_g1_i1.p1|XP_023713134.1
	19139000	62171000	13274000				5	5	5	23.6	23.6	23.6	24.145	0	29.481	567500000	15	Lanatifera_DN65374_c0_g1_i2.p1|XP_018027898.1	Lanatifera_DN65374_c0_g1_i2.p1|XP_018027898.1
	70311000	87616000	54765000				20	20	18	47.4	47.4	45.7	49.567	0	108.51	5317300000	91	Lanatifera_DN65387_c0_g2_i1.p1|XP_015599607.1;Lanatifera_DN65387_c0_g2_i2.p1|KMQ94215.1	Lanatifera_DN65387_c0_g2_i1.p1|XP_015599607.1;Lanatifera_DN65387_c0_g2_i2.p1|KMQ94215.1
	0	6856100	811680				6	6	6	35.7	35.7	35.7	28.047	0	14.286	92013000	6	Lanatifera_DN65398_c0_g1_i6.p1|XP_021935916.1;Lanatifera_DN65398_c0_g1_i4.p1|XP_022240878.1;Lanatifera_DN65398_c0_g1_i1.p1|XP_023215296.1;Lanatifera_DN65398_c0_g1_i5.p1|XP_013773835.1	Lanatifera_DN65398_c0_g1_i6.p1|XP_021935916.1;Lanatifera_DN65398_c0_g1_i4.p1|XP_022240878.1;Lanatifera_DN65398_c0_g1_i1.p1|XP_023215296.1;Lanatifera_DN65398_c0_g1_i5.p1|XP_013773835.1
	213670000	78620000	147520000				3	3	3	14.1	14.1	14.1	20.916	0	22.036	2199000000	9	Lanatifera_DN65414_c0_g2_i1.p1|	Lanatifera_DN65414_c0_g2_i1.p1|
	0	4312700	2016500				5	5	5	14.4	14.4	14.4	59.202	0	15.997	151900000	8	Lanatifera_DN65420_c0_g1_i4.p1|XP_011328925.1;Lanatifera_DN65420_c0_g1_i3.p1|XP_011328925.1;Lanatifera_DN65420_c0_g1_i2.p1|XP_011328925.1;Lanatifera_DN65420_c0_g1_i1.p1|XP_011328925.1	Lanatifera_DN65420_c0_g1_i4.p1|XP_011328925.1;Lanatifera_DN65420_c0_g1_i3.p1|XP_011328925.1;Lanatifera_DN65420_c0_g1_i2.p1|XP_011328925.1;Lanatifera_DN65420_c0_g1_i1.p1|XP_011328925.1
	3813300	1444100	1790400				4	4	4	10.5	10.5	10.5	56.44	0	12.818	169150000	9	Lanatifera_DN65453_c0_g1_i3.p1|XP_018577599.1;Lanatifera_DN65453_c0_g1_i1.p1|XP_018577599.1	Lanatifera_DN65453_c0_g1_i3.p1|XP_018577599.1;Lanatifera_DN65453_c0_g1_i1.p1|XP_018577599.1
	9366300	28522000	20962000				4	4	4	16.1	16.1	16.1	25.362	0	25.585	588500000	22	Lanatifera_DN65463_c1_g2_i2.p1|OPL21580.1	Lanatifera_DN65463_c1_g2_i2.p1|OPL21580.1
	1606300	2861100	3480000				5	5	5	16.8	16.8	16.8	48.44	0	12.447	230470000	15	Lanatifera_DN65487_c0_g1_i1.p1|XP_015605478.1	Lanatifera_DN65487_c0_g1_i1.p1|XP_015605478.1
	698470	3172000	580100				3	3	3	10.9	10.9	10.9	34.24	0	6.7192	75660000	6	Lanatifera_DN65508_c0_g1_i1.p1|Q9XYN0.1	Lanatifera_DN65508_c0_g1_i1.p1|Q9XYN0.1
	391910	3226500	2612700				3	3	3	5.6	5.6	5.6	88.332	0	15.458	236780000	17	Lanatifera_DN65510_c0_g1_i4.p1|XP_020446080.1;Lanatifera_DN65510_c0_g1_i3.p1|XP_017951847.1;Lanatifera_DN65510_c0_g1_i1.p1|XP_017951847.1	Lanatifera_DN65510_c0_g1_i4.p1|XP_020446080.1;Lanatifera_DN65510_c0_g1_i3.p1|XP_017951847.1;Lanatifera_DN65510_c0_g1_i1.p1|XP_017951847.1
	4081100	5704600	6684600				1	1	1	5.3	5.3	5.3	18.791	0	3.7532	131760000	3	Lanatifera_DN65510_c0_g2_i2.p1|;Lanatifera_DN65510_c0_g2_i1.p1|	Lanatifera_DN65510_c0_g2_i2.p1|;Lanatifera_DN65510_c0_g2_i1.p1|
	279550	7835100	2644900				9	9	9	20.3	20.3	20.3	81.832	0	39.353	398100000	17	Lanatifera_DN65538_c0_g1_i1.p1|XP_014294024.1	Lanatifera_DN65538_c0_g1_i1.p1|XP_014294024.1
	2599800	871460	972390				8	8	8	4.6	4.6	4.6	244.99	0	29.811	382150000	19	Lanatifera_DN65553_c0_g1_i1.p1|EFX89583.1;Lanatifera_DN65553_c0_g1_i2.p1|XP_014260068.2;Lanatifera_DN65553_c0_g1_i3.p1|PVD30117.1;Lanatifera_DN65553_c0_g1_i4.p1|KOX75564.1	Lanatifera_DN65553_c0_g1_i1.p1|EFX89583.1;Lanatifera_DN65553_c0_g1_i2.p1|XP_014260068.2
	351080	0	0				1	1	1	3.3	3.3	3.3	40.77	0.0083185	2.0523	7372700	1	Lanatifera_DN65554_c0_g1_i5.p1|XP_021941234.1;Lanatifera_DN65554_c0_g1_i3.p1|XP_021941234.1;Lanatifera_DN65554_c0_g1_i1.p1|XP_021941234.1;Lanatifera_DN65554_c0_g1_i6.p1|XP_021941234.1;Lanatifera_DN65554_c0_g1_i4.p1|XP_021941234.1;Lanatifera_DN65554_c0_g1_i2.p1|XP_021941234.1	Lanatifera_DN65554_c0_g1_i5.p1|XP_021941234.1;Lanatifera_DN65554_c0_g1_i3.p1|XP_021941234.1;Lanatifera_DN65554_c0_g1_i1.p1|XP_021941234.1;Lanatifera_DN65554_c0_g1_i6.p1|XP_021941234.1;Lanatifera_DN65554_c0_g1_i4.p1|XP_021941234.1;Lanatifera_DN65554_c0_g1_i2.p1|XP_021941234.1
	1511900	2108800	1378200				3	3	3	7.7	7.7	7.7	73.13	0	6.8098	149970000	8	Lanatifera_DN65568_c1_g1_i3.p1|XP_013788366.1;Lanatifera_DN65568_c1_g1_i11.p1|XP_013788366.1;Lanatifera_DN65568_c1_g1_i8.p1|XP_013788366.1;Lanatifera_DN65568_c1_g1_i6.p1|XP_013788366.1;Lanatifera_DN65568_c1_g1_i9.p2|XP_013788366.1;Lanatifera_DN65568_c1_g1_i7.p2|XP_013788366.1;Lanatifera_DN65568_c1_g1_i5.p2|XP_013788366.1;Lanatifera_DN65568_c1_g1_i4.p1|XP_013788366.1;Lanatifera_DN65568_c1_g1_i2.p1…	Lanatifera_DN65568_c1_g1_i3.p1|XP_013788366.1;Lanatifera_DN65568_c1_g1_i11.p1|XP_013788366.1;Lanatifera_DN65568_c1_g1_i8.p1|XP_013788366.1;Lanatifera_DN65568_c1_g1_i6.p1|XP_013788366.1
	8697200	12828000	7862200				13	13	11	28.1	28.1	24.2	53.497	0	36.059	881610000	33	Lanatifera_DN65568_c2_g2_i1.p1|XP_008544933.1	Lanatifera_DN65568_c2_g2_i1.p1|XP_008544933.1
	1907300	13272000	4065100				2	2	2	24	24	24	11.413	0	39.045	115470000	5	Lanatifera_DN65580_c0_g1_i3.p1|KTG46086.1;Lanatifera_DN65580_c0_g1_i1.p1|XP_013776197.1;Lanatifera_DN92078_c0_g1_i1.p1|XP_017052266.1	Lanatifera_DN65580_c0_g1_i3.p1|KTG46086.1;Lanatifera_DN65580_c0_g1_i1.p1|XP_013776197.1;Lanatifera_DN92078_c0_g1_i1.p1|XP_017052266.1
	9815500	6600700	5824900				2	2	2	9.9	9.9	9.9	26.592	0	8.8642	333620000	10	Lanatifera_DN65583_c0_g1_i2.p1|XP_022662659.1;Lanatifera_DN65583_c0_g1_i1.p1|XP_022662659.1	Lanatifera_DN65583_c0_g1_i2.p1|XP_022662659.1;Lanatifera_DN65583_c0_g1_i1.p1|XP_022662659.1
	0	948030	856350				1	1	1	6.5	6.5	6.5	23.464	0.0094731	2.0255	19848000	1	Lanatifera_DN65586_c0_g2_i2.p1|XP_018426479.1	Lanatifera_DN65586_c0_g2_i2.p1|XP_018426479.1
	2603100	0	0				1	1	1	14.5	14.5	14.5	13.959	0	4.4408	18222000	1	Lanatifera_DN65586_c0_g3_i1.p1|XP_018013589.1	Lanatifera_DN65586_c0_g3_i1.p1|XP_018013589.1
	6841000	30824000	11066000				2	2	2	25.9	25.9	25.9	21.134	0	28.563	389840000	7	Lanatifera_DN65590_c0_g1_i2.p3|;Lanatifera_DN65590_c0_g1_i1.p2|;Lanatifera_DN65590_c0_g1_i9.p2|;Lanatifera_DN66292_c0_g1_i2.p1|;Lanatifera_DN66292_c0_g1_i5.p2|;Lanatifera_DN65590_c0_g1_i7.p1|;Lanatifera_DN65590_c0_g1_i4.p2|;Lanatifera_DN65590_c0_g1_i8.p1|;Lanatifera_DN66292_c0_g1_i3.p1|;Lanatifera_DN66292_c0_g1_i4.p1|;Lanatifera_DN66292_c0_g1_i1.p1|	Lanatifera_DN65590_c0_g1_i2.p3|;Lanatifera_DN65590_c0_g1_i1.p2|;Lanatifera_DN65590_c0_g1_i9.p2|;Lanatifera_DN66292_c0_g1_i2.p1|;Lanatifera_DN66292_c0_g1_i5.p2|;Lanatifera_DN65590_c0_g1_i7.p1|;Lanatifera_DN65590_c0_g1_i4.p2|;Lanatifera_DN65590_c0_g1_i8.p1|;Lanatifera_DN66292_c0_g1_i3.p1|;Lanatifera_DN66292_c0_g1_i4.p1|;Lanatifera_DN66292_c0_g1_i1.p1|
	13524000	2080100	3159300				7	7	7	24	24	24	48.815	0	71.361	412790000	16	Lanatifera_DN65593_c0_g1_i1.p1|XP_008202551.2;Lanatifera_DN65593_c0_g1_i2.p1|XP_008202551.2;Lanatifera_DN65593_c0_g1_i3.p1|XP_008202551.2	Lanatifera_DN65593_c0_g1_i1.p1|XP_008202551.2;Lanatifera_DN65593_c0_g1_i2.p1|XP_008202551.2;Lanatifera_DN65593_c0_g1_i3.p1|XP_008202551.2
	0	926710	791610				1	1	1	3.3	3.3	3.3	26.711	0.0099299	1.9315	29212000	1	Lanatifera_DN65596_c1_g2_i7.p1|XP_017090258.1;Lanatifera_DN65596_c1_g2_i4.p1|XP_017090258.1;Lanatifera_DN65596_c1_g2_i8.p1|XP_017090258.1;Lanatifera_DN65596_c1_g2_i5.p1|XP_017090258.1;Lanatifera_DN65596_c1_g2_i3.p1|XP_017090258.1;Lanatifera_DN65596_c1_g2_i2.p1|XP_017090258.1;Lanatifera_DN65596_c1_g2_i1.p1|XP_017090258.1	Lanatifera_DN65596_c1_g2_i7.p1|XP_017090258.1;Lanatifera_DN65596_c1_g2_i4.p1|XP_017090258.1;Lanatifera_DN65596_c1_g2_i8.p1|XP_017090258.1;Lanatifera_DN65596_c1_g2_i5.p1|XP_017090258.1;Lanatifera_DN65596_c1_g2_i3.p1|XP_017090258.1;Lanatifera_DN65596_c1_g2_i2.p1|XP_017090258.1;Lanatifera_DN65596_c1_g2_i1.p1|XP_017090258.1
	2211200	5574600	3514400				6	6	6	20.7	20.7	20.7	53.788	0	18.836	259900000	14	Lanatifera_DN65600_c0_g1_i1.p1|CRK89474.1	Lanatifera_DN65600_c0_g1_i1.p1|CRK89474.1
	4978000	2455400	2906200				2	2	2	4.6	4.6	4.6	65.98	0	4.5358	289510000	7	Lanatifera_DN65603_c0_g1_i5.p1|XP_004525209.1	Lanatifera_DN65603_c0_g1_i5.p1|XP_004525209.1
	0	8729400	3234700				5	1	1	28.4	7.7	7.7	22.425	0.0019907	2.8166	83749000	1	Lanatifera_DN65613_c0_g1_i9.p2|;Lanatifera_DN65613_c0_g1_i1.p1|;Lanatifera_DN65613_c0_g1_i3.p1|;Lanatifera_DN65613_c0_g1_i8.p2|;Lanatifera_DN65613_c0_g1_i4.p1|;Lanatifera_DN65613_c0_g1_i7.p2|	Lanatifera_DN65613_c0_g1_i9.p2|;Lanatifera_DN65613_c0_g1_i1.p1|;Lanatifera_DN65613_c0_g1_i3.p1|;Lanatifera_DN65613_c0_g1_i8.p2|;Lanatifera_DN65613_c0_g1_i4.p1|;Lanatifera_DN65613_c0_g1_i7.p2|
	92576000	207470000	48210000				16	15	15	58.8	55.4	55.4	33.487	0	170.97	7313400000	91	Lanatifera_DN65616_c0_g1_i2.p1|XP_011704408.1;Lanatifera_DN65616_c0_g1_i1.p2|KRT83114.1;Lanatifera_DN65616_c0_g1_i3.p2|KRT83114.1	Lanatifera_DN65616_c0_g1_i2.p1|XP_011704408.1;Lanatifera_DN65616_c0_g1_i1.p2|KRT83114.1;Lanatifera_DN65616_c0_g1_i3.p2|KRT83114.1
	0	3780800	467240				2	2	2	14.2	14.2	14.2	19.196	0	7.4524	46728000	2	Lanatifera_DN65616_c0_g2_i1.p1|BAB64298.1	Lanatifera_DN65616_c0_g2_i1.p1|BAB64298.1
	3736300	12383000	13633000				8	8	8	31.7	31.7	31.7	34.601	0	16.122	595040000	23	Lanatifera_DN65657_c0_g1_i2.p2|XP_021922277.1;Lanatifera_DN65657_c0_g1_i1.p1|XP_021922277.1	Lanatifera_DN65657_c0_g1_i2.p2|XP_021922277.1;Lanatifera_DN65657_c0_g1_i1.p1|XP_021922277.1
	5284700	6970700	6948400				4	4	1	25.9	25.9	9.7	24.969	0	8.1682	211240000	9	Lanatifera_DN65658_c0_g1_i5.p1|EFX90323.1;Lanatifera_DN65658_c0_g1_i1.p1|EFX90323.1	Lanatifera_DN65658_c0_g1_i5.p1|EFX90323.1;Lanatifera_DN65658_c0_g1_i1.p1|EFX90323.1
	0	10380000	7092800				3	1	0	29.9	16.5	0	14.873	0	4.5537	104840000	1	Lanatifera_DN65658_c0_g1_i4.p2|AIS36136.1;Lanatifera_DN65658_c0_g1_i7.p2|AIS36136.1	Lanatifera_DN65658_c0_g1_i4.p2|AIS36136.1;Lanatifera_DN65658_c0_g1_i7.p2|AIS36136.1
	3451200	7004800	6793200				3	3	3	15.7	15.7	15.7	30.74	0	7.6401	275990000	6	Lanatifera_DN65684_c0_g1_i1.p1|XP_013781869.1	Lanatifera_DN65684_c0_g1_i1.p1|XP_013781869.1
	0	1425500	703450				3	3	2	12.4	12.4	9.4	29.955	0	3.5898	40451000	3	Lanatifera_DN65691_c1_g1_i2.p1|XP_023707492.1;Lanatifera_DN65691_c1_g1_i1.p1|XP_023707492.1	Lanatifera_DN65691_c1_g1_i2.p1|XP_023707492.1;Lanatifera_DN65691_c1_g1_i1.p1|XP_023707492.1
	70191000	16275000	29188000				16	16	16	57.1	57.1	57.1	45.117	0	115.04	2428700000	62	Lanatifera_DN65720_c1_g1_i2.p1|XP_022113753.1;Lanatifera_DN65720_c1_g1_i1.p1|XP_022113753.1	Lanatifera_DN65720_c1_g1_i2.p1|XP_022113753.1;Lanatifera_DN65720_c1_g1_i1.p1|XP_022113753.1
	1791000	811880	1681000				1	1	1	3.4	3.4	3.4	41.529	0	21.588	77110000	6	Lanatifera_DN65733_c3_g1_i3.p2|AIF27797.1	Lanatifera_DN65733_c3_g1_i3.p2|AIF27797.1
	1219900	847340	0				2	2	2	11.9	11.9	11.9	27.55	0.0020257	3.0119	28942000	2	Lanatifera_DN65738_c0_g1_i5.p1|PSN36201.1;Lanatifera_DN65738_c0_g1_i4.p1|XP_023716441.1;Lanatifera_DN65738_c0_g1_i3.p1|XP_023716441.1;Lanatifera_DN65738_c0_g1_i2.p1|XP_023716441.1;Lanatifera_DN65738_c0_g1_i1.p1|XP_023716441.1	Lanatifera_DN65738_c0_g1_i5.p1|PSN36201.1;Lanatifera_DN65738_c0_g1_i4.p1|XP_023716441.1;Lanatifera_DN65738_c0_g1_i3.p1|XP_023716441.1;Lanatifera_DN65738_c0_g1_i2.p1|XP_023716441.1;Lanatifera_DN65738_c0_g1_i1.p1|XP_023716441.1
	4287800	3435400	3773200				2	2	2	9.6	9.6	9.6	28.087	0.0013879	3.2276	114960000	4	Lanatifera_DN65768_c0_g1_i2.p1|XP_009057921.1	Lanatifera_DN65768_c0_g1_i2.p1|XP_009057921.1
	5440300	21472000	5180000				7	4	4	41.5	27.6	27.6	13.908	0	14.107	288830000	9	Lanatifera_DN65769_c0_g1_i1.p3|KZS16485.1;Lanatifera_DN65769_c0_g1_i2.p3|BAC66140.1;Lanatifera_DN57519_c0_g1_i1.p2|BAC66140.1;Lanatifera_DN57519_c0_g1_i2.p1|BAC66140.1	Lanatifera_DN65769_c0_g1_i1.p3|KZS16485.1;Lanatifera_DN65769_c0_g1_i2.p3|BAC66140.1
	12873000	80601000	31429000				10	10	9	54.6	54.6	50	25.04	0	132.28	1748600000	38	Lanatifera_DN65769_c0_g2_i1.p1|KYM88060.1	Lanatifera_DN65769_c0_g2_i1.p1|KYM88060.1
	95373000	38966000	43719000				18	18	13	55.2	55.2	38.7	41.798	0	138.86	3917300000	75	Lanatifera_DN65793_c0_g1_i2.p1|KDR23504.1;Lanatifera_DN65793_c0_g1_i1.p1|KDR23504.1	Lanatifera_DN65793_c0_g1_i2.p1|KDR23504.1;Lanatifera_DN65793_c0_g1_i1.p1|KDR23504.1
	3177800	4498300	3191100				7	7	7	9.9	9.9	9.9	92.085	0	42.395	391220000	20	Lanatifera_DN65828_c0_g1_i2.p1|XP_021941501.1;Lanatifera_DN65828_c0_g1_i1.p1|XP_021941501.1	Lanatifera_DN65828_c0_g1_i2.p1|XP_021941501.1;Lanatifera_DN65828_c0_g1_i1.p1|XP_021941501.1
	2113100	1411900	1113500				2	2	2	5.9	5.9	5.9	53.104	0.0019481	2.635	115960000	2	Lanatifera_DN65840_c0_g1_i1.p1|XP_016936556.1;Lanatifera_DN65840_c0_g1_i2.p1|XP_016926739.1	Lanatifera_DN65840_c0_g1_i1.p1|XP_016936556.1;Lanatifera_DN65840_c0_g1_i2.p1|XP_016926739.1
	2280100	1277700	3215000				2	2	2	9.4	9.4	9.4	31.017	0	8.5381	101590000	5	Lanatifera_DN65840_c0_g2_i1.p1|EZA59257.1	Lanatifera_DN65840_c0_g2_i1.p1|EZA59257.1
	19735000	7022400	13441000				17	17	17	39.1	39.1	39.1	61.656	0	52.365	1246100000	37	Lanatifera_DN65847_c0_g1_i1.p1|XP_018022499.1	Lanatifera_DN65847_c0_g1_i1.p1|XP_018022499.1
	3455800	4697900	2875700				2	2	2	5.3	5.3	5.3	55.444	0.0013784	3.1428	308820000	4	Lanatifera_DN65889_c0_g1_i1.p1|XP_012285195.1	Lanatifera_DN65889_c0_g1_i1.p1|XP_012285195.1
	0	992460	0				2	2	2	10	10	10	29.133	0.0019443	2.6307	12902000	2	Lanatifera_DN65901_c0_g1_i2.p1|ASM46960.1;Lanatifera_DN65901_c0_g1_i1.p1|ASM46960.1	Lanatifera_DN65901_c0_g1_i2.p1|ASM46960.1;Lanatifera_DN65901_c0_g1_i1.p1|ASM46960.1
	39568000	14556000	50250000				10	10	10	48.6	48.6	48.6	25.476	0	28.55	1461200000	29	Lanatifera_DN65913_c0_g2_i1.p2|XP_024149321.1	Lanatifera_DN65913_c0_g2_i1.p2|XP_024149321.1
	37801000	107270000	108980000				4	4	4	24.1	24.1	24.1	31.385	0	29.342	3810700000	14	Lanatifera_DN65920_c0_g1_i8.p1|XP_018020419.1;Lanatifera_DN65920_c0_g1_i4.p1|XP_018020419.1;Lanatifera_DN65920_c0_g1_i3.p1|XP_018020419.1;Lanatifera_DN65920_c0_g1_i2.p1|XP_018020419.1;Lanatifera_DN65920_c0_g1_i7.p2|XP_018020418.1;Lanatifera_DN65920_c0_g1_i6.p1|XP_018020418.1;Lanatifera_DN65920_c0_g1_i5.p2|XP_018020418.1;Lanatifera_DN65920_c0_g1_i17.p2|XP_018020418.1;Lanatifera_DN65920_c0_g1_i16.p…	Lanatifera_DN65920_c0_g1_i8.p1|XP_018020419.1;Lanatifera_DN65920_c0_g1_i4.p1|XP_018020419.1;Lanatifera_DN65920_c0_g1_i3.p1|XP_018020419.1;Lanatifera_DN65920_c0_g1_i2.p1|XP_018020419.1;Lanatifera_DN65920_c0_g1_i7.p2|XP_018020418.1;Lanatifera_DN65920_c0_g1_i6.p1|XP_018020418.1;Lanatifera_DN65920_c0_g1_i5.p2|XP_018020418.1;Lanatifera_DN65920_c0_g1_i17.p2|XP_018020418.1;Lanatifera_DN65920_c0_g1_i16.p…
	101080000	79751000	76871000				4	4	4	31.6	31.6	31.6	13.4	0	9.2916	1546200000	10	Lanatifera_DN65925_c0_g1_i4.p2|ACD65148.1;Lanatifera_DN65925_c0_g1_i3.p3|ACD65148.1;Lanatifera_DN65925_c0_g1_i2.p2|ACD65148.1;Lanatifera_DN65925_c0_g1_i1.p3|ACD65148.1	Lanatifera_DN65925_c0_g1_i4.p2|ACD65148.1;Lanatifera_DN65925_c0_g1_i3.p3|ACD65148.1;Lanatifera_DN65925_c0_g1_i2.p2|ACD65148.1;Lanatifera_DN65925_c0_g1_i1.p3|ACD65148.1
	27121000	109680000	57905000				7	7	3	47.9	47.9	28.9	20.113	0	90.952	2141700000	36	Lanatifera_DN65950_c0_g2_i1.p2|GAX84361.1	Lanatifera_DN65950_c0_g2_i1.p2|GAX84361.1
	30573000	129120000	69367000				6	2	2	44.7	13.2	13.2	12.364	0	13.681	1603400000	13	Lanatifera_DN65950_c0_g2_i2.p3|XP_002597453.1	Lanatifera_DN65950_c0_g2_i2.p3|XP_002597453.1
	2084300	0	1537000				2	2	2	11.1	11.1	11.1	28.665	0	6.3497	61562000	4	Lanatifera_DN65960_c0_g1_i2.p1|OZF90791.1;Lanatifera_DN65960_c0_g1_i1.p1|OZF90791.1	Lanatifera_DN65960_c0_g1_i2.p1|OZF90791.1;Lanatifera_DN65960_c0_g1_i1.p1|OZF90791.1
	5960900	2584300	4329600				19	19	17	20.8	20.8	19.8	162.52	0	133.23	978480000	41	Lanatifera_DN65984_c0_g1_i2.p1|EFX84657.1;Lanatifera_DN65984_c0_g1_i1.p1|;Lanatifera_DN65984_c0_g1_i3.p1|	Lanatifera_DN65984_c0_g1_i2.p1|EFX84657.1;Lanatifera_DN65984_c0_g1_i1.p1|
	0	0	860480				1	1	1	7.8	7.8	7.8	22.592	0.0083333	2.0565	9465300	1	Lanatifera_DN65985_c0_g1_i1.p1|XP_021965424.1	Lanatifera_DN65985_c0_g1_i1.p1|XP_021965424.1
	4769000	621770	469130				2	2	2	16.7	16.7	16.7	20.427	0	3.735	35159000	3	Lanatifera_DN65987_c3_g1_i2.p2|XP_008478728.1;Lanatifera_DN65987_c3_g1_i1.p1|XP_008478728.1	Lanatifera_DN65987_c3_g1_i2.p2|XP_008478728.1;Lanatifera_DN65987_c3_g1_i1.p1|XP_008478728.1
	1806100	1017300	1797000				2	2	2	8.5	8.5	8.5	27.243	0	5.583	73927000	3	Lanatifera_DN65993_c0_g1_i4.p1|XP_020038679.1;Lanatifera_DN65993_c0_g1_i1.p1|OWR50365.1	Lanatifera_DN65993_c0_g1_i4.p1|XP_020038679.1;Lanatifera_DN65993_c0_g1_i1.p1|OWR50365.1
	1224600	1519300	1405500				2	2	2	4.1	4.1	4.1	78.018	0	8.1724	157670000	3	Lanatifera_DN66011_c0_g1_i8.p1|EFX87607.1;Lanatifera_DN66011_c0_g1_i6.p1|EFX87607.1;Lanatifera_DN66011_c0_g1_i3.p1|EFX87607.1;Lanatifera_DN66011_c0_g1_i1.p1|EFX87607.1;Lanatifera_DN66011_c0_g1_i9.p1|EFX87607.1;Lanatifera_DN66011_c0_g1_i7.p1|EFX87607.1;Lanatifera_DN66011_c0_g1_i5.p1|EFX87607.1;Lanatifera_DN66011_c0_g1_i4.p1|EFX87607.1	Lanatifera_DN66011_c0_g1_i8.p1|EFX87607.1;Lanatifera_DN66011_c0_g1_i6.p1|EFX87607.1;Lanatifera_DN66011_c0_g1_i3.p1|EFX87607.1;Lanatifera_DN66011_c0_g1_i1.p1|EFX87607.1;Lanatifera_DN66011_c0_g1_i9.p1|EFX87607.1;Lanatifera_DN66011_c0_g1_i7.p1|EFX87607.1;Lanatifera_DN66011_c0_g1_i5.p1|EFX87607.1;Lanatifera_DN66011_c0_g1_i4.p1|EFX87607.1
	29868000	14546000	21599000				3	3	3	13.7	13.7	13.7	30.133	0	25.627	660120000	26	Lanatifera_DN66016_c0_g1_i1.p1|KZS19647.1	Lanatifera_DN66016_c0_g1_i1.p1|KZS19647.1
	59084000	30238000	57968000				1	1	1	4.6	4.6	4.6	28.149	0.007286	2.1741	2503900000	25	Lanatifera_DN66019_c1_g1_i4.p1|XP_009029097.1;Lanatifera_DN66019_c1_g1_i1.p1|XP_009029097.1	Lanatifera_DN66019_c1_g1_i4.p1|XP_009029097.1;Lanatifera_DN66019_c1_g1_i1.p1|XP_009029097.1
	51420000	92048000	174300000				10	10	10	86.1	86.1	86.1	11.486	0	37.503	2542100000	42	Lanatifera_DN66023_c0_g2_i7.p1|AEI52300.1;Lanatifera_DN66023_c0_g2_i3.p1|AEI52300.1;Lanatifera_DN54059_c0_g1_i1.p1|KFM68234.1	Lanatifera_DN66023_c0_g2_i7.p1|AEI52300.1;Lanatifera_DN66023_c0_g2_i3.p1|AEI52300.1
	133780000	978089984	373380000				20	20	14	67.8	67.8	48.6	34.747	0	323.31	26734000000	196	Lanatifera_DN66040_c0_g1_i5.p1|KDR23766.1;Lanatifera_DN66040_c0_g1_i2.p1|KDR23766.1;Lanatifera_DN66040_c0_g1_i4.p1|KZS15347.1	Lanatifera_DN66040_c0_g1_i5.p1|KDR23766.1;Lanatifera_DN66040_c0_g1_i2.p1|KDR23766.1;Lanatifera_DN66040_c0_g1_i4.p1|KZS15347.1
	54071000	220390000	110430000				7	3	3	41.8	13.9	13.9	18.704	0	32.905	3464000000	33	Lanatifera_DN66040_c0_g1_i6.p1|PNF14538.1;Lanatifera_DN66040_c0_g1_i1.p1|	Lanatifera_DN66040_c0_g1_i6.p1|PNF14538.1;Lanatifera_DN66040_c0_g1_i1.p1|
	9949600	42906000	15509000				18	18	14	33.9	33.9	30.8	67.967	0	73.656	2324400000	47	Lanatifera_DN66057_c1_g1_i5.p1|XP_008555293.1;Lanatifera_DN66057_c1_g1_i7.p1|XP_008555293.1;Lanatifera_DN66057_c1_g1_i8.p1|XP_008555293.1;Lanatifera_DN66057_c1_g1_i4.p1|XP_008555293.1;Lanatifera_DN66057_c1_g1_i1.p1|XP_008555293.1;Lanatifera_DN66057_c1_g1_i2.p1|XP_008555293.1;Lanatifera_DN66057_c1_g1_i6.p1|XP_023016259.1;Lanatifera_DN66057_c1_g1_i3.p1|XP_023016259.1	Lanatifera_DN66057_c1_g1_i5.p1|XP_008555293.1;Lanatifera_DN66057_c1_g1_i7.p1|XP_008555293.1;Lanatifera_DN66057_c1_g1_i8.p1|XP_008555293.1;Lanatifera_DN66057_c1_g1_i4.p1|XP_008555293.1;Lanatifera_DN66057_c1_g1_i1.p1|XP_008555293.1;Lanatifera_DN66057_c1_g1_i2.p1|XP_008555293.1;Lanatifera_DN66057_c1_g1_i6.p1|XP_023016259.1;Lanatifera_DN66057_c1_g1_i3.p1|XP_023016259.1
	325910	1739300	747720				2	2	2	5.9	5.9	5.9	46.132	0.0019468	2.635	64697000	2	Lanatifera_DN66089_c0_g1_i4.p1|XP_023855104.1;Lanatifera_DN66089_c0_g1_i3.p1|XP_023855104.1;Lanatifera_DN66089_c0_g1_i2.p1|XP_023855104.1;Lanatifera_DN66089_c0_g1_i1.p1|XP_023855104.1	Lanatifera_DN66089_c0_g1_i4.p1|XP_023855104.1;Lanatifera_DN66089_c0_g1_i3.p1|XP_023855104.1;Lanatifera_DN66089_c0_g1_i2.p1|XP_023855104.1;Lanatifera_DN66089_c0_g1_i1.p1|XP_023855104.1
	0	0	0				1	1	1	3.9	3.9	3.9	34.471	0.0019621	2.6701	0	1	Lanatifera_DN66092_c0_g1_i3.p1|XP_015113913.1;Lanatifera_DN66092_c0_g1_i2.p1|XP_015113913.1;Lanatifera_DN66092_c0_g1_i1.p1|XP_015113913.1	Lanatifera_DN66092_c0_g1_i3.p1|XP_015113913.1;Lanatifera_DN66092_c0_g1_i2.p1|XP_015113913.1;Lanatifera_DN66092_c0_g1_i1.p1|XP_015113913.1
	1674900	9977400	1082700				4	4	4	22.5	22.5	22.5	27.338	0	13.508	203760000	10	Lanatifera_DN66093_c0_g1_i2.p1|XP_020899764.1;Lanatifera_DN66093_c0_g1_i1.p1|XP_020899764.1	Lanatifera_DN66093_c0_g1_i2.p1|XP_020899764.1;Lanatifera_DN66093_c0_g1_i1.p1|XP_020899764.1
	689640	1323400	1495400				1	1	1	5.1	5.1	5.1	37.09	0.0014006	3.3215	52627000	2	Lanatifera_DN66094_c0_g1_i1.p1|XP_014244346.1	Lanatifera_DN66094_c0_g1_i1.p1|XP_014244346.1
	0	68831000	18761000				3	3	3	18.4	18.4	18.4	25.014	0	6.4363	1138700000	7	Lanatifera_DN66095_c1_g1_i3.p1|XP_017798815.1;Lanatifera_DN66095_c1_g1_i4.p1|XP_017798815.1	Lanatifera_DN66095_c1_g1_i3.p1|XP_017798815.1;Lanatifera_DN66095_c1_g1_i4.p1|XP_017798815.1
	4178300	1609700	1267700				3	3	3	11.1	11.1	11.1	42.659	0	8.8609	127000000	9	Lanatifera_DN66107_c0_g1_i2.p1|XP_011433620.1;Lanatifera_DN66107_c0_g1_i1.p1|XP_011433620.1	Lanatifera_DN66107_c0_g1_i2.p1|XP_011433620.1;Lanatifera_DN66107_c0_g1_i1.p1|XP_011433620.1
	1745600	5792500	13743000				3	3	3	21.6	21.6	21.6	11.619	0	22.992	106410000	8	Lanatifera_DN66121_c0_g2_i1.p1|AQY78510.1	Lanatifera_DN66121_c0_g2_i1.p1|AQY78510.1
	6023600	24235000	15848000				13	13	13	65.1	65.1	65.1	33.989	0	39.541	829920000	30	Lanatifera_DN66144_c0_g2_i4.p1|KZS17437.1;Lanatifera_DN66144_c0_g2_i3.p1|KZS17437.1;Lanatifera_DN66144_c0_g2_i1.p1|KZS17437.1	Lanatifera_DN66144_c0_g2_i4.p1|KZS17437.1;Lanatifera_DN66144_c0_g2_i3.p1|KZS17437.1;Lanatifera_DN66144_c0_g2_i1.p1|KZS17437.1
	811729984	390049984	497780000				13	13	7	71.6	71.6	45.3	16.698	0	256.6	16996000000	154	Lanatifera_DN66144_c0_g2_i2.p2|XP_001648107.1	Lanatifera_DN66144_c0_g2_i2.p2|XP_001648107.1
	0	0	0				2	2	2	8.8	8.8	8.8	48.776	0.001943	2.622	0	2	Lanatifera_DN66145_c0_g2_i3.p1|XP_011676579.1;Lanatifera_DN66145_c0_g2_i6.p1|XP_011676579.1;Lanatifera_DN66145_c0_g2_i4.p1|XP_011676579.1	Lanatifera_DN66145_c0_g2_i3.p1|XP_011676579.1;Lanatifera_DN66145_c0_g2_i6.p1|XP_011676579.1;Lanatifera_DN66145_c0_g2_i4.p1|XP_011676579.1
	3348100	17463000	4915300				9	9	9	32	32	32	32.967	0	23.654	617440000	19	Lanatifera_DN66150_c0_g2_i4.p1|XP_015919995.1;Lanatifera_DN66150_c0_g2_i3.p1|XP_015919995.1;Lanatifera_DN66150_c0_g2_i1.p2|OQR71484.1;Lanatifera_DN66150_c0_g2_i2.p1|DAA34568.1	Lanatifera_DN66150_c0_g2_i4.p1|XP_015919995.1;Lanatifera_DN66150_c0_g2_i3.p1|XP_015919995.1
	1737400	4680500	2728300				1	1	1	10.7	10.7	10.7	13.631	0.00071073	3.4578	64024000	2	Lanatifera_DN66163_c0_g2_i1.p2|ADD37905.1	Lanatifera_DN66163_c0_g2_i1.p2|ADD37905.1
	230730000	139390000	427680000				12	12	12	68.4	68.4	68.4	19.681	0	120.1	7978000000	86	Lanatifera_DN66174_c4_g1_i1.p1|AAQ54713.1	Lanatifera_DN66174_c4_g1_i1.p1|AAQ54713.1
	10580000	2181300	1811700				5	5	5	29.5	29.5	29.5	36.136	0	21.034	174880000	9	Lanatifera_DN66191_c0_g1_i1.p1|XP_015518155.1;Lanatifera_DN66191_c0_g1_i2.p1|XP_019877784.1	Lanatifera_DN66191_c0_g1_i1.p1|XP_015518155.1
	87202000	39113000	62401000				8	8	8	25.6	25.6	25.6	31.894	0	148.97	1698400000	30	Lanatifera_DN66193_c0_g1_i3.p1|KFM71851.1;Lanatifera_DN66193_c0_g1_i2.p1|KFM71851.1;Lanatifera_DN66193_c0_g1_i1.p2|XP_002411702.1	Lanatifera_DN66193_c0_g1_i3.p1|KFM71851.1;Lanatifera_DN66193_c0_g1_i2.p1|KFM71851.1;Lanatifera_DN66193_c0_g1_i1.p2|XP_002411702.1
	5542800	5269600	4220500				2	2	2	15.2	15.2	15.2	18.484	0	5.4207	120260000	7	Lanatifera_DN66195_c0_g2_i1.p1|XP_022917916.1	Lanatifera_DN66195_c0_g2_i1.p1|XP_022917916.1
	0	1932600	3341400				4	4	4	25.5	25.5	25.5	27.576	0	21.92	89657000	7	Lanatifera_DN66199_c1_g1_i4.p1|XP_019641536.1;Lanatifera_DN66199_c1_g1_i3.p1|XP_019641536.1;Lanatifera_DN66199_c1_g1_i2.p1|XP_019641536.1;Lanatifera_DN66199_c1_g1_i1.p1|PSN58392.1	Lanatifera_DN66199_c1_g1_i4.p1|XP_019641536.1;Lanatifera_DN66199_c1_g1_i3.p1|XP_019641536.1;Lanatifera_DN66199_c1_g1_i2.p1|XP_019641536.1
	0	2022800	0				21	2	2	44.8	4.9	4.9	70.632	0	5.2609	62707000	3	Lanatifera_DN66220_c1_g1_i10.p1|;Lanatifera_DN66220_c1_g1_i3.p1|	Lanatifera_DN66220_c1_g1_i10.p1|;Lanatifera_DN66220_c1_g1_i3.p1|
	8160900	42169000	10936000				22	22	3	45.8	45.8	7.8	74.796	0	135.29	1899200000	56	Lanatifera_DN66220_c1_g1_i6.p1|;Lanatifera_DN66220_c1_g1_i5.p1|;Lanatifera_DN66220_c1_g1_i11.p1|;Lanatifera_DN66220_c1_g1_i4.p1|;Lanatifera_DN66220_c1_g1_i2.p1|;Lanatifera_DN66220_c1_g1_i12.p1|;Lanatifera_DN66220_c1_g1_i13.p1|	Lanatifera_DN66220_c1_g1_i6.p1|;Lanatifera_DN66220_c1_g1_i5.p1|;Lanatifera_DN66220_c1_g1_i11.p1|;Lanatifera_DN66220_c1_g1_i4.p1|;Lanatifera_DN66220_c1_g1_i2.p1|;Lanatifera_DN66220_c1_g1_i12.p1|
	1545200	9961500	3101400				16	16	16	26.3	26.3	26.3	98.414	0	61.703	745010000	28	Lanatifera_DN66224_c0_g1_i1.p1|KZS07676.1	Lanatifera_DN66224_c0_g1_i1.p1|KZS07676.1
	0	1153500	0				1	1	1	5.1	5.1	5.1	38.242	0.00070522	3.3781	25377000	2	Lanatifera_DN66230_c0_g1_i2.p1|ODM99748.1;Lanatifera_DN66230_c0_g1_i1.p1|ODM99748.1	Lanatifera_DN66230_c0_g1_i2.p1|ODM99748.1;Lanatifera_DN66230_c0_g1_i1.p1|ODM99748.1
	24343000	11580000	22472000				10	10	10	50.3	50.3	50.3	32.818	0	58.213	1051100000	39	Lanatifera_DN66230_c0_g2_i1.p1|XP_002608181.1	Lanatifera_DN66230_c0_g2_i1.p1|XP_002608181.1
	3138100	10545000	4585000				2	2	2	30.3	30.3	30.3	12.034	0	6.2251	127880000	4	Lanatifera_DN66253_c0_g1_i2.p1|XP_025018057.1;Lanatifera_DN66253_c0_g1_i1.p1|XP_011557028.1;Lanatifera_DN66253_c0_g1_i3.p1|XP_011557028.1	Lanatifera_DN66253_c0_g1_i2.p1|XP_025018057.1;Lanatifera_DN66253_c0_g1_i1.p1|XP_011557028.1;Lanatifera_DN66253_c0_g1_i3.p1|XP_011557028.1
	0	3731000	1389800				9	1	0	22.2	2.1	0	80.771	0.0013947	3.2772	143380000	7	Lanatifera_DN66292_c0_g2_i3.p1|;Lanatifera_DN66292_c0_g2_i4.p1|;Lanatifera_DN66292_c0_g2_i7.p1|	Lanatifera_DN66292_c0_g2_i3.p1|;Lanatifera_DN66292_c0_g2_i4.p1|;Lanatifera_DN66292_c0_g2_i7.p1|
	2891700	25598000	6988100				10	10	2	14.8	14.8	2.5	118.71	0	67.372	1490100000	21	Lanatifera_DN66292_c0_g2_i5.p1|;Lanatifera_DN66292_c0_g2_i1.p1|	Lanatifera_DN66292_c0_g2_i5.p1|;Lanatifera_DN66292_c0_g2_i1.p1|
	5158200	0	0				2	2	2	17	17	17	23.833	0	3.9357	46424000	2	Lanatifera_DN66308_c0_g1_i1.p2|XP_014274377.1	Lanatifera_DN66308_c0_g1_i1.p2|XP_014274377.1
	4158500	509020	381240				7	7	7	22.7	22.7	22.7	57.021	0	20.467	166610000	9	Lanatifera_DN66313_c0_g1_i3.p1|XP_012266341.1;Lanatifera_DN66313_c0_g1_i2.p1|XP_012266341.1;Lanatifera_DN66313_c0_g1_i1.p1|XP_022904634.1	Lanatifera_DN66313_c0_g1_i3.p1|XP_012266341.1;Lanatifera_DN66313_c0_g1_i2.p1|XP_012266341.1
	18974000	90048000	21847000				5	5	5	44.2	44.2	44.2	17.357	0	63.772	1046900000	20	Lanatifera_DN66317_c0_g4_i1.p1|XP_012172978.1;Lanatifera_DN66317_c0_g4_i2.p1|XP_012172978.1	Lanatifera_DN66317_c0_g4_i1.p1|XP_012172978.1;Lanatifera_DN66317_c0_g4_i2.p1|XP_012172978.1
	0	990780	0				1	1	1	7.2	7.2	7.2	25.131	0.004436	2.4661	11889000	1	Lanatifera_DN66329_c0_g2_i3.p1|EFX88403.1;Lanatifera_DN66329_c0_g2_i2.p1|EFX88403.1;Lanatifera_DN66329_c0_g2_i1.p1|EFX88403.1	Lanatifera_DN66329_c0_g2_i3.p1|EFX88403.1;Lanatifera_DN66329_c0_g2_i2.p1|EFX88403.1;Lanatifera_DN66329_c0_g2_i1.p1|EFX88403.1
	41050000	5690100	10500000				7	7	7	28.5	28.5	28.5	29.505	0	96.332	686890000	26	Lanatifera_DN66334_c0_g1_i9.p1|XP_001599426.1;Lanatifera_DN66334_c0_g1_i8.p1|XP_001599426.1;Lanatifera_DN66334_c0_g1_i7.p1|XP_001599426.1;Lanatifera_DN66334_c0_g1_i6.p1|XP_001599426.1;Lanatifera_DN66334_c0_g1_i5.p1|XP_001599426.1;Lanatifera_DN66334_c0_g1_i11.p1|XP_001599426.1;Lanatifera_DN66334_c0_g1_i1.p1|XP_001599426.1;Lanatifera_DN66334_c0_g1_i3.p1|XP_001599426.1;Lanatifera_DN66334_c0_g1_i10.p…	Lanatifera_DN66334_c0_g1_i9.p1|XP_001599426.1;Lanatifera_DN66334_c0_g1_i8.p1|XP_001599426.1;Lanatifera_DN66334_c0_g1_i7.p1|XP_001599426.1;Lanatifera_DN66334_c0_g1_i6.p1|XP_001599426.1;Lanatifera_DN66334_c0_g1_i5.p1|XP_001599426.1;Lanatifera_DN66334_c0_g1_i11.p1|XP_001599426.1;Lanatifera_DN66334_c0_g1_i1.p1|XP_001599426.1;Lanatifera_DN66334_c0_g1_i3.p1|XP_001599426.1;Lanatifera_DN66334_c0_g1_i10.p…
	6489200	4474100	6075000				4	4	4	12	12	12	37.385	0	29.034	289650000	12	Lanatifera_DN66336_c0_g1_i3.p1|EFX82619.1;Lanatifera_DN66336_c0_g1_i1.p1|EFX82619.1;Lanatifera_DN66336_c0_g1_i2.p2|XP_018018630.1	Lanatifera_DN66336_c0_g1_i3.p1|EFX82619.1;Lanatifera_DN66336_c0_g1_i1.p1|EFX82619.1
	726410	1859800	2345500				3	3	3	13.6	13.6	13.6	35.801	0	5.9909	93702000	7	Lanatifera_DN66351_c0_g2_i3.p1|;Lanatifera_DN66351_c0_g2_i1.p1|	Lanatifera_DN66351_c0_g2_i3.p1|;Lanatifera_DN66351_c0_g2_i1.p1|
	2142500	440190	855790				1	1	1	4.3	4.3	4.3	53.705	0	7.0507	51577000	2	Lanatifera_DN66376_c0_g1_i2.p1|EFX79132.1;Lanatifera_DN66376_c0_g1_i1.p1|EFX79132.1	Lanatifera_DN66376_c0_g1_i2.p1|EFX79132.1;Lanatifera_DN66376_c0_g1_i1.p1|EFX79132.1
	5134000	4198600	5660400				2	2	2	26.6	26.6	26.6	14.222	0	12.65	119940000	9	Lanatifera_DN66428_c0_g1_i1.p1|XP_013779371.2	Lanatifera_DN66428_c0_g1_i1.p1|XP_013779371.2
	1259700	3770400	1432400				1	1	1	3.8	3.8	3.8	51.059	0	6.4108	71087000	2	Lanatifera_DN66436_c3_g1_i1.p1|XP_015593430.1	Lanatifera_DN66436_c3_g1_i1.p1|XP_015593430.1
	0	345470	306520				1	1	1	2.4	2.4	2.4	73.235	0.0055419	2.2783	20863000	1	Lanatifera_DN66460_c0_g1_i2.p1|XP_012260765.1	Lanatifera_DN66460_c0_g1_i2.p1|XP_012260765.1
	46840000	29894000	30326000				32	32	31	52.3	52.3	52.3	80.884	0	248.53	5353000000	123	Lanatifera_DN66461_c0_g1_i2.p1|PSN53351.1;Lanatifera_DN66461_c0_g1_i1.p1|PSN53351.1	Lanatifera_DN66461_c0_g1_i2.p1|PSN53351.1;Lanatifera_DN66461_c0_g1_i1.p1|PSN53351.1
	13294000	9002000	16796000				15	15	15	34.7	34.7	34.7	58.981	0	74.421	1094600000	52	Lanatifera_DN66463_c0_g1_i1.p1|XP_021920136.1	Lanatifera_DN66463_c0_g1_i1.p1|XP_021920136.1
	0	4960000	1928700				2	2	2	17	17	17	17.6	0	8.8067	55110000	3	Lanatifera_DN66465_c0_g1_i1.p1|XP_006825738.1	Lanatifera_DN66465_c0_g1_i1.p1|XP_006825738.1
	181950000	379100000	159450000				2	2	2	15.5	15.5	15.5	28.602	0.0071986	2.1134	7925600000	3	Lanatifera_DN66466_c0_g3_i1.p2|XP_011298800.1;Lanatifera_DN66466_c0_g3_i3.p2|XP_011298800.1;Lanatifera_DN66466_c0_g3_i2.p2|XP_023230368.1	Lanatifera_DN66466_c0_g3_i1.p2|XP_011298800.1;Lanatifera_DN66466_c0_g3_i3.p2|XP_011298800.1;Lanatifera_DN66466_c0_g3_i2.p2|XP_023230368.1
	15937000	98259000	30183000				7	7	7	50	50	50	15.359	0	117.25	866280000	21	Lanatifera_DN66472_c0_g1_i2.p1|XP_014275120.1;Lanatifera_DN66472_c0_g1_i1.p1|XP_002049474.1;Lanatifera_DN13194_c0_g1_i1.p1|XP_005100704.1	Lanatifera_DN66472_c0_g1_i2.p1|XP_014275120.1
	164800000	45820000	158480000				8	8	8	12.9	12.9	12.9	54.22	0	105.48	7751000000	76	Lanatifera_DN66489_c0_g1_i1.p1|OXA52638.1;Lanatifera_DN66489_c0_g1_i2.p1|XP_023215465.1	Lanatifera_DN66489_c0_g1_i1.p1|OXA52638.1;Lanatifera_DN66489_c0_g1_i2.p1|XP_023215465.1
	225410	553320	339230				1	1	1	5.2	5.2	5.2	41.916	0	5.0283	23477000	2	Lanatifera_DN66496_c0_g1_i1.p1|EFX72560.1	Lanatifera_DN66496_c0_g1_i1.p1|EFX72560.1
	22533000	24070000	28162000				7	7	7	31.9	31.9	31.9	32.661	0	81.785	897180000	28	Lanatifera_DN66509_c0_g1_i5.p1|KZS06979.1;Lanatifera_DN66509_c0_g1_i7.p1|KZS06979.1	Lanatifera_DN66509_c0_g1_i5.p1|KZS06979.1;Lanatifera_DN66509_c0_g1_i7.p1|KZS06979.1
	4188000	4117000	2545900				1	1	1	9.6	9.6	9.6	12.682	0.0013596	3.049	86808000	1	Lanatifera_DN66511_c0_g2_i2.p1|XP_006863744.1;Lanatifera_DN66511_c0_g2_i1.p1|XP_006863744.1	Lanatifera_DN66511_c0_g2_i2.p1|XP_006863744.1;Lanatifera_DN66511_c0_g2_i1.p1|XP_006863744.1
	9352200	8462900	8091900				2	2	2	15.2	15.2	15.2	16.458	0	6.577	233160000	5	Lanatifera_DN66527_c3_g1_i1.p1|XP_015510445.1	Lanatifera_DN66527_c3_g1_i1.p1|XP_015510445.1
	1416600	1152800	549390				3	3	3	8.7	8.7	8.7	63.244	0	5.9723	87325000	3	Lanatifera_DN66544_c0_g1_i2.p1|XP_017891423.1;Lanatifera_DN66544_c0_g1_i1.p1|XP_021914077.1	Lanatifera_DN66544_c0_g1_i2.p1|XP_017891423.1
	4575400	6633100	4744000				4	4	4	31.7	31.7	31.7	29.211	0	39.07	239290000	12	Lanatifera_DN66597_c0_g1_i1.p1|XP_003968369.1;Lanatifera_DN66597_c0_g1_i2.p1|XP_009861862.2	Lanatifera_DN66597_c0_g1_i1.p1|XP_003968369.1;Lanatifera_DN66597_c0_g1_i2.p1|XP_009861862.2
	0	262690	0				1	1	1	2.4	2.4	2.4	87.285	0	5.1304	8406200	2	Lanatifera_DN66611_c0_g1_i7.p1|XP_015919227.1;Lanatifera_DN66611_c0_g1_i8.p1|XP_015919227.1;Lanatifera_DN66611_c0_g1_i6.p1|XP_015919227.1;Lanatifera_DN66611_c0_g1_i12.p1|XP_015919227.1;Lanatifera_DN66611_c0_g1_i10.p1|XP_015919227.1	Lanatifera_DN66611_c0_g1_i7.p1|XP_015919227.1;Lanatifera_DN66611_c0_g1_i8.p1|XP_015919227.1;Lanatifera_DN66611_c0_g1_i6.p1|XP_015919227.1;Lanatifera_DN66611_c0_g1_i12.p1|XP_015919227.1;Lanatifera_DN66611_c0_g1_i10.p1|XP_015919227.1
	0	644620	0				2	2	2	4.2	4.2	4.2	58.344	0.0055385	2.2682	16115000	2	Lanatifera_DN66611_c0_g1_i2.p1|AMK01818.1;Lanatifera_DN66611_c0_g1_i11.p1|AMK01818.1	Lanatifera_DN66611_c0_g1_i2.p1|AMK01818.1;Lanatifera_DN66611_c0_g1_i11.p1|AMK01818.1
	638180	1801000	1086600				3	3	3	7.1	7.1	7.1	67.785	0	17.144	91671000	9	Lanatifera_DN66616_c0_g1_i4.p1|KDR21696.1;Lanatifera_DN66616_c0_g1_i1.p1|KDR21696.1;Lanatifera_DN66616_c0_g1_i3.p1|XP_018573804.1;Lanatifera_DN66616_c0_g1_i2.p1|XP_018573804.1	Lanatifera_DN66616_c0_g1_i4.p1|KDR21696.1;Lanatifera_DN66616_c0_g1_i1.p1|KDR21696.1
	41929000	20480000	9364000				4	4	3	75.7	75.7	64.5	10.792	0	64.491	430640000	10	Lanatifera_DN66622_c0_g1_i2.p1|	Lanatifera_DN66622_c0_g1_i2.p1|
	0	0	18175000				3	1	1	30.6	11.2	11.2	13.394	0	10.861	109050000	1	Lanatifera_DN66622_c0_g1_i4.p1|	Lanatifera_DN66622_c0_g1_i4.p1|
	38595000	0	36727000				3	1	1	37.7	14	14	11.704	0	17.688	527250000	8	Lanatifera_DN66622_c0_g1_i5.p1|	Lanatifera_DN66622_c0_g1_i5.p1|
	190000000	32736000	17257000				3	3	0	48.7	48.7	0	11.623	0	145.85	1919900000	18	Lanatifera_DN66622_c0_g1_i6.p1|	Lanatifera_DN66622_c0_g1_i6.p1|
	55286000	8033200	0				8	8	8	31.8	31.8	31.8	18.462	0	21.515	569870000	14	Lanatifera_DN66622_c0_g1_i7.p1|	Lanatifera_DN66622_c0_g1_i7.p1|
	51602000	40876000	43919000				1	1	1	11.4	11.4	11.4	12.14	0	25.102	545590000	8	Lanatifera_DN66622_c0_g2_i1.p1|	Lanatifera_DN66622_c0_g2_i1.p1|
	6754200	1492200	3852100				9	9	9	22.1	22.1	22.1	45.891	0	28.784	290360000	14	Lanatifera_DN66628_c0_g1_i2.p1|XP_015523265.1;Lanatifera_DN66628_c0_g1_i3.p2|XP_015523265.1;Lanatifera_DN66628_c0_g1_i1.p2|XP_018021523.1	Lanatifera_DN66628_c0_g1_i2.p1|XP_015523265.1;Lanatifera_DN66628_c0_g1_i3.p2|XP_015523265.1
	3153200	10489000	9438500				22	13	13	37.2	28.5	28.5	68.492	0	83.212	830910000	29	Lanatifera_DN66636_c0_g1_i6.p1|ERL87810.1;Lanatifera_DN66636_c0_g1_i5.p1|ERL87810.1;Lanatifera_DN66636_c0_g1_i3.p1|ERL87810.1;Lanatifera_DN66636_c0_g1_i2.p1|ERL87810.1;Lanatifera_DN66636_c0_g1_i4.p1|AME17876.1;Lanatifera_DN66636_c0_g1_i1.p1|AME17876.1	Lanatifera_DN66636_c0_g1_i6.p1|ERL87810.1;Lanatifera_DN66636_c0_g1_i5.p1|ERL87810.1;Lanatifera_DN66636_c0_g1_i3.p1|ERL87810.1;Lanatifera_DN66636_c0_g1_i2.p1|ERL87810.1;Lanatifera_DN66636_c0_g1_i4.p1|AME17876.1;Lanatifera_DN66636_c0_g1_i1.p1|AME17876.1
	51978000	86402000	113190000				36	36	27	53.3	53.3	46.4	67.954	0	301.02	8805000000	129	Lanatifera_DN66636_c0_g2_i1.p1|AME17877.1;Lanatifera_DN66636_c0_g2_i2.p1|AME17877.1	Lanatifera_DN66636_c0_g2_i1.p1|AME17877.1
	3115900	2477800	4144700				4	4	4	25.6	25.6	25.6	42.511	0	17.729	185030000	9	Lanatifera_DN66640_c0_g1_i7.p2|XP_004923687.1;Lanatifera_DN66640_c0_g1_i6.p2|XP_004923687.1;Lanatifera_DN66640_c0_g1_i4.p1|XP_004923687.1;Lanatifera_DN66640_c0_g1_i3.p2|XP_004923687.1;Lanatifera_DN66640_c0_g1_i2.p2|XP_004923687.1;Lanatifera_DN66640_c0_g1_i1.p1|XP_004923687.1;Lanatifera_DN66640_c0_g1_i5.p1|	Lanatifera_DN66640_c0_g1_i7.p2|XP_004923687.1;Lanatifera_DN66640_c0_g1_i6.p2|XP_004923687.1;Lanatifera_DN66640_c0_g1_i4.p1|XP_004923687.1;Lanatifera_DN66640_c0_g1_i3.p2|XP_004923687.1;Lanatifera_DN66640_c0_g1_i2.p2|XP_004923687.1;Lanatifera_DN66640_c0_g1_i1.p1|XP_004923687.1
	3362599936	403400000	1279399936				36	36	34	67.1	67.1	64.3	47.874	0	323.31	131180000000	760	Lanatifera_DN66644_c2_g2_i1.p1|ETN63240.1	Lanatifera_DN66644_c2_g2_i1.p1|ETN63240.1
	97418000	25590000	39506000				3	3	3	28.1	28.1	28.1	19.194	0	37.942	1300100000	15	Lanatifera_DN66646_c0_g1_i4.p1|XP_019614726.1;Lanatifera_DN66646_c0_g1_i6.p1|XP_019614726.1;Lanatifera_DN66646_c0_g1_i5.p2|	Lanatifera_DN66646_c0_g1_i4.p1|XP_019614726.1;Lanatifera_DN66646_c0_g1_i6.p1|XP_019614726.1
	389220	6250200	395890				3	3	3	6.8	6.8	6.8	46.658	0	5.6317	140710000	5	Lanatifera_DN66651_c1_g1_i3.p1|EGI68965.1;Lanatifera_DN66651_c1_g1_i4.p1|KYN00176.1;Lanatifera_DN24870_c0_g1_i1.p1|XP_005092906.1;Lanatifera_DN66651_c1_g1_i1.p1|EGI68965.1	Lanatifera_DN66651_c1_g1_i3.p1|EGI68965.1;Lanatifera_DN66651_c1_g1_i4.p1|KYN00176.1
	106890000	37929000	65163000				16	16	16	42.2	42.2	42.2	46.916	0	207.58	5459600000	80	Lanatifera_DN66658_c0_g2_i1.p1|XP_023336650.1;Lanatifera_DN66658_c0_g2_i2.p1|KZS14916.1	Lanatifera_DN66658_c0_g2_i1.p1|XP_023336650.1;Lanatifera_DN66658_c0_g2_i2.p1|KZS14916.1
	864420	1871400	1531500				2	2	2	8.7	8.7	8.7	47.803	0	4.1732	93880000	6	Lanatifera_DN66671_c0_g1_i3.p1|XP_016968965.1;Lanatifera_DN66671_c0_g1_i2.p1|XP_016968965.1;Lanatifera_DN66671_c0_g1_i1.p1|XP_020813538.1	Lanatifera_DN66671_c0_g1_i3.p1|XP_016968965.1;Lanatifera_DN66671_c0_g1_i2.p1|XP_016968965.1;Lanatifera_DN66671_c0_g1_i1.p1|XP_020813538.1
	0	644440	0				1	1	1	6.7	6.7	6.7	32.539	0	3.6291	8377700	1	Lanatifera_DN66685_c0_g1_i2.p1|XP_021914944.1;Lanatifera_DN66685_c0_g1_i3.p1|XP_015178169.1;Lanatifera_DN66685_c0_g1_i4.p1|XP_023709121.1;Lanatifera_DN66685_c0_g1_i1.p1|XP_023709121.1	Lanatifera_DN66685_c0_g1_i2.p1|XP_021914944.1;Lanatifera_DN66685_c0_g1_i3.p1|XP_015178169.1;Lanatifera_DN66685_c0_g1_i4.p1|XP_023709121.1;Lanatifera_DN66685_c0_g1_i1.p1|XP_023709121.1
	9291100	20700000	925270				7	5	1	51.6	41.3	10.3	14.103	0	32.017	247330000	10	Lanatifera_DN66687_c0_g3_i2.p1|	Lanatifera_DN66687_c0_g3_i2.p1|
	111290000	71782000	109680000				23	23	21	64.7	64.7	58.8	30.439	0	123.34	5855200000	104	Lanatifera_DN66690_c0_g1_i2.p1|XP_021949630.1;Lanatifera_DN66690_c0_g1_i1.p1|XP_021949630.1	Lanatifera_DN66690_c0_g1_i2.p1|XP_021949630.1;Lanatifera_DN66690_c0_g1_i1.p1|XP_021949630.1
	4363000	8022500	6216300				7	7	7	24.5	24.5	24.5	46.624	0	54.692	520850000	20	Lanatifera_DN66696_c0_g1_i2.p1|XP_021932991.1;Lanatifera_DN66696_c0_g1_i1.p1|XP_021932991.1	Lanatifera_DN66696_c0_g1_i2.p1|XP_021932991.1;Lanatifera_DN66696_c0_g1_i1.p1|XP_021932991.1
	136140000	79078000	186140000				28	28	28	55.9	55.9	55.9	59.144	0	323.31	12442000000	197	Lanatifera_DN66703_c1_g1_i4.p1|EFX73743.1;Lanatifera_DN66703_c1_g1_i3.p1|EFX73743.1;Lanatifera_DN66703_c1_g1_i5.p1|XP_008484244.2;Lanatifera_DN66703_c1_g1_i1.p1|XP_008484244.2;Lanatifera_DN66703_c1_g1_i6.p1|	Lanatifera_DN66703_c1_g1_i4.p1|EFX73743.1;Lanatifera_DN66703_c1_g1_i3.p1|EFX73743.1;Lanatifera_DN66703_c1_g1_i5.p1|XP_008484244.2;Lanatifera_DN66703_c1_g1_i1.p1|XP_008484244.2
	46520000	7264400	35954000				6	6	6	35.7	35.7	35.7	22.881	0	48.363	987110000	27	Lanatifera_DN66704_c0_g1_i2.p1|XP_008545437.1;Lanatifera_DN66704_c0_g1_i1.p1|XP_018900874.1	Lanatifera_DN66704_c0_g1_i2.p1|XP_008545437.1
	67607000	30490000	68813000				24	24	24	35.4	35.4	35.4	89.827	0	240.17	7177100000	131	Lanatifera_DN66712_c1_g1_i6.p1|XP_021926605.1;Lanatifera_DN66712_c1_g1_i3.p1|EFX84988.1;Lanatifera_DN66712_c1_g1_i5.p1|EFX84988.1;Lanatifera_DN66712_c1_g1_i7.p1|EFX84988.1;Lanatifera_DN66712_c1_g1_i1.p1|EFX84988.1;Lanatifera_DN66712_c1_g1_i9.p1|EFX84988.1;Lanatifera_DN66712_c1_g1_i8.p1|EFX84988.1;Lanatifera_DN66712_c1_g1_i4.p2|EFX84988.1;Lanatifera_DN66712_c1_g1_i10.p1|EFX84988.1;Lanatifera_DN667…	Lanatifera_DN66712_c1_g1_i6.p1|XP_021926605.1;Lanatifera_DN66712_c1_g1_i3.p1|EFX84988.1;Lanatifera_DN66712_c1_g1_i5.p1|EFX84988.1;Lanatifera_DN66712_c1_g1_i7.p1|EFX84988.1;Lanatifera_DN66712_c1_g1_i1.p1|EFX84988.1;Lanatifera_DN66712_c1_g1_i9.p1|EFX84988.1;Lanatifera_DN66712_c1_g1_i8.p1|EFX84988.1;Lanatifera_DN66712_c1_g1_i4.p2|EFX84988.1;Lanatifera_DN66712_c1_g1_i10.p1|EFX84988.1;Lanatifera_DN667…
	52359000	5335500	2249000				2	2	2	10.9	10.9	10.9	16.728	0.0032072	2.5473	419610000	2	Lanatifera_DN66729_c2_g5_i1.p1|AHB12474.1	Lanatifera_DN66729_c2_g5_i1.p1|AHB12474.1
	5043400	1202500	3276200				8	8	8	12.1	12.1	12.1	110.85	0	35.828	561810000	22	Lanatifera_DN66731_c1_g1_i7.p1|XP_017769258.1;Lanatifera_DN66731_c1_g1_i3.p1|XP_017769258.1;Lanatifera_DN66731_c1_g1_i6.p1|XP_017769258.1;Lanatifera_DN66731_c1_g1_i4.p1|XP_012282546.1;Lanatifera_DN66731_c1_g1_i8.p1|XP_012282546.1	Lanatifera_DN66731_c1_g1_i7.p1|XP_017769258.1;Lanatifera_DN66731_c1_g1_i3.p1|XP_017769258.1;Lanatifera_DN66731_c1_g1_i6.p1|XP_017769258.1
	78643000	36471000	59725000				7	7	7	54.7	54.7	54.7	11.795	0	17.914	874190000	20	Lanatifera_DN66748_c0_g1_i1.p1|XP_022921248.1	Lanatifera_DN66748_c0_g1_i1.p1|XP_022921248.1
	4427300	1149900	2089800				4	4	4	16.2	16.2	16.2	36.73	0	7.1368	161010000	5	Lanatifera_DN66757_c0_g1_i1.p1|XP_012269722.1	Lanatifera_DN66757_c0_g1_i1.p1|XP_012269722.1
	449740	0	639650				1	1	1	2.1	2.1	2.1	54.05	0	8.6596	29414000	3	Lanatifera_DN66764_c0_g1_i3.p1|KZS22058.1;Lanatifera_DN66764_c0_g1_i2.p1|KZS22058.1	Lanatifera_DN66764_c0_g1_i3.p1|KZS22058.1;Lanatifera_DN66764_c0_g1_i2.p1|KZS22058.1
	0	457140	0				2	2	2	5	5	5	77.819	0	7.2794	15543000	2	Lanatifera_DN66781_c0_g1_i2.p1|XP_023021400.1;Lanatifera_DN66781_c0_g1_i1.p1|XP_017064626.1	Lanatifera_DN66781_c0_g1_i2.p1|XP_023021400.1;Lanatifera_DN66781_c0_g1_i1.p1|XP_017064626.1
	0	0	436540				1	1	1	4.6	4.6	4.6	43.296	0	3.6109	7421300	1	Lanatifera_DN66795_c0_g1_i4.p1|XP_018906415.1;Lanatifera_DN66795_c0_g1_i2.p1|XP_018906415.1;Lanatifera_DN66795_c0_g1_i1.p1|XP_018906415.1	Lanatifera_DN66795_c0_g1_i4.p1|XP_018906415.1;Lanatifera_DN66795_c0_g1_i2.p1|XP_018906415.1;Lanatifera_DN66795_c0_g1_i1.p1|XP_018906415.1
	42773000	32035000	26283000				7	7	7	42.9	42.9	42.9	21.685	0	45.093	1415300000	33	Lanatifera_DN66809_c1_g1_i1.p1|ODM97582.1	Lanatifera_DN66809_c1_g1_i1.p1|ODM97582.1
	11168000	1969200	801230				5	5	5	25.1	25.1	25.1	40.704	0	29.055	250880000	11	Lanatifera_DN66816_c0_g1_i2.p1|;Lanatifera_DN66816_c0_g1_i1.p1|	Lanatifera_DN66816_c0_g1_i2.p1|
	394260000	180250000	313660000				37	24	0	71.1	46.6	0	39.971	0	206.9	17763000000	203	Lanatifera_DN66818_c0_g1_i5.p1|XP_023950046.1;Lanatifera_DN66818_c0_g1_i3.p1|XP_023950045.1;Lanatifera_DN66818_c0_g1_i6.p1|OXU27017.1	Lanatifera_DN66818_c0_g1_i5.p1|XP_023950046.1;Lanatifera_DN66818_c0_g1_i3.p1|XP_023950045.1;Lanatifera_DN66818_c0_g1_i6.p1|OXU27017.1
	1429699968	536329984	1012000000				41	41	8	75.5	75.5	8.1	34.94	0	323.31	47648000000	373	Lanatifera_DN66818_c0_g1_i7.p1|XP_015521494.1	Lanatifera_DN66818_c0_g1_i7.p1|XP_015521494.1
	11036000	1077200	0				2	2	2	2.6	2.6	2.6	81.934	0.0050125	2.3972	593530000	2	Lanatifera_DN66824_c0_g2_i5.p1|;Lanatifera_DN66824_c0_g2_i3.p1|;Lanatifera_DN71355_c0_g2_i2.p1|;Lanatifera_DN66824_c0_g1_i2.p2|;Lanatifera_DN71355_c0_g2_i4.p1|;Lanatifera_DN71355_c0_g2_i3.p1|;Lanatifera_DN71355_c0_g2_i1.p1|;Lanatifera_DN66824_c0_g2_i2.p1|	Lanatifera_DN66824_c0_g2_i5.p1|;Lanatifera_DN66824_c0_g2_i3.p1|;Lanatifera_DN71355_c0_g2_i2.p1|;Lanatifera_DN66824_c0_g1_i2.p2|;Lanatifera_DN71355_c0_g2_i4.p1|;Lanatifera_DN71355_c0_g2_i3.p1|;Lanatifera_DN71355_c0_g2_i1.p1|;Lanatifera_DN66824_c0_g2_i2.p1|
	0	10366000	2079100				5	5	5	22.6	22.6	22.6	33.688	0	11.429	186680000	8	Lanatifera_DN66826_c0_g1_i1.p1|XP_014285159.1	Lanatifera_DN66826_c0_g1_i1.p1|XP_014285159.1
	16510000	1272000	722880				7	7	7	29.7	29.7	29.7	32.527	0	18.613	296080000	9	Lanatifera_DN66828_c2_g1_i2.p1|KDR14666.1;Lanatifera_DN66828_c2_g1_i8.p1|XP_020092529.1;Lanatifera_DN66828_c2_g1_i7.p1|XP_020092529.1;Lanatifera_DN66828_c2_g1_i6.p1|XP_020092529.1;Lanatifera_DN66828_c2_g1_i5.p1|XP_020092529.1;Lanatifera_DN66828_c2_g1_i3.p1|XP_020092529.1;Lanatifera_DN66828_c2_g1_i1.p1|XP_020092529.1	Lanatifera_DN66828_c2_g1_i2.p1|KDR14666.1;Lanatifera_DN66828_c2_g1_i8.p1|XP_020092529.1;Lanatifera_DN66828_c2_g1_i7.p1|XP_020092529.1;Lanatifera_DN66828_c2_g1_i6.p1|XP_020092529.1;Lanatifera_DN66828_c2_g1_i5.p1|XP_020092529.1;Lanatifera_DN66828_c2_g1_i3.p1|XP_020092529.1;Lanatifera_DN66828_c2_g1_i1.p1|XP_020092529.1
	157260000	35516000	69519000				10	10	9	46.9	46.9	44.1	27.316	0	75.014	2885300000	62	Lanatifera_DN66832_c0_g1_i2.p1|ASS34531.1;Lanatifera_DN66832_c0_g1_i1.p1|ASS34531.1	Lanatifera_DN66832_c0_g1_i2.p1|ASS34531.1;Lanatifera_DN66832_c0_g1_i1.p1|ASS34531.1
	47957000	39422000	49287000				8	7	6	51	44.6	40.1	18.287	0	70.281	1366700000	43	Lanatifera_DN66856_c0_g1_i3.p1|XP_018898404.1;Lanatifera_DN66856_c0_g1_i1.p1|XP_018898404.1;Lanatifera_DN72012_c0_g2_i2.p1|XP_021968317.1	Lanatifera_DN66856_c0_g1_i3.p1|XP_018898404.1;Lanatifera_DN66856_c0_g1_i1.p1|XP_018898404.1;Lanatifera_DN72012_c0_g2_i2.p1|XP_021968317.1
	5223300	1319900	6308300				6	4	4	31.2	23.5	23.5	24.826	0	7.0546	102810000	5	Lanatifera_DN66856_c0_g1_i5.p1|XP_021938145.1;Lanatifera_DN66856_c0_g1_i4.p1|XP_022237345.1	Lanatifera_DN66856_c0_g1_i5.p1|XP_021938145.1;Lanatifera_DN66856_c0_g1_i4.p1|XP_022237345.1
	30301000	23671000	32150000				3	3	3	19.9	19.9	19.9	16.718	0	5.552	344480000	7	Lanatifera_DN66859_c0_g1_i3.p2|XP_022821695.1;Lanatifera_DN66859_c0_g1_i5.p1|XP_013197149.1;Lanatifera_DN66859_c0_g1_i4.p1|XP_013197149.1;Lanatifera_DN66859_c0_g1_i6.p2|XP_022821695.1;Lanatifera_DN66859_c0_g1_i1.p2|XP_013197149.1;Lanatifera_DN66859_c0_g1_i7.p1|XP_013197149.1;Lanatifera_DN66859_c0_g1_i2.p1|XP_013197149.1	Lanatifera_DN66859_c0_g1_i3.p2|XP_022821695.1;Lanatifera_DN66859_c0_g1_i5.p1|XP_013197149.1;Lanatifera_DN66859_c0_g1_i4.p1|XP_013197149.1;Lanatifera_DN66859_c0_g1_i6.p2|XP_022821695.1;Lanatifera_DN66859_c0_g1_i1.p2|XP_013197149.1;Lanatifera_DN66859_c0_g1_i7.p1|XP_013197149.1;Lanatifera_DN66859_c0_g1_i2.p1|XP_013197149.1
	2007800	5791300	7452800				4	4	4	15.8	15.8	15.8	30.483	0	25.15	183020000	15	Lanatifera_DN66879_c0_g1_i1.p1|XP_014294223.1;Lanatifera_DN66879_c0_g1_i2.p1|XP_014294212.1	Lanatifera_DN66879_c0_g1_i1.p1|XP_014294223.1;Lanatifera_DN66879_c0_g1_i2.p1|XP_014294212.1
	2114800	5000700	5985000				3	3	3	13.6	13.6	13.6	28.119	0	8.168	170310000	9	Lanatifera_DN66890_c0_g1_i3.p1|XP_969355.1;Lanatifera_DN66890_c0_g1_i2.p1|XP_019867247.1	Lanatifera_DN66890_c0_g1_i3.p1|XP_969355.1;Lanatifera_DN66890_c0_g1_i2.p1|XP_019867247.1
	5697000	6687300	5316800				22	18	18	31.9	28.4	28.4	107.96	0	54.915	991260000	33	Lanatifera_DN66892_c0_g2_i1.p1|	Lanatifera_DN66892_c0_g2_i1.p1|
	6493400	3238000	2846700				12	2	0	43.3	7.6	0	42.187	0	5.9678	301880000	7	Lanatifera_DN66892_c0_g3_i2.p1|;Lanatifera_DN66892_c0_g3_i3.p1|;Lanatifera_DN66892_c0_g1_i1.p1|	Lanatifera_DN66892_c0_g3_i2.p1|;Lanatifera_DN66892_c0_g3_i3.p1|
	10649000	19311000	6934900				7	1	1	48.1	10.5	10.5	17.914	0	27.771	368950000	12	Lanatifera_DN66892_c0_g4_i1.p1|	Lanatifera_DN66892_c0_g4_i1.p1|
	48490000	18351000	25444000				28	28	28	42.9	42.9	42.9	89.761	0	180.46	4060500000	105	Lanatifera_DN66907_c0_g1_i1.p1|AKB96224.1;Lanatifera_DN66907_c0_g1_i2.p1|AKB96224.1	Lanatifera_DN66907_c0_g1_i1.p1|AKB96224.1;Lanatifera_DN66907_c0_g1_i2.p1|AKB96224.1
	203960000	141460000	107010000				12	12	12	54.1	54.1	54.1	33.155	0	181.56	6334000000	82	Lanatifera_DN66911_c0_g1_i1.p1|AAK28535.1	Lanatifera_DN66911_c0_g1_i1.p1|AAK28535.1
	1615200	1684300	5498500				1	1	1	6.4	6.4	6.4	26.193	0.0019841	2.7914	79182000	3	Lanatifera_DN66919_c0_g1_i2.p1|KFM59719.1;Lanatifera_DN66919_c0_g1_i1.p1|KFM59719.1	Lanatifera_DN66919_c0_g1_i2.p1|KFM59719.1;Lanatifera_DN66919_c0_g1_i1.p1|KFM59719.1
	26033000	6482600	1230800				10	10	10	35.7	35.7	35.7	45.103	0	67.686	708670000	25	Lanatifera_DN66927_c7_g1_i2.p1|EFX82151.1;Lanatifera_DN66927_c7_g1_i1.p1|EFX82151.1;Lanatifera_DN16105_c0_g1_i1.p1|XP_018332319.1;Lanatifera_DN16105_c0_g1_i2.p1|XP_018332319.1	Lanatifera_DN66927_c7_g1_i2.p1|EFX82151.1;Lanatifera_DN66927_c7_g1_i1.p1|EFX82151.1
	136810000	11352000	59231000				5	5	5	51.8	51.8	51.8	15.591	0	74.144	1451800000	20	Lanatifera_DN66932_c0_g1_i1.p1|XP_002594084.1	Lanatifera_DN66932_c0_g1_i1.p1|XP_002594084.1
	114660000	128380000	109020000				36	36	34	69.8	69.8	66	77.415	0	323.31	14435000000	209	Lanatifera_DN66942_c0_g1_i3.p1|XP_011630455.1;Lanatifera_DN66942_c0_g1_i1.p1|XP_017300887.1;Lanatifera_DN66942_c0_g1_i2.p1|XP_012289119.1;Lanatifera_DN74674_c4_g1_i4.p1|OAD53491.1	Lanatifera_DN66942_c0_g1_i3.p1|XP_011630455.1
	4788500	2153400	2339700				1	1	1	19.2	19.2	19.2	11.324	0.00071124	3.4586	46408000	5	Lanatifera_DN66969_c0_g1_i1.p1|XP_001867355.1;Lanatifera_DN66969_c0_g3_i1.p2|XP_001867355.1	Lanatifera_DN66969_c0_g1_i1.p1|XP_001867355.1;Lanatifera_DN66969_c0_g3_i1.p2|XP_001867355.1
	0	539440	57216				3	3	3	4.4	4.4	4.4	95.623	0	4.6597	25656000	3	Lanatifera_DN66981_c8_g1_i4.p1|XP_018912186.1;Lanatifera_DN66981_c8_g1_i13.p1|XP_018912186.1;Lanatifera_DN66981_c8_g1_i11.p1|XP_018912186.1;Lanatifera_DN66981_c8_g1_i5.p1|XP_023703909.1;Lanatifera_DN66981_c8_g1_i10.p1|XP_014614047.1;Lanatifera_DN66981_c8_g1_i9.p1|XP_018331550.1;Lanatifera_DN66981_c8_g1_i7.p1|XP_018331548.1;Lanatifera_DN66981_c8_g1_i2.p1|XP_023944405.1;Lanatifera_DN66981_c8_g1_i8.…	Lanatifera_DN66981_c8_g1_i4.p1|XP_018912186.1;Lanatifera_DN66981_c8_g1_i13.p1|XP_018912186.1;Lanatifera_DN66981_c8_g1_i11.p1|XP_018912186.1;Lanatifera_DN66981_c8_g1_i5.p1|XP_023703909.1;Lanatifera_DN66981_c8_g1_i10.p1|XP_014614047.1;Lanatifera_DN66981_c8_g1_i9.p1|XP_018331550.1
	2435900	3101700	2717500				1	1	1	11.4	11.4	11.4	17.883	0.0019417	2.6183	66041000	2	Lanatifera_DN66997_c0_g3_i2.p1|;Lanatifera_DN66997_c0_g3_i1.p1|PCG69860.1	Lanatifera_DN66997_c0_g3_i2.p1|;Lanatifera_DN66997_c0_g3_i1.p1|PCG69860.1
	0	2703100	1308500				1	1	1	19.2	19.2	19.2	13.884	0	3.7095	36105000	1	Lanatifera_DN67008_c0_g1_i4.p2|XP_018026481.1;Lanatifera_DN67008_c0_g1_i1.p1|XP_018026481.1	Lanatifera_DN67008_c0_g1_i4.p2|XP_018026481.1;Lanatifera_DN67008_c0_g1_i1.p1|XP_018026481.1
	1041900	411670	0				1	1	1	5.4	5.4	5.4	22.825	0.0044388	2.474	14536000	1	Lanatifera_DN67014_c0_g1_i4.p1|XP_019874991.1;Lanatifera_DN67014_c0_g1_i5.p1|XP_018912827.1;Lanatifera_DN67014_c0_g1_i3.p1|XP_018912827.1;Lanatifera_DN67014_c0_g1_i2.p1|XP_018912827.1	Lanatifera_DN67014_c0_g1_i4.p1|XP_019874991.1;Lanatifera_DN67014_c0_g1_i5.p1|XP_018912827.1;Lanatifera_DN67014_c0_g1_i3.p1|XP_018912827.1;Lanatifera_DN67014_c0_g1_i2.p1|XP_018912827.1
	4846600	5301100	8956900				4	4	4	36.9	36.9	36.9	15.777	0	13.516	171940000	6	Lanatifera_DN67016_c0_g1_i5.p1|XP_013165493.1;Lanatifera_DN67016_c0_g1_i4.p1|XP_013165493.1;Lanatifera_DN67016_c0_g1_i3.p1|XP_013165493.1	Lanatifera_DN67016_c0_g1_i5.p1|XP_013165493.1;Lanatifera_DN67016_c0_g1_i4.p1|XP_013165493.1;Lanatifera_DN67016_c0_g1_i3.p1|XP_013165493.1
	9579000	129710	1146600				10	10	10	15.9	15.9	15.9	108.71	0	45.216	477640000	20	Lanatifera_DN67024_c0_g1_i1.p1|XP_018023589.1	Lanatifera_DN67024_c0_g1_i1.p1|XP_018023589.1
	6634800	5738300	6963300				12	12	12	32.7	32.7	32.7	57.64	0	84.96	599430000	32	Lanatifera_DN67027_c0_g1_i1.p1|ELT98597.1	Lanatifera_DN67027_c0_g1_i1.p1|ELT98597.1
	0	4718600	3233300				1	1	1	9.2	9.2	9.2	24.783	0	4.0312	79519000	3	Lanatifera_DN67049_c1_g1_i1.p1|XP_018345123.1	Lanatifera_DN67049_c1_g1_i1.p1|XP_018345123.1
	1893100	7214200	677960				4	4	4	39.4	39.4	39.4	22.696	0	10.123	127210000	6	Lanatifera_DN67068_c0_g2_i2.p2|	Lanatifera_DN67068_c0_g2_i2.p2|
	0	288870	874060				2	2	2	7.1	7.1	7.1	54.7	0	6.5653	32562000	3	Lanatifera_DN67080_c0_g1_i4.p1|XP_019643630.1;Lanatifera_DN67080_c0_g1_i3.p1|XP_019643630.1;Lanatifera_DN67080_c0_g1_i1.p1|PSN45172.1;Lanatifera_DN67080_c0_g1_i6.p1|PVD22222.1;Lanatifera_DN67080_c0_g1_i2.p1|PVD22222.1	Lanatifera_DN67080_c0_g1_i4.p1|XP_019643630.1;Lanatifera_DN67080_c0_g1_i3.p1|XP_019643630.1;Lanatifera_DN67080_c0_g1_i1.p1|PSN45172.1;Lanatifera_DN67080_c0_g1_i6.p1|PVD22222.1;Lanatifera_DN67080_c0_g1_i2.p1|PVD22222.1
	36782000	24282000	49914000				1	1	1	4.2	4.2	4.2	54.476	0	67.508	443910000	9	Lanatifera_DN67089_c0_g1_i2.p1|	Lanatifera_DN67089_c0_g1_i2.p1|
	26821000	30856000	37655000				1	1	1	11.3	11.3	11.3	16.39	0	76.761	572000000	10	Lanatifera_DN67117_c0_g2_i1.p2|XP_022193573.1	Lanatifera_DN67117_c0_g2_i1.p2|XP_022193573.1
	1126500	0	0				2	2	2	8	8	8	56.283	0	3.6554	28164000	2	Lanatifera_DN67119_c0_g1_i1.p1|OXU32101.1	Lanatifera_DN67119_c0_g1_i1.p1|OXU32101.1
	7558700	8866300	10914000				9	9	9	17.1	17.1	17.1	77.505	0	43.313	902170000	27	Lanatifera_DN67146_c2_g1_i2.p1|XP_013079113.1;Lanatifera_DN67146_c2_g1_i1.p1|XP_013079113.1	Lanatifera_DN67146_c2_g1_i2.p1|XP_013079113.1;Lanatifera_DN67146_c2_g1_i1.p1|XP_013079113.1
	8035800	1701900	15420000				4	2	2	13.3	6.7	6.7	18.192	0	9.2011	150940000	3	Lanatifera_DN67158_c0_g1_i7.p1|XP_017770630.1;Lanatifera_DN67158_c0_g1_i1.p1|XP_017770630.1	Lanatifera_DN67158_c0_g1_i7.p1|XP_017770630.1;Lanatifera_DN67158_c0_g1_i1.p1|XP_017770630.1
	8180100	24946000	13947000				7	7	7	45.3	45.3	45.3	22.357	0	18.88	706100000	10	Lanatifera_DN67160_c0_g1_i4.p1|EFX86355.1;Lanatifera_DN71741_c0_g3_i1.p1|XP_013782624.2	Lanatifera_DN67160_c0_g1_i4.p1|EFX86355.1
	1666000	3116100	366910				2	2	2	3	3	3	83.251	0.0044473	2.4907	195660000	6	Lanatifera_DN67168_c1_g1_i2.p1|;Lanatifera_DN67168_c1_g1_i1.p1|	Lanatifera_DN67168_c1_g1_i2.p1|;Lanatifera_DN67168_c1_g1_i1.p1|
	6859200	5728100	5778900				2	2	2	14.5	14.5	14.5	13.114	0.001933	2.5706	110200000	2	Lanatifera_DN67176_c1_g1_i2.p1|OXA65131.1;Lanatifera_DN67176_c1_g1_i1.p1|XP_014608728.1	Lanatifera_DN67176_c1_g1_i2.p1|OXA65131.1;Lanatifera_DN67176_c1_g1_i1.p1|XP_014608728.1
	11521000	17571000	12459000				11	11	11	29.9	29.9	29.9	59.381	0	48.248	1163400000	35	Lanatifera_DN67176_c1_g2_i1.p1|XP_023721398.1	Lanatifera_DN67176_c1_g2_i1.p1|XP_023721398.1
	7458300	2971300	0				2	2	2	29.7	29.7	29.7	14.744	0	15.723	52148000	4	Lanatifera_DN67184_c1_g1_i1.p1|	Lanatifera_DN67184_c1_g1_i1.p1|
	0	0	3716400				2	2	2	7.3	7.3	7.3	40.464	0	13.928	85476000	3	Lanatifera_DN67206_c0_g1_i1.p1|OXU23832.1	Lanatifera_DN67206_c0_g1_i1.p1|OXU23832.1
	443110	762970	645090				2	2	2	7	7	7	37.624	0.0013727	3.1101	33321000	3	Lanatifera_DN67209_c0_g2_i4.p1|XP_012252546.1;Lanatifera_DN64235_c0_g1_i1.p1|XP_015781567.1;Lanatifera_DN67209_c0_g2_i2.p2|XP_392943.3;Lanatifera_DN64235_c0_g3_i1.p1|ODN00287.1;Lanatifera_DN67209_c0_g1_i1.p1|XP_014670946.1;Lanatifera_DN64235_c0_g2_i1.p1|PSN55004.1;Lanatifera_DN67209_c0_g2_i1.p1|XP_011064257.1	Lanatifera_DN67209_c0_g2_i4.p1|XP_012252546.1;Lanatifera_DN64235_c0_g1_i1.p1|XP_015781567.1;Lanatifera_DN67209_c0_g2_i2.p2|XP_392943.3;Lanatifera_DN64235_c0_g3_i1.p1|ODN00287.1;Lanatifera_DN67209_c0_g1_i1.p1|XP_014670946.1;Lanatifera_DN64235_c0_g2_i1.p1|PSN55004.1;Lanatifera_DN67209_c0_g2_i1.p1|XP_011064257.1
	1426000	976520	0				3	3	3	9.9	9.9	9.9	60.809	0	5.6082	60062000	3	Lanatifera_DN67217_c0_g1_i2.p1|	Lanatifera_DN67217_c0_g1_i2.p1|
	8931000	0	0				1	1	1	9.5	9.5	9.5	21.851	0	7.5832	89310000	3	Lanatifera_DN67217_c0_g1_i3.p1|	Lanatifera_DN67217_c0_g1_i3.p1|
	20165000	91083000	12649000				7	7	7	24.3	24.3	24.3	40.19	0	199.44	1982300000	35	Lanatifera_DN67220_c0_g1_i1.p1|;Lanatifera_DN67220_c0_g1_i4.p1|;Lanatifera_DN67220_c0_g1_i2.p1|	Lanatifera_DN67220_c0_g1_i1.p1|;Lanatifera_DN67220_c0_g1_i4.p1|;Lanatifera_DN67220_c0_g1_i2.p1|
	587420	633250	1009200				3	3	3	9.6	9.6	9.6	42.36	0	4.3824	40138000	4	Lanatifera_DN67223_c0_g1_i1.p1|KOX70203.1	Lanatifera_DN67223_c0_g1_i1.p1|KOX70203.1
	63790000	37083000	54294000				2	2	2	21.4	21.4	21.4	14.965	0	27.896	620670000	16	Lanatifera_DN67228_c0_g2_i1.p1|	Lanatifera_DN67228_c0_g2_i1.p1|
	301110016	137080000	222650000				10	10	6	51.6	51.6	38.6	26.185	0	154.38	9912600000	102	Lanatifera_DN67236_c4_g2_i1.p1|ADQ73875.1;Lanatifera_DN105566_c0_g1_i1.p1|AAT01075.1	Lanatifera_DN67236_c4_g2_i1.p1|ADQ73875.1
	41102000	9404000	27414000				5	1	1	38.3	11.7	11.7	13.164	0	4.468	623360000	11	Lanatifera_DN67236_c4_g3_i1.p1|AAU95199.1	Lanatifera_DN67236_c4_g3_i1.p1|AAU95199.1
	8802800	6052100	2704400				9	9	7	26.7	26.7	21.2	54.573	0	55.281	456540000	21	Lanatifera_DN67250_c0_g3_i2.p1|XP_015123640.1;Lanatifera_DN67250_c0_g3_i1.p1|XP_015123640.1;Lanatifera_DN67250_c0_g3_i3.p1|	Lanatifera_DN67250_c0_g3_i2.p1|XP_015123640.1;Lanatifera_DN67250_c0_g3_i1.p1|XP_015123640.1
	18198000	4892100	17333000				8	8	8	30.2	30.2	30.2	45.363	0	25.203	727610000	18	Lanatifera_DN67282_c0_g2_i3.p1|XP_021002022.1;Lanatifera_DN67282_c0_g2_i4.p1|XP_021002022.1;Lanatifera_DN67282_c0_g2_i5.p1|XP_021002022.1;Lanatifera_DN67282_c0_g2_i2.p1|XP_021002022.1;Lanatifera_DN67282_c0_g2_i1.p1|XP_021002022.1	Lanatifera_DN67282_c0_g2_i3.p1|XP_021002022.1;Lanatifera_DN67282_c0_g2_i4.p1|XP_021002022.1;Lanatifera_DN67282_c0_g2_i5.p1|XP_021002022.1;Lanatifera_DN67282_c0_g2_i2.p1|XP_021002022.1;Lanatifera_DN67282_c0_g2_i1.p1|XP_021002022.1
	37177000	15107000	27897000				4	4	4	43.7	43.7	43.7	15.483	0	87.445	561270000	20	Lanatifera_DN67282_c0_g4_i1.p2|KZS21530.1;Lanatifera_DN67282_c0_g4_i2.p1|XP_013790549.1	Lanatifera_DN67282_c0_g4_i1.p2|KZS21530.1;Lanatifera_DN67282_c0_g4_i2.p1|XP_013790549.1
	60367000	53381000	53283000				15	15	15	43.6	43.6	43.6	46.613	0	102.37	3507700000	70	Lanatifera_DN67289_c0_g1_i3.p1|KFM62051.1;Lanatifera_DN67289_c0_g1_i2.p1|AHK26791.1;Lanatifera_DN67289_c0_g1_i1.p1|XP_023233468.1;Lanatifera_DN74967_c0_g1_i1.p1|XP_013081499.1	Lanatifera_DN67289_c0_g1_i3.p1|KFM62051.1;Lanatifera_DN67289_c0_g1_i2.p1|AHK26791.1;Lanatifera_DN67289_c0_g1_i1.p1|XP_023233468.1
	9249100	4399600	2792000				2	2	2	9.8	9.8	9.8	31.825	0	3.5231	279490000	4	Lanatifera_DN67311_c0_g1_i1.p1|EFX80663.1;Lanatifera_DN67311_c0_g1_i2.p1|EFX81688.1	Lanatifera_DN67311_c0_g1_i1.p1|EFX80663.1;Lanatifera_DN67311_c0_g1_i2.p1|EFX81688.1
	1269299968	282190016	1182400000				16	16	16	35.9	35.9	35.9	64.477	0	323.31	46477000000	239	Lanatifera_DN67324_c0_g1_i9.p1|;Lanatifera_DN67324_c0_g1_i8.p1|;Lanatifera_DN67324_c0_g1_i4.p1|;Lanatifera_DN67324_c0_g1_i3.p1|;Lanatifera_DN67324_c0_g1_i1.p1|;Lanatifera_DN67324_c0_g1_i5.p1|;Lanatifera_DN67324_c0_g1_i2.p1|;Lanatifera_DN67324_c0_g1_i7.p1|	Lanatifera_DN67324_c0_g1_i9.p1|;Lanatifera_DN67324_c0_g1_i8.p1|;Lanatifera_DN67324_c0_g1_i4.p1|;Lanatifera_DN67324_c0_g1_i3.p1|;Lanatifera_DN67324_c0_g1_i1.p1|;Lanatifera_DN67324_c0_g1_i5.p1|;Lanatifera_DN67324_c0_g1_i2.p1|;Lanatifera_DN67324_c0_g1_i7.p1|
	849970	5766300	2210200				4	4	4	15.2	15.2	15.2	55.185	0	13.93	229490000	9	Lanatifera_DN67328_c0_g1_i1.p1|KZS07252.1	Lanatifera_DN67328_c0_g1_i1.p1|KZS07252.1
	108080000	30659000	79537000				5	5	5	71.3	71.3	71.3	13.053	0	49.045	1746200000	20	Lanatifera_DN67335_c1_g1_i9.p1|XP_018569465.1;Lanatifera_DN67335_c1_g1_i5.p1|XP_018569465.1;Lanatifera_DN67335_c1_g1_i1.p1|XP_018569465.1;Lanatifera_DN67335_c1_g1_i7.p1|KRT86907.1;Lanatifera_DN67335_c1_g1_i2.p1|KRT86907.1;Lanatifera_DN67335_c1_g1_i10.p1|KRT86907.1;Lanatifera_DN67335_c1_g1_i6.p1|KRT86907.1	Lanatifera_DN67335_c1_g1_i9.p1|XP_018569465.1;Lanatifera_DN67335_c1_g1_i5.p1|XP_018569465.1;Lanatifera_DN67335_c1_g1_i1.p1|XP_018569465.1;Lanatifera_DN67335_c1_g1_i7.p1|KRT86907.1;Lanatifera_DN67335_c1_g1_i2.p1|KRT86907.1;Lanatifera_DN67335_c1_g1_i10.p1|KRT86907.1;Lanatifera_DN67335_c1_g1_i6.p1|KRT86907.1
	5841600	17493000	9011900				8	8	6	20	20	15.9	57.432	0	22.974	646930000	18	Lanatifera_DN67368_c0_g1_i1.p1|XP_011297811.1;Lanatifera_DN67368_c0_g1_i2.p1|XP_012258910.1	Lanatifera_DN67368_c0_g1_i1.p1|XP_011297811.1
	0	1382300	0				3	1	1	9.2	4.7	4.7	51.902	0	4.8752	35939000	1	Lanatifera_DN67368_c0_g2_i2.p1|XP_015603807.1;Lanatifera_DN67368_c0_g2_i1.p1|XP_015603807.1	Lanatifera_DN67368_c0_g2_i2.p1|XP_015603807.1;Lanatifera_DN67368_c0_g2_i1.p1|XP_015603807.1
	1286900	3889800	1138100				2	2	2	12.3	12.3	12.3	32.61	0	4.4493	132610000	2	Lanatifera_DN67369_c0_g1_i3.p1|XP_024086417.1;Lanatifera_DN67369_c0_g1_i2.p1|XP_023223148.1;Lanatifera_DN67369_c0_g1_i1.p1|XP_023223148.1	Lanatifera_DN67369_c0_g1_i3.p1|XP_024086417.1;Lanatifera_DN67369_c0_g1_i2.p1|XP_023223148.1;Lanatifera_DN67369_c0_g1_i1.p1|XP_023223148.1
	3715700	0	2504300				2	2	2	9.8	9.8	9.8	32.722	0.00071174	3.4626	80860000	3	Lanatifera_DN67371_c0_g1_i1.p1|KDR09134.1	Lanatifera_DN67371_c0_g1_i1.p1|KDR09134.1
	104450000	20708000	37886000				1	1	1	22	22	22	12.907	0	78.278	652180000	6	Lanatifera_DN67377_c0_g2_i4.p1|XP_017010521.1;Lanatifera_DN67377_c0_g2_i3.p1|XP_017010521.1	Lanatifera_DN67377_c0_g2_i4.p1|XP_017010521.1;Lanatifera_DN67377_c0_g2_i3.p1|XP_017010521.1
	52572000	21937000	19413000				6	6	6	28.2	28.2	28.2	30.838	0	24.96	1314900000	23	Lanatifera_DN67379_c0_g1_i1.p1|XP_019634932.1	Lanatifera_DN67379_c0_g1_i1.p1|XP_019634932.1
	13609000	27499000	24341000				7	7	7	49.3	49.3	49.3	24.214	0	33.047	981740000	30	Lanatifera_DN67386_c0_g1_i6.p1|AGZ89666.1;Lanatifera_DN67386_c0_g1_i1.p2|AGZ89666.1;Lanatifera_DN67386_c0_g1_i4.p1|ANH58178.1	Lanatifera_DN67386_c0_g1_i6.p1|AGZ89666.1;Lanatifera_DN67386_c0_g1_i1.p2|AGZ89666.1;Lanatifera_DN67386_c0_g1_i4.p1|ANH58178.1
	0	361430	0				1	1	1	5	5	5	41.017	0.0067032	2.1988	6867200	1	Lanatifera_DN67394_c0_g1_i3.p1|XP_017762589.1;Lanatifera_DN67394_c0_g1_i2.p1|XP_017762589.1;Lanatifera_DN67394_c0_g1_i1.p1|XP_017762589.1	Lanatifera_DN67394_c0_g1_i3.p1|XP_017762589.1;Lanatifera_DN67394_c0_g1_i2.p1|XP_017762589.1;Lanatifera_DN67394_c0_g1_i1.p1|XP_017762589.1
	1946900	0	2493200				2	2	2	5.4	5.4	5.4	48.556	0.0019698	2.7282	88803000	5	Lanatifera_DN67395_c0_g1_i1.p1|ODN02111.1;Lanatifera_DN67395_c0_g1_i2.p1|PRD25345.1	Lanatifera_DN67395_c0_g1_i1.p1|ODN02111.1;Lanatifera_DN67395_c0_g1_i2.p1|PRD25345.1
	30750000	16125000	8736100				6	6	6	36.4	36.4	36.4	22.473	0	17.096	667330000	11	Lanatifera_DN67405_c0_g1_i1.p1|XP_002435379.1;Lanatifera_DN67405_c0_g1_i2.p1|XP_002435379.1	Lanatifera_DN67405_c0_g1_i1.p1|XP_002435379.1;Lanatifera_DN67405_c0_g1_i2.p1|XP_002435379.1
	8322000	4888100	18222000				15	15	15	29	29	29	83.278	0	88.588	1257300000	42	Lanatifera_DN67406_c1_g1_i2.p1|XP_018024847.1;Lanatifera_DN67406_c1_g1_i1.p1|XP_018024847.1;Lanatifera_DN67406_c1_g1_i3.p1|ADF87945.1;Lanatifera_DN67406_c1_g2_i1.p1|ADF87945.1	Lanatifera_DN67406_c1_g1_i2.p1|XP_018024847.1;Lanatifera_DN67406_c1_g1_i1.p1|XP_018024847.1;Lanatifera_DN67406_c1_g1_i3.p1|ADF87945.1
	816849984	185940000	555200000				8	8	8	24	24	24	52.925	0	162.89	23370000000	171	Lanatifera_DN67410_c0_g1_i3.p1|;Lanatifera_DN67410_c0_g1_i2.p1|;Lanatifera_DN67410_c0_g1_i1.p1|	Lanatifera_DN67410_c0_g1_i3.p1|;Lanatifera_DN67410_c0_g1_i2.p1|;Lanatifera_DN67410_c0_g1_i1.p1|
	6049700	8494100	6476100				2	2	2	4.3	4.3	4.3	51.474	0.0019789	2.7525	525500000	2	Lanatifera_DN67420_c0_g1_i2.p1|EFZ14493.1;Lanatifera_DN67420_c0_g1_i1.p1|EFZ14493.1;Lanatifera_DN67420_c0_g1_i6.p1|XP_003393197.1;Lanatifera_DN67420_c0_g1_i5.p1|XP_015594511.1;Lanatifera_DN67420_c0_g1_i3.p1|XP_015594511.1;Lanatifera_DN67420_c0_g1_i4.p1|XP_003393197.1;Lanatifera_DN73651_c1_g1_i6.p1|XP_018327082.1;Lanatifera_DN73651_c1_g1_i3.p1|XP_018327082.1;Lanatifera_DN73651_c1_g1_i4.p1|XP_01225…	Lanatifera_DN67420_c0_g1_i2.p1|EFZ14493.1;Lanatifera_DN67420_c0_g1_i1.p1|EFZ14493.1;Lanatifera_DN67420_c0_g1_i6.p1|XP_003393197.1;Lanatifera_DN67420_c0_g1_i5.p1|XP_015594511.1;Lanatifera_DN67420_c0_g1_i3.p1|XP_015594511.1;Lanatifera_DN67420_c0_g1_i4.p1|XP_003393197.1;Lanatifera_DN73651_c1_g1_i6.p1|XP_018327082.1;Lanatifera_DN73651_c1_g1_i3.p1|XP_018327082.1;Lanatifera_DN73651_c1_g1_i4.p1|XP_01225…
	0	4603300	0				1	1	1	6.7	6.7	6.7	18.351	0.0020107	2.9255	23016000	1	Lanatifera_DN67423_c0_g2_i1.p1|;Lanatifera_DN67423_c0_g2_i3.p1|XP_013408604.1	Lanatifera_DN67423_c0_g2_i1.p1|;Lanatifera_DN67423_c0_g2_i3.p1|XP_013408604.1
	20958000	7678500	14088000				8	8	8	23.4	23.4	23.4	46.035	0	99.52	769030000	33	Lanatifera_DN67442_c0_g1_i4.p1|KDR17387.1;Lanatifera_DN67442_c0_g1_i3.p1|XP_022905969.1;Lanatifera_DN67442_c0_g1_i1.p1|XP_021923813.1;Lanatifera_DN67442_c0_g1_i5.p1|XP_021923815.1;Lanatifera_DN67442_c0_g1_i2.p1|XP_021923815.1	Lanatifera_DN67442_c0_g1_i4.p1|KDR17387.1;Lanatifera_DN67442_c0_g1_i3.p1|XP_022905969.1;Lanatifera_DN67442_c0_g1_i1.p1|XP_021923813.1;Lanatifera_DN67442_c0_g1_i5.p1|XP_021923815.1;Lanatifera_DN67442_c0_g1_i2.p1|XP_021923815.1
	3962700	3569700	1409800				3	2	2	30.5	22.9	22.9	11.771	0.00071378	3.5035	44711000	4	Lanatifera_DN67462_c1_g1_i1.p1|XP_015599607.1;Lanatifera_DN67462_c1_g1_i2.p1|XP_015599607.1	Lanatifera_DN67462_c1_g1_i1.p1|XP_015599607.1;Lanatifera_DN67462_c1_g1_i2.p1|XP_015599607.1
	21681000	15187000	20661000				6	4	4	45.1	25	25	15.953	0	14.253	517770000	12	Lanatifera_DN67462_c1_g3_i1.p2|XP_018903665.1	Lanatifera_DN67462_c1_g3_i1.p2|XP_018903665.1
	7322000	10287000	0				1	1	1	12.9	12.9	12.9	15.714	0	3.9457	123260000	2	Lanatifera_DN67462_c1_g4_i1.p1|XP_023314705.1	Lanatifera_DN67462_c1_g4_i1.p1|XP_023314705.1
	1709700	4435400	2249300				2	2	2	7.9	7.9	7.9	41.817	0	3.9873	184680000	4	Lanatifera_DN67463_c0_g1_i1.p1|XP_013171048.1	Lanatifera_DN67463_c0_g1_i1.p1|XP_013171048.1
	1115300	1408000	922740				2	2	2	8.7	8.7	8.7	25.427	0	4.0748	51690000	2	Lanatifera_DN67463_c0_g2_i1.p1|XP_018021038.1;Lanatifera_DN67463_c0_g2_i2.p1|XP_018021038.1	Lanatifera_DN67463_c0_g2_i1.p1|XP_018021038.1;Lanatifera_DN67463_c0_g2_i2.p1|XP_018021038.1
	4739200	3413700	7244100				6	6	6	16	16	16	51.992	0	14.189	384930000	12	Lanatifera_DN67469_c0_g2_i1.p1|XP_023339823.1	Lanatifera_DN67469_c0_g2_i1.p1|XP_023339823.1
	0	272560	778960				14	2	2	25.5	4.6	4.6	64.187	0	4.7764	31545000	2	Lanatifera_DN67474_c0_g2_i1.p1|XP_023708515.1;Lanatifera_DN67474_c0_g2_i4.p2|XP_018804961.1;Lanatifera_DN67474_c0_g2_i3.p1|XP_023708515.1	Lanatifera_DN67474_c0_g2_i1.p1|XP_023708515.1
	330020000	198500000	173910000				17	17	5	46	46	12.8	40.142	0	155.03	13346000000	142	Lanatifera_DN67474_c0_g2_i2.p1|XP_015033778.1;Lanatifera_DN67474_c0_g2_i5.p2|XP_018804961.1	Lanatifera_DN67474_c0_g2_i2.p1|XP_015033778.1;Lanatifera_DN67474_c0_g2_i5.p2|XP_018804961.1
	6634100	1766700	4230000				1	1	1	1.8	1.8	1.8	52.74	0.004422	2.4473	214720000	4	Lanatifera_DN67478_c0_g1_i1.p1|	Lanatifera_DN67478_c0_g1_i1.p1|
	0	2933700	0				1	1	1	19.8	19.8	19.8	10.812	0.0050314	2.4063	8801100	1	Lanatifera_DN67481_c0_g1_i1.p3|	Lanatifera_DN67481_c0_g1_i1.p3|
	7476900	12220000	3947900				2	2	2	21.1	21.1	21.1	15.61	0	4.4786	236440000	6	Lanatifera_DN67490_c3_g1_i5.p1|EKC37958.1;Lanatifera_DN67490_c3_g1_i4.p1|EKC37958.1;Lanatifera_DN67490_c3_g1_i3.p1|EKC37958.1;Lanatifera_DN67490_c3_g1_i2.p1|EKC37958.1	Lanatifera_DN67490_c3_g1_i5.p1|EKC37958.1;Lanatifera_DN67490_c3_g1_i4.p1|EKC37958.1;Lanatifera_DN67490_c3_g1_i3.p1|EKC37958.1;Lanatifera_DN67490_c3_g1_i2.p1|EKC37958.1
	3457100	1969100	4540200				2	2	2	11.2	11.2	11.2	34.854	0	5.978	179390000	5	Lanatifera_DN67499_c0_g2_i1.p1|XP_011052618.1	Lanatifera_DN67499_c0_g2_i1.p1|XP_011052618.1
	2587200	2881000	3063500				3	3	3	20.1	20.1	20.1	23.729	0	33.069	93849000	8	Lanatifera_DN67518_c0_g2_i2.p1|XP_017796430.1	Lanatifera_DN67518_c0_g2_i2.p1|XP_017796430.1
	215200	247740	330700				1	1	1	2	2	2	81.513	0	7.2593	39682000	3	Lanatifera_DN67527_c0_g1_i3.p1|XP_023712297.1;Lanatifera_DN67527_c0_g1_i2.p1|XP_023712297.1;Lanatifera_DN67527_c0_g1_i1.p1|XP_023712297.1	Lanatifera_DN67527_c0_g1_i3.p1|XP_023712297.1;Lanatifera_DN67527_c0_g1_i2.p1|XP_023712297.1;Lanatifera_DN67527_c0_g1_i1.p1|XP_023712297.1
	3784700	0	0				1	1	1	16.4	16.4	16.4	13.467	0.0019854	2.7941	26493000	1	Lanatifera_DN67534_c0_g1_i1.p1|;Lanatifera_DN67534_c0_g1_i2.p1|	Lanatifera_DN67534_c0_g1_i1.p1|;Lanatifera_DN67534_c0_g1_i2.p1|
	74715000	24849000	40482000				21	21	21	47	47	47	47.127	0	91.556	3361100000	65	Lanatifera_DN67534_c0_g2_i1.p1|XP_014287224.1	Lanatifera_DN67534_c0_g2_i1.p1|XP_014287224.1
	132310000	222090000	164710000				6	6	6	32.5	32.5	32.5	21.59	0	61.683	6229400000	57	Lanatifera_DN67537_c0_g1_i1.p1|XP_013779652.1	Lanatifera_DN67537_c0_g1_i1.p1|XP_013779652.1
	5778600	122370	357000				4	4	4	9.4	9.4	9.4	73.467	0	12.798	200250000	10	Lanatifera_DN67538_c0_g2_i2.p1|XP_023709011.1;Lanatifera_DN67538_c0_g2_i4.p1|XP_023709011.1;Lanatifera_DN67538_c0_g2_i1.p1|XP_023709011.1;Lanatifera_DN67538_c0_g2_i3.p1|XP_023709011.1	Lanatifera_DN67538_c0_g2_i2.p1|XP_023709011.1;Lanatifera_DN67538_c0_g2_i4.p1|XP_023709011.1;Lanatifera_DN67538_c0_g2_i1.p1|XP_023709011.1;Lanatifera_DN67538_c0_g2_i3.p1|XP_023709011.1
	0	0	745280				1	1	1	9.6	9.6	9.6	23.427	0.0044558	2.4965	7452800	1	Lanatifera_DN67551_c0_g1_i1.p1|ARJ31756.1;Lanatifera_DN67551_c0_g2_i1.p1|ARJ31756.1	Lanatifera_DN67551_c0_g1_i1.p1|ARJ31756.1;Lanatifera_DN67551_c0_g2_i1.p1|ARJ31756.1
	0	1062000	0				2	2	2	7.9	7.9	7.9	43.453	0	17.177	24426000	3	Lanatifera_DN67565_c0_g2_i2.p1|XP_016844200.1;Lanatifera_DN67565_c0_g2_i1.p1|XP_016844200.1	Lanatifera_DN67565_c0_g2_i2.p1|XP_016844200.1;Lanatifera_DN67565_c0_g2_i1.p1|XP_016844200.1
	14140000	4280500	5709400				6	6	6	20.8	20.8	20.8	29.57	0	17.905	337820000	11	Lanatifera_DN67580_c0_g1_i2.p1|XP_004403662.1	Lanatifera_DN67580_c0_g1_i2.p1|XP_004403662.1
	2376600	1226700	1618500				5	5	5	14.9	14.9	14.9	54.1	0	13.488	182760000	9	Lanatifera_DN67596_c1_g1_i3.p1|XP_021962550.1;Lanatifera_DN67596_c1_g1_i2.p1|XP_021962550.1;Lanatifera_DN67596_c1_g1_i1.p1|XP_021962550.1	Lanatifera_DN67596_c1_g1_i3.p1|XP_021962550.1;Lanatifera_DN67596_c1_g1_i2.p1|XP_021962550.1;Lanatifera_DN67596_c1_g1_i1.p1|XP_021962550.1
	424260000	250690000	245610000				44	44	40	52.2	52.2	48.8	75.364	0	323.31	30379000000	334	Lanatifera_DN67605_c1_g1_i1.p1|XP_015512272.1;Lanatifera_DN20357_c0_g1_i1.p2|XP_013082114.1	Lanatifera_DN67605_c1_g1_i1.p1|XP_015512272.1
	536840	0	0				2	2	2	2.6	2.6	2.6	84.014	0	5.0025	13421000	3	Lanatifera_DN67614_c2_g1_i6.p1|XP_015521945.1;Lanatifera_DN67614_c2_g1_i5.p1|XP_015521945.1	Lanatifera_DN67614_c2_g1_i6.p1|XP_015521945.1;Lanatifera_DN67614_c2_g1_i5.p1|XP_015521945.1
	24269000	56166000	35527000				3	3	2	32.9	32.9	22.8	16.714	0	47.669	463850000	9	Lanatifera_DN67617_c0_g1_i7.p1|;Lanatifera_DN65527_c1_g1_i4.p1|;Lanatifera_DN67617_c0_g1_i2.p1|;Lanatifera_DN65527_c1_g1_i2.p1|;Lanatifera_DN65527_c1_g1_i5.p2|;Lanatifera_DN65527_c1_g1_i8.p1|;Lanatifera_DN64159_c0_g1_i9.p1|;Lanatifera_DN65527_c1_g1_i7.p1|;Lanatifera_DN65527_c0_g1_i2.p1|;Lanatifera_DN67617_c0_g1_i3.p1|;Lanatifera_DN65527_c1_g1_i6.p1|;Lanatifera_DN65527_c1_g1_i3.p1|;Lanatifera_DN64…	Lanatifera_DN67617_c0_g1_i7.p1|;Lanatifera_DN65527_c1_g1_i4.p1|;Lanatifera_DN67617_c0_g1_i2.p1|
	13587000	9126000	14290000				2	2	2	20.4	20.4	20.4	19.568	0	32.651	407030000	10	Lanatifera_DN67618_c0_g1_i8.p1|BAN20764.1;Lanatifera_DN67618_c0_g1_i1.p1|BAN20764.1;Lanatifera_DN67618_c0_g1_i6.p1|XP_015840184.1;Lanatifera_DN67618_c0_g1_i3.p1|XP_015840184.1;Lanatifera_DN67618_c0_g1_i5.p1|XP_015840184.1;Lanatifera_DN67618_c0_g1_i4.p1|XP_015840184.1	Lanatifera_DN67618_c0_g1_i8.p1|BAN20764.1;Lanatifera_DN67618_c0_g1_i1.p1|BAN20764.1;Lanatifera_DN67618_c0_g1_i6.p1|XP_015840184.1;Lanatifera_DN67618_c0_g1_i3.p1|XP_015840184.1;Lanatifera_DN67618_c0_g1_i5.p1|XP_015840184.1;Lanatifera_DN67618_c0_g1_i4.p1|XP_015840184.1
	1613500	1655800	1295100				1	1	1	5.5	5.5	5.5	19.391	0.002	2.8838	36515000	3	Lanatifera_DN67618_c0_g1_i2.p1|	Lanatifera_DN67618_c0_g1_i2.p1|
	0	490230	418640				2	2	2	3.8	3.8	3.8	64.47	0	4.5902	30902000	2	Lanatifera_DN67623_c0_g1_i6.p2|XP_021931666.1;Lanatifera_DN67623_c0_g1_i4.p2|XP_021931666.1;Lanatifera_DN67623_c0_g1_i1.p1|ACO12915.1	Lanatifera_DN67623_c0_g1_i6.p2|XP_021931666.1;Lanatifera_DN67623_c0_g1_i4.p2|XP_021931666.1;Lanatifera_DN67623_c0_g1_i1.p1|ACO12915.1
	0	0	33566000				1	1	1	1.5	1.5	1.5	80.47	0.0072029	2.1227	1040500000	4	Lanatifera_DN67625_c0_g1_i6.p1|KZC05099.1;Lanatifera_DN67625_c0_g1_i2.p1|KZC05099.1;Lanatifera_DN67625_c0_g1_i5.p1|KZC05099.1;Lanatifera_DN67625_c0_g1_i4.p1|KZC05099.1;Lanatifera_DN67625_c0_g1_i1.p1|KZC05099.1	Lanatifera_DN67625_c0_g1_i6.p1|KZC05099.1;Lanatifera_DN67625_c0_g1_i2.p1|KZC05099.1;Lanatifera_DN67625_c0_g1_i5.p1|KZC05099.1;Lanatifera_DN67625_c0_g1_i4.p1|KZC05099.1;Lanatifera_DN67625_c0_g1_i1.p1|KZC05099.1
	1314900	1630800	1248500				2	2	2	11	11	11	34.271	0	6.6597	92273000	3	Lanatifera_DN67635_c0_g1_i3.p1|XP_001849291.1;Lanatifera_DN67635_c0_g1_i4.p1|XP_001658844.1;Lanatifera_DN67635_c0_g1_i2.p1|XP_023221126.1;Lanatifera_DN67635_c0_g1_i1.p1|XP_023221126.1	Lanatifera_DN67635_c0_g1_i3.p1|XP_001849291.1;Lanatifera_DN67635_c0_g1_i4.p1|XP_001658844.1;Lanatifera_DN67635_c0_g1_i2.p1|XP_023221126.1;Lanatifera_DN67635_c0_g1_i1.p1|XP_023221126.1
	5817400	4381200	4089200				5	5	5	24.5	24.5	24.5	39.02	0	46.557	285760000	19	Lanatifera_DN67645_c0_g1_i1.p1|XP_014680869.1	Lanatifera_DN67645_c0_g1_i1.p1|XP_014680869.1
	0	0	0				1	1	1	1.7	1.7	1.7	66.151	0.0044304	2.4533	0	1	Lanatifera_DN67654_c0_g1_i1.p1|XP_022185003.1	Lanatifera_DN67654_c0_g1_i1.p1|XP_022185003.1
	6915900	11061000	10163000				10	10	10	21.9	21.9	21.9	59.846	0	32.549	787920000	35	Lanatifera_DN67679_c0_g1_i2.p1|XP_012252250.1	Lanatifera_DN67679_c0_g1_i2.p1|XP_012252250.1
	0	238190	0				2	2	2	3.4	3.4	3.4	88.567	0	5.0262	9765900	2	Lanatifera_DN67683_c0_g1_i1.p1|XP_014680164.1;Lanatifera_DN67683_c0_g1_i3.p1|XP_014680164.1	Lanatifera_DN67683_c0_g1_i1.p1|XP_014680164.1;Lanatifera_DN67683_c0_g1_i3.p1|XP_014680164.1
	1362900	1355900	2052100				2	2	2	13.1	13.1	13.1	22.611	0.0020243	3.0016	42939000	3	Lanatifera_DN67687_c0_g1_i4.p1|XP_013782273.1;Lanatifera_DN67687_c0_g1_i6.p1|XP_018025112.1;Lanatifera_DN59644_c0_g1_i3.p1|EFX62142.1;Lanatifera_DN59644_c0_g1_i2.p1|EFX62142.1;Lanatifera_DN59644_c0_g1_i1.p1|EFX62142.1;Lanatifera_DN67687_c0_g1_i3.p1|XP_013782273.1	Lanatifera_DN67687_c0_g1_i4.p1|XP_013782273.1;Lanatifera_DN67687_c0_g1_i6.p1|XP_018025112.1;Lanatifera_DN59644_c0_g1_i3.p1|EFX62142.1;Lanatifera_DN59644_c0_g1_i2.p1|EFX62142.1;Lanatifera_DN59644_c0_g1_i1.p1|EFX62142.1;Lanatifera_DN67687_c0_g1_i3.p1|XP_013782273.1
	1294100	0	0				2	2	2	13.5	13.5	13.5	19.769	0.00070771	3.4128	12941000	2	Lanatifera_DN67689_c0_g1_i3.p2|NP_001279850.1;Lanatifera_DN67689_c0_g1_i2.p2|XP_002128866.1;Lanatifera_DN67689_c0_g1_i1.p2|XP_002128866.1	Lanatifera_DN67689_c0_g1_i3.p2|NP_001279850.1;Lanatifera_DN67689_c0_g1_i2.p2|XP_002128866.1;Lanatifera_DN67689_c0_g1_i1.p2|XP_002128866.1
	0	0	1107400				1	1	1	6.9	6.9	6.9	30.669	0	4.2878	13289000	1	Lanatifera_DN67689_c0_g2_i1.p1|XP_002403757.1	Lanatifera_DN67689_c0_g2_i1.p1|XP_002403757.1
	365150	125650	0				2	2	2	3.2	3.2	3.2	84.747	0.0013889	3.2288	22086000	4	Lanatifera_DN67695_c0_g1_i2.p1|XP_012281785.1;Lanatifera_DN67695_c0_g1_i1.p1|XP_023217441.1	Lanatifera_DN67695_c0_g1_i2.p1|XP_012281785.1;Lanatifera_DN67695_c0_g1_i1.p1|XP_023217441.1
	80894000	111330000	64473000				10	10	10	58.8	58.8	58.8	28.853	0	76.531	3080300000	47	Lanatifera_DN67706_c0_g1_i1.p1|XP_012217536.1	Lanatifera_DN67706_c0_g1_i1.p1|XP_012217536.1
	37463000	54897000	19740000				7	5	5	68.1	51.4	51.4	15.879	0	24.75	1008900000	16	Lanatifera_DN67706_c0_g2_i1.p1|EFN80687.1	Lanatifera_DN67706_c0_g2_i1.p1|EFN80687.1
	0	558170	0				2	2	2	4.2	4.2	4.2	88.892	0	5.1836	27350000	2	Lanatifera_DN67709_c0_g1_i1.p1|PNF35140.1	Lanatifera_DN67709_c0_g1_i1.p1|PNF35140.1
	16357000	33420000	18282000				12	3	1	65.7	18.7	5.4	18.337	0	6.0405	680590000	4	Lanatifera_DN67714_c0_g2_i4.p1|;Lanatifera_DN67714_c0_g2_i6.p1|;Lanatifera_DN67714_c0_g2_i1.p1|;Lanatifera_DN67714_c0_g2_i9.p1|	Lanatifera_DN67714_c0_g2_i4.p1|;Lanatifera_DN67714_c0_g2_i6.p1|;Lanatifera_DN67714_c0_g2_i1.p1|;Lanatifera_DN67714_c0_g2_i9.p1|
	9639300	22024000	8756000				14	6	0	47.6	18.1	0	38.88	0	9.1049	848810000	18	Lanatifera_DN67714_c0_g2_i5.p1|;Lanatifera_DN67714_c0_g2_i3.p1|;Lanatifera_DN67714_c0_g2_i7.p1|	Lanatifera_DN67714_c0_g2_i5.p1|;Lanatifera_DN67714_c0_g2_i3.p1|;Lanatifera_DN67714_c0_g2_i7.p1|
	87697000	120460000	56785000				15	15	12	60.1	60.1	49.2	32.642	0	197.7	4769000000	50	Lanatifera_DN67740_c1_g1_i1.p1|XP_015523242.1	Lanatifera_DN67740_c1_g1_i1.p1|XP_015523242.1
	21953000	71710000	62261000				7	7	6	58.9	58.9	47.5	17.813	0	47.6	1247400000	28	Lanatifera_DN67740_c1_g2_i1.p1|XP_022914425.1	Lanatifera_DN67740_c1_g2_i1.p1|XP_022914425.1
	89621000	110110000	112400000				20	20	13	83	83	57.6	30.273	0	232.84	5618300000	84	Lanatifera_DN67740_c1_g3_i2.p1|XP_019867424.1;Lanatifera_DN67740_c1_g3_i1.p1|XP_015599607.1;Lanatifera_DN67740_c1_g3_i3.p1|XP_019867424.1	Lanatifera_DN67740_c1_g3_i2.p1|XP_019867424.1;Lanatifera_DN67740_c1_g3_i1.p1|XP_015599607.1
	369480	2760900	335980				3	3	3	11.8	11.8	11.8	41.105	0	8.2451	76261000	4	Lanatifera_DN67746_c2_g1_i3.p1|XP_021941606.1;Lanatifera_DN67746_c2_g1_i4.p1|XP_021941606.1;Lanatifera_DN67746_c2_g1_i2.p1|XP_021941606.1;Lanatifera_DN67746_c2_g1_i1.p1|XP_021941606.1	Lanatifera_DN67746_c2_g1_i3.p1|XP_021941606.1;Lanatifera_DN67746_c2_g1_i4.p1|XP_021941606.1;Lanatifera_DN67746_c2_g1_i2.p1|XP_021941606.1;Lanatifera_DN67746_c2_g1_i1.p1|XP_021941606.1
	3770400	4457800	0				1	1	1	10.8	10.8	10.8	16.705	0	8.8786	41141000	1	Lanatifera_DN67751_c0_g3_i1.p1|EFX81404.1	Lanatifera_DN67751_c0_g3_i1.p1|EFX81404.1
	13906000	13244000	11739000				4	3	3	50	31	31	13.915	0	24.841	388890000	15	Lanatifera_DN67754_c2_g3_i1.p2|	Lanatifera_DN67754_c2_g3_i1.p2|
	2932900	0	3036500				3	1	1	46.7	13.9	13.9	13.519	0	7.3246	41786000	4	Lanatifera_DN67781_c0_g1_i5.p1|;Lanatifera_DN67781_c0_g1_i2.p1|	Lanatifera_DN67781_c0_g1_i5.p1|;Lanatifera_DN67781_c0_g1_i2.p1|
	30109000	4812100	12751000				3	3	1	46	46	13.7	13.86	0	49.63	333710000	14	Lanatifera_DN67781_c0_g1_i4.p1|	Lanatifera_DN67781_c0_g1_i4.p1|
	0	1222400	0				1	1	1	6.6	6.6	6.6	25.297	0.0094451	2.0075	12224000	1	Lanatifera_DN67789_c0_g1_i2.p1|XP_013403117.1;Lanatifera_DN67789_c0_g1_i1.p1|XP_013403117.1	Lanatifera_DN67789_c0_g1_i2.p1|XP_013403117.1;Lanatifera_DN67789_c0_g1_i1.p1|XP_013403117.1
	5620300	750360	4788700				2	2	2	12.2	12.2	12.2	29.847	0	6.3887	145070000	10	Lanatifera_DN67791_c0_g1_i1.p1|XP_021932117.1	Lanatifera_DN67791_c0_g1_i1.p1|XP_021932117.1
	1696800	2767200	1847100				2	2	2	13.4	13.4	13.4	27.734	0	6.0046	88354000	5	Lanatifera_DN67793_c0_g1_i2.p1|EFX88801.1;Lanatifera_DN67793_c0_g1_i1.p1|EFX88801.1	Lanatifera_DN67793_c0_g1_i2.p1|EFX88801.1;Lanatifera_DN67793_c0_g1_i1.p1|EFX88801.1
	4079900	9790300	2966800				6	3	3	39.3	26	26	21.404	0	6.9877	235720000	2	Lanatifera_DN67801_c0_g1_i3.p1|XP_023952076.1;Lanatifera_DN67801_c0_g1_i7.p1|XP_023952076.1;Lanatifera_DN67801_c0_g1_i2.p1|XP_023952076.1;Lanatifera_DN67801_c0_g1_i4.p1|XP_023952076.1;Lanatifera_DN67801_c0_g1_i6.p1|XP_023952076.1;Lanatifera_DN67801_c0_g1_i5.p1|XP_023952076.1;Lanatifera_DN67801_c0_g1_i1.p1|XP_013194474.1	Lanatifera_DN67801_c0_g1_i3.p1|XP_023952076.1;Lanatifera_DN67801_c0_g1_i7.p1|XP_023952076.1;Lanatifera_DN67801_c0_g1_i2.p1|XP_023952076.1;Lanatifera_DN67801_c0_g1_i4.p1|XP_023952076.1;Lanatifera_DN67801_c0_g1_i6.p1|XP_023952076.1;Lanatifera_DN67801_c0_g1_i5.p1|XP_023952076.1;Lanatifera_DN67801_c0_g1_i1.p1|XP_013194474.1
	18808000	57062000	31614000				5	5	5	40	40	40	10.995	0	21.352	644900000	8	Lanatifera_DN67804_c0_g1_i1.p1|NP_001083003.1	Lanatifera_DN67804_c0_g1_i1.p1|NP_001083003.1
	31467000	60498000	38978000				5	5	5	32.4	32.4	32.4	21.072	0	8.747	1571300000	21	Lanatifera_DN67804_c0_g2_i2.p1|ACO13185.1;Lanatifera_DN67804_c0_g2_i1.p1|ACO13185.1	Lanatifera_DN67804_c0_g2_i2.p1|ACO13185.1;Lanatifera_DN67804_c0_g2_i1.p1|ACO13185.1
	2010900	3670500	5972300				10	9	9	36.2	34	34	45.465	0	20.225	279690000	15	Lanatifera_DN67807_c0_g1_i1.p1|XP_022819284.1	Lanatifera_DN67807_c0_g1_i1.p1|XP_022819284.1
	13394000	44276000	38383000				16	16	15	40	40	40	49.461	0	80.332	2497400000	53	Lanatifera_DN67807_c0_g2_i1.p1|AVN99057.1;Lanatifera_DN67807_c0_g2_i2.p1|AVN99057.1;Lanatifera_DN67807_c0_g2_i3.p1|XP_023709352.1	Lanatifera_DN67807_c0_g2_i1.p1|AVN99057.1
	7945000	7983400	8780500				1	1	1	10.9	10.9	10.9	20.036	0.0049782	2.3705	222380000	3	Lanatifera_DN67821_c0_g1_i2.p1|XP_014249700.1;Lanatifera_DN67821_c0_g1_i1.p1|XP_014249700.1	Lanatifera_DN67821_c0_g1_i2.p1|XP_014249700.1;Lanatifera_DN67821_c0_g1_i1.p1|XP_014249700.1
	2110400	1466400	1080200				3	3	3	12.4	12.4	12.4	33.569	0	3.8902	88482000	3	Lanatifera_DN67822_c0_g2_i1.p1|XP_018080656.1;Lanatifera_DN67822_c0_g2_i2.p1|XP_018080656.1	Lanatifera_DN67822_c0_g2_i1.p1|XP_018080656.1;Lanatifera_DN67822_c0_g2_i2.p1|XP_018080656.1
	1077900	2374600	0				1	1	1	8.2	8.2	8.2	23.724	0.001368	3.0854	31073000	3	Lanatifera_DN67823_c0_g1_i2.p1|XP_017769229.1;Lanatifera_DN67823_c0_g1_i1.p1|XP_017769229.1	Lanatifera_DN67823_c0_g1_i2.p1|XP_017769229.1;Lanatifera_DN67823_c0_g1_i1.p1|XP_017769229.1
	0	2762300	3937400				6	6	6	19.9	19.9	19.9	53.684	0	23.594	187590000	12	Lanatifera_DN67824_c2_g1_i1.p1|XP_013772662.1	Lanatifera_DN67824_c2_g1_i1.p1|XP_013772662.1
	1686300	12764000	0				2	2	2	24.4	24.4	24.4	16.948	0	5.063	72253000	2	Lanatifera_DN67828_c0_g2_i1.p1|	Lanatifera_DN67828_c0_g2_i1.p1|
	5913200	4245400	6971500				7	7	7	13.8	13.8	13.8	53.867	0	15.588	411120000	24	Lanatifera_DN67835_c0_g1_i1.p1|XP_023712114.1	Lanatifera_DN67835_c0_g1_i1.p1|XP_023712114.1
	5603400	9177300	7283400				8	8	8	21.8	21.8	21.8	38.499	0	21.769	375090000	20	Lanatifera_DN67838_c0_g2_i3.p1|XP_021930741.1;Lanatifera_DN67838_c0_g2_i2.p1|XP_021930741.1;Lanatifera_DN67838_c0_g2_i1.p1|XP_021930741.1;Lanatifera_DN60157_c0_g1_i2.p1|XP_021930741.1;Lanatifera_DN60157_c0_g1_i1.p1|XP_021930741.1	Lanatifera_DN67838_c0_g2_i3.p1|XP_021930741.1;Lanatifera_DN67838_c0_g2_i2.p1|XP_021930741.1;Lanatifera_DN67838_c0_g2_i1.p1|XP_021930741.1
	81031000	8608700	12984000				5	5	5	15.2	15.2	15.2	27.015	0	38.308	1026200000	20	Lanatifera_DN67853_c0_g3_i1.p1|ACO12374.1;Lanatifera_DN67853_c0_g3_i3.p1|KFD54300.1	Lanatifera_DN67853_c0_g3_i1.p1|ACO12374.1;Lanatifera_DN67853_c0_g3_i3.p1|KFD54300.1
	203890000	74853000	75735000				9	9	3	51.8	51.8	34.3	18.987	0	51.158	3544800000	40	Lanatifera_DN67858_c0_g1_i1.p1|	Lanatifera_DN67858_c0_g1_i1.p1|
	12609000	15634000	6647900				3	2	1	28.6	19.9	6.8	18.146	0	7.1739	348910000	8	Lanatifera_DN67858_c0_g1_i2.p1|;Lanatifera_DN67858_c0_g1_i5.p1|	Lanatifera_DN67858_c0_g1_i2.p1|;Lanatifera_DN67858_c0_g1_i5.p1|
	0	3480500	0				1	1	1	11.3	11.3	11.3	11.877	0.0094787	2.0268	20883000	1	Lanatifera_DN67858_c0_g1_i3.p1|	Lanatifera_DN67858_c0_g1_i3.p1|
	58412000	29921000	39250000				3	2	2	37.2	18.6	18.6	12.71	0	7.9479	893080000	9	Lanatifera_DN67858_c0_g1_i6.p1|	Lanatifera_DN67858_c0_g1_i6.p1|
	37530000	18747000	11696000				5	2	1	28	14.8	7.4	21.356	0	60.243	747700000	10	Lanatifera_DN67858_c0_g1_i7.p1|;Lanatifera_DN67858_c0_g1_i10.p1|	Lanatifera_DN67858_c0_g1_i7.p1|;Lanatifera_DN67858_c0_g1_i10.p1|
	6132300	3842100	1850800				5	1	0	33.6	11.6	0	16.529	0	4.2712	94601000	3	Lanatifera_DN67858_c0_g1_i8.p1|;Lanatifera_DN67858_c0_g1_i4.p1|	Lanatifera_DN67858_c0_g1_i8.p1|;Lanatifera_DN67858_c0_g1_i4.p1|
	9940400	0	0				3	1	1	50.9	25.9	25.9	12.068	0	4.9419	49702000	1	Lanatifera_DN67858_c0_g1_i9.p1|	Lanatifera_DN67858_c0_g1_i9.p1|
	92781000	94737000	94419000				19	14	13	52.2	39.9	37.9	45.585	0	127.22	6202600000	106	Lanatifera_DN67859_c0_g1_i1.p1|XP_011630455.1;Lanatifera_DN67859_c0_g1_i2.p1|XP_015599607.1	Lanatifera_DN67859_c0_g1_i1.p1|XP_011630455.1;Lanatifera_DN67859_c0_g1_i2.p1|XP_015599607.1
	3215400	8224600	7849200				3	3	3	6.6	6.6	6.6	44.828	0	4.3688	270050000	5	Lanatifera_DN67865_c0_g1_i1.p1|XP_013774361.1;Lanatifera_DN67865_c0_g1_i2.p1|XP_013774361.1	Lanatifera_DN67865_c0_g1_i1.p1|XP_013774361.1;Lanatifera_DN67865_c0_g1_i2.p1|XP_013774361.1
	36568000	46141000	46258000				2	2	2	26.6	26.6	26.6	16.813	0	72.741	1289700000	8	Lanatifera_DN67874_c0_g2_i1.p1|	Lanatifera_DN67874_c0_g2_i1.p1|
	2823400	14303000	2859100				8	8	7	15.5	15.5	12.1	84.937	0	24.805	899330000	16	Lanatifera_DN67904_c0_g1_i1.p1|OXA52410.1;Lanatifera_DN67904_c0_g1_i2.p1|OXA52410.1;Lanatifera_DN67904_c0_g1_i6.p1|OXA52410.1;Lanatifera_DN67904_c0_g1_i11.p1|OXA52410.1;Lanatifera_DN67904_c0_g1_i4.p1|ODM93779.1	Lanatifera_DN67904_c0_g1_i1.p1|OXA52410.1;Lanatifera_DN67904_c0_g1_i2.p1|OXA52410.1;Lanatifera_DN67904_c0_g1_i6.p1|OXA52410.1;Lanatifera_DN67904_c0_g1_i11.p1|OXA52410.1
	7717000	8370300	2431600				3	1	1	25.7	11.7	11.7	19.032	0	3.9169	148150000	2	Lanatifera_DN67904_c0_g1_i3.p1|;Lanatifera_DN67904_c0_g1_i8.p1|;Lanatifera_DN67904_c0_g1_i12.p1|	Lanatifera_DN67904_c0_g1_i3.p1|;Lanatifera_DN67904_c0_g1_i8.p1|;Lanatifera_DN67904_c0_g1_i12.p1|
	8080700	18267000	0				3	2	0	25.7	16.7	0	16.31	0	3.9959	184430000	7	Lanatifera_DN67904_c0_g1_i7.p1|;Lanatifera_DN67904_c0_g1_i10.p1|;Lanatifera_DN67904_c0_g1_i5.p1|	Lanatifera_DN67904_c0_g1_i7.p1|
	0	0	341920				2	2	2	5.6	5.6	5.6	57.212	0.0020013	2.892	7522300	2	Lanatifera_DN67912_c0_g1_i2.p1|XP_023720023.1;Lanatifera_DN67912_c0_g1_i1.p1|XP_013137675.1	Lanatifera_DN67912_c0_g1_i2.p1|XP_023720023.1;Lanatifera_DN67912_c0_g1_i1.p1|XP_013137675.1
	923590	3443200	1637800				3	3	3	7.4	7.4	7.4	55.337	0	6.7651	114090000	7	Lanatifera_DN67947_c0_g2_i2.p1|XP_023718840.1;Lanatifera_DN67947_c0_g2_i1.p1|XP_023718840.1	Lanatifera_DN67947_c0_g2_i2.p1|XP_023718840.1;Lanatifera_DN67947_c0_g2_i1.p1|XP_023718840.1
	0	1191300	886390				2	2	2	9.7	9.7	9.7	29.651	0	3.8279	37398000	2	Lanatifera_DN67981_c1_g1_i1.p1|NP_001090373.1	Lanatifera_DN67981_c1_g1_i1.p1|NP_001090373.1
	0	4285100	0				1	1	1	6	6	6	22.105	0.0044248	2.4474	21426000	1	Lanatifera_DN67986_c2_g1_i1.p2|XP_005100172.1	Lanatifera_DN67986_c2_g1_i1.p2|XP_005100172.1
	377440000	20276000	89864000				11	11	11	19.5	19.5	19.5	82.658	0	116.37	13652000000	134	Lanatifera_DN67993_c1_g1_i11.p1|XP_013412576.1;Lanatifera_DN67993_c1_g1_i5.p1|;Lanatifera_DN67993_c1_g1_i3.p1|;Lanatifera_DN67993_c1_g1_i2.p1|;Lanatifera_DN67993_c1_g1_i6.p1|XP_016364717.1;Lanatifera_DN67993_c1_g1_i7.p1|XP_010377052.1;Lanatifera_DN67993_c1_g1_i1.p1|XP_010377052.1;Lanatifera_DN67993_c1_g1_i9.p1|XP_016400320.1	Lanatifera_DN67993_c1_g1_i11.p1|XP_013412576.1;Lanatifera_DN67993_c1_g1_i5.p1|;Lanatifera_DN67993_c1_g1_i3.p1|;Lanatifera_DN67993_c1_g1_i2.p1|
	36736000	77547000	21234000				9	7	7	49.7	33.5	33.5	21.08	0	192.25	1355200000	31	Lanatifera_DN67999_c0_g1_i1.p1|EFZ20130.1;Lanatifera_DN67999_c0_g1_i3.p1|EFN64029.1;Lanatifera_DN67999_c0_g1_i4.p2|KOB68687.1	Lanatifera_DN67999_c0_g1_i1.p1|EFZ20130.1;Lanatifera_DN67999_c0_g1_i3.p1|EFN64029.1
	119390000	289360000	75942000				196	196	175	59.6	59.6	53.5	430.18	0	323.31	110020000000	1164	Lanatifera_DN67999_c2_g1_i2.p1|XP_012144048.1;Lanatifera_DN67999_c2_g1_i1.p1|XP_017775020.1	Lanatifera_DN67999_c2_g1_i2.p1|XP_012144048.1
	15561000	80847000	13436000				25	5	3	46	10.1	7.2	67.543	0	77.628	3185500000	39	Lanatifera_DN67999_c2_g1_i3.p1|OAD52761.1	Lanatifera_DN67999_c2_g1_i3.p1|OAD52761.1
	1974900	0	0				2	1	1	17.2	11.5	11.5	20.564	0	4.0581	19749000	1	Lanatifera_DN68005_c0_g1_i1.p1|XP_015607090.1;Lanatifera_DN68005_c0_g1_i6.p1|XP_015607090.1	Lanatifera_DN68005_c0_g1_i1.p1|XP_015607090.1;Lanatifera_DN68005_c0_g1_i6.p1|XP_015607090.1
	0	0	524740				3	1	1	11.2	5	5	38.732	0.0019634	2.6776	11544000	1	Lanatifera_DN68019_c0_g1_i1.p1|KZS18577.1	Lanatifera_DN68019_c0_g1_i1.p1|KZS18577.1
	7190900	11283000	18269000				12	12	12	25.7	25.7	25.7	65.481	0	57.892	1359500000	24	Lanatifera_DN68019_c1_g1_i1.p1|XP_021923220.1	Lanatifera_DN68019_c1_g1_i1.p1|XP_021923220.1
	17569000	19084000	21434000				6	5	5	24.2	20.7	20.7	22.16	0	11.656	697050000	17	Lanatifera_DN68032_c0_g2_i2.p1|AKH61023.1;Lanatifera_DN68032_c0_g2_i1.p1|XP_018496815.1	Lanatifera_DN68032_c0_g2_i2.p1|AKH61023.1;Lanatifera_DN68032_c0_g2_i1.p1|XP_018496815.1
	651320	269830	0				1	1	1	2.6	2.6	2.6	52.432	0.0050188	2.3994	20265000	2	Lanatifera_DN68045_c0_g1_i2.p1|XP_013387493.1;Lanatifera_DN68045_c0_g1_i1.p1|XP_013387493.1	Lanatifera_DN68045_c0_g1_i2.p1|XP_013387493.1;Lanatifera_DN68045_c0_g1_i1.p1|XP_013387493.1
	12861000	2129300	9453400				2	2	2	37.3	37.3	37.3	11.836	0	6.1284	97774000	5	Lanatifera_DN68059_c1_g1_i1.p1|;Lanatifera_DN68059_c1_g1_i2.p1|	Lanatifera_DN68059_c1_g1_i1.p1|;Lanatifera_DN68059_c1_g1_i2.p1|
	283420	612250	396630				1	1	1	2.6	2.6	2.6	43.446	0.009434	1.9862	25846000	1	Lanatifera_DN68070_c0_g1_i1.p1|XP_022184177.1;Lanatifera_DN68070_c0_g1_i2.p1|XP_022184177.1	Lanatifera_DN68070_c0_g1_i1.p1|XP_022184177.1;Lanatifera_DN68070_c0_g1_i2.p1|XP_022184177.1
	203620000	127860000	153430000				40	40	39	42.2	42.2	40.4	82.138	0	323.31	15517000000	213	Lanatifera_DN68080_c0_g1_i3.p1|AFN65689.1;Lanatifera_DN68080_c0_g1_i6.p1|AHB63833.1;Lanatifera_DN68080_c0_g1_i1.p1|AGR34129.1;Lanatifera_DN68080_c0_g1_i5.p1|XP_003707899.1;Lanatifera_DN16174_c0_g1_i1.p1|XP_005102885.1	Lanatifera_DN68080_c0_g1_i3.p1|AFN65689.1;Lanatifera_DN68080_c0_g1_i6.p1|AHB63833.1;Lanatifera_DN68080_c0_g1_i1.p1|AGR34129.1
	2570000	12974000	3736700				13	13	13	25.4	25.4	25.4	70.078	0	32.995	732660000	24	Lanatifera_DN68081_c0_g1_i1.p1|XP_023712647.1;Lanatifera_DN68081_c0_g1_i2.p1|XP_023712647.1;Lanatifera_DN68081_c0_g1_i4.p1|XP_014276586.1;Lanatifera_DN68081_c0_g1_i3.p2|XP_011424984.1	Lanatifera_DN68081_c0_g1_i1.p1|XP_023712647.1;Lanatifera_DN68081_c0_g1_i2.p1|XP_023712647.1;Lanatifera_DN68081_c0_g1_i4.p1|XP_014276586.1
	6281600	2174500	6011300				2	2	2	4	4	4	54.802	0	4.3091	260410000	6	Lanatifera_DN68082_c0_g1_i4.p1|AGI97152.1;Lanatifera_DN68082_c0_g1_i2.p1|AGI97152.1	Lanatifera_DN68082_c0_g1_i4.p1|AGI97152.1;Lanatifera_DN68082_c0_g1_i2.p1|AGI97152.1
	2152700	7163600	3031200				4	4	4	10.7	10.7	10.7	47.83	0	12.28	259300000	7	Lanatifera_DN68095_c1_g1_i1.p1|XP_023225113.1	Lanatifera_DN68095_c1_g1_i1.p1|XP_023225113.1
	0	581230	0				2	2	2	3.9	3.9	3.9	66.862	0.0044108	2.4289	16856000	2	Lanatifera_DN68101_c0_g1_i1.p1|KZS19968.1	Lanatifera_DN68101_c0_g1_i1.p1|KZS19968.1
	545870	5179700	1445000				3	3	3	5.9	5.9	5.9	62.948	0	18.879	193610000	6	Lanatifera_DN68101_c1_g1_i2.p1|XP_018019975.1;Lanatifera_DN68101_c1_g1_i1.p1|EFX79325.1	Lanatifera_DN68101_c1_g1_i2.p1|XP_018019975.1;Lanatifera_DN68101_c1_g1_i1.p1|EFX79325.1
	19384000	8263900	11265000				3	1	1	44.1	19.5	19.5	13.407	0	13.256	194570000	5	Lanatifera_DN68118_c0_g1_i2.p1|	Lanatifera_DN68118_c0_g1_i2.p1|
	42478000	42473000	50650000				5	3	0	65.3	50.5	0	11.666	0	8.7448	678010000	14	Lanatifera_DN68118_c0_g1_i3.p1|	Lanatifera_DN68118_c0_g1_i3.p1|
	44756000	21066000	49695000				4	3	3	62.3	41.5	41.5	12.039	0	13.979	462070000	18	Lanatifera_DN68118_c0_g2_i1.p1|;Lanatifera_DN68118_c0_g2_i2.p1|	Lanatifera_DN68118_c0_g2_i1.p1|;Lanatifera_DN68118_c0_g2_i2.p1|
	0	0	0				1	1	1	4.1	4.1	4.1	27.218	0.0013803	3.1631	0	1	Lanatifera_DN68128_c4_g1_i1.p1|KZS07952.1;Lanatifera_DN68128_c4_g1_i8.p1|EFX77001.1;Lanatifera_DN68128_c4_g1_i6.p1|EFX77001.1;Lanatifera_DN68128_c4_g1_i2.p1|EFX77001.1	Lanatifera_DN68128_c4_g1_i1.p1|KZS07952.1;Lanatifera_DN68128_c4_g1_i8.p1|EFX77001.1;Lanatifera_DN68128_c4_g1_i6.p1|EFX77001.1;Lanatifera_DN68128_c4_g1_i2.p1|EFX77001.1
	2230800	3541700	3048500				3	3	3	12.9	12.9	12.9	46.92	0	7.8056	202880000	7	Lanatifera_DN68132_c0_g2_i3.p1|ELU14716.1;Lanatifera_DN68132_c0_g2_i2.p1|ELU14716.1;Lanatifera_DN68132_c0_g2_i1.p1|ELU14716.1	Lanatifera_DN68132_c0_g2_i3.p1|ELU14716.1;Lanatifera_DN68132_c0_g2_i2.p1|ELU14716.1;Lanatifera_DN68132_c0_g2_i1.p1|ELU14716.1
	31142000	23212000	74729000				10	10	10	37.6	37.6	37.6	37.502	0	54.007	2452600000	42	Lanatifera_DN68145_c1_g1_i1.p1|XP_005150202.1;Lanatifera_DN68145_c1_g1_i3.p1|XP_018019055.1;Lanatifera_DN68145_c1_g1_i2.p1|XP_021914794.1	Lanatifera_DN68145_c1_g1_i1.p1|XP_005150202.1
	9921600	30582000	56053000				7	7	0	60	60	0	15.971	0	28.252	1062100000	20	Lanatifera_DN68145_c1_g2_i4.p1|XP_022080493.1	Lanatifera_DN68145_c1_g2_i4.p1|XP_022080493.1
	0	987630	404510				3	3	3	12.9	12.9	12.9	33.191	0	18.62	22274000	3	Lanatifera_DN68152_c0_g1_i1.p1|AME17864.1	Lanatifera_DN68152_c0_g1_i1.p1|AME17864.1
	872060	1668200	0				1	1	1	8.4	8.4	8.4	15.819	0.0049413	2.3063	22862000	1	Lanatifera_DN68161_c1_g1_i4.p1|XP_020346988.1;Lanatifera_DN68161_c1_g1_i3.p1|XP_020346988.1;Lanatifera_DN68161_c1_g1_i2.p2|XP_020346988.1;Lanatifera_DN68161_c1_g1_i1.p1|XP_020346988.1	Lanatifera_DN68161_c1_g1_i4.p1|XP_020346988.1;Lanatifera_DN68161_c1_g1_i3.p1|XP_020346988.1;Lanatifera_DN68161_c1_g1_i2.p2|XP_020346988.1;Lanatifera_DN68161_c1_g1_i1.p1|XP_020346988.1
	0	2917600	0				2	2	2	11.9	11.9	11.9	19.698	0.00071225	3.4705	26259000	3	Lanatifera_DN68164_c0_g1_i2.p1|XP_021958189.1;Lanatifera_DN68164_c0_g1_i1.p2|XP_021958189.1	Lanatifera_DN68164_c0_g1_i2.p1|XP_021958189.1;Lanatifera_DN68164_c0_g1_i1.p2|XP_021958189.1
	4868600	8909500	8722000				6	6	6	27.5	27.5	27.5	47.438	0	51.55	495000000	17	Lanatifera_DN68166_c0_g2_i1.p1|KRT83343.1	Lanatifera_DN68166_c0_g2_i1.p1|KRT83343.1
	99643000	23809000	82228000				8	8	8	31	31	31	30.68	0	102.17	2879500000	43	Lanatifera_DN68172_c0_g1_i2.p1|EFX66814.1;Lanatifera_DN68172_c0_g1_i1.p1|EFX66814.1	Lanatifera_DN68172_c0_g1_i2.p1|EFX66814.1;Lanatifera_DN68172_c0_g1_i1.p1|EFX66814.1
	3437000	5951900	3320700				3	2	2	9.8	6.6	6.6	33.055	0	4.5236	177930000	5	Lanatifera_DN68176_c0_g1_i1.p1|XP_014259622.1;Lanatifera_DN68176_c0_g1_i2.p1|XP_021935906.1;Lanatifera_DN68176_c0_g1_i3.p1|XP_014259622.1	Lanatifera_DN68176_c0_g1_i1.p1|XP_014259622.1;Lanatifera_DN68176_c0_g1_i2.p1|XP_021935906.1;Lanatifera_DN68176_c0_g1_i3.p1|XP_014259622.1
	8161100	13005000	12689000				5	3	1	13	8.6	2.2	45.799	0	9.9643	507820000	16	Lanatifera_DN68176_c0_g2_i1.p1|XP_023725352.1;Lanatifera_DN68176_c0_g2_i2.p1|XP_023725352.1;Lanatifera_DN65568_c0_g1_i2.p1|PNF15198.1;Lanatifera_DN65568_c0_g1_i1.p1|PNF15198.1;Lanatifera_DN63493_c0_g1_i1.p1|XP_021942640.1	Lanatifera_DN68176_c0_g2_i1.p1|XP_023725352.1;Lanatifera_DN68176_c0_g2_i2.p1|XP_023725352.1
	0	4075600	0				3	1	1	17.4	6.9	6.9	24.892	0.003829	2.5067	32605000	2	Lanatifera_DN68176_c0_g3_i4.p1|ATU31745.1;Lanatifera_DN68176_c0_g3_i3.p1|ATU31745.1	Lanatifera_DN68176_c0_g3_i4.p1|ATU31745.1;Lanatifera_DN68176_c0_g3_i3.p1|ATU31745.1
	10133000	3341400	9951000				2	1	1	23.9	14.9	14.9	20.054	0	26.108	163980000	5	Lanatifera_DN68193_c0_g1_i1.p2|PVD33771.1	Lanatifera_DN68193_c0_g1_i1.p2|PVD33771.1
	1016800	1625300	2841800				2	2	2	8.8	8.8	8.8	39.658	0	5.1529	126130000	4	Lanatifera_DN68200_c0_g1_i2.p1|XP_021918601.1;Lanatifera_DN68200_c0_g1_i3.p1|XP_018563106.1	Lanatifera_DN68200_c0_g1_i2.p1|XP_021918601.1;Lanatifera_DN68200_c0_g1_i3.p1|XP_018563106.1
	1273000	2343600	3766000				6	6	6	14.2	14.2	14.2	66.706	0	55.433	273160000	11	Lanatifera_DN68205_c0_g1_i1.p1|BAO01184.1	Lanatifera_DN68205_c0_g1_i1.p1|BAO01184.1
	362460000	368649984	265540000				21	21	21	52.3	52.3	52.3	45.297	0	184.3	19933000000	170	Lanatifera_DN68216_c0_g1_i2.p1|XP_023705963.1;Lanatifera_DN68216_c0_g1_i1.p1|XP_023705963.1	Lanatifera_DN68216_c0_g1_i2.p1|XP_023705963.1;Lanatifera_DN68216_c0_g1_i1.p1|XP_023705963.1
	21353000	37990000	39269000				13	13	8	27.9	27.9	13	56.952	0	55.451	2268100000	44	Lanatifera_DN68228_c0_g1_i6.p1|;Lanatifera_DN68228_c0_g2_i1.p1|;Lanatifera_DN68228_c0_g1_i2.p1|	Lanatifera_DN68228_c0_g1_i6.p1|
	2770100	2158200	3538900				4	1	1	32.3	7.6	7.6	22.281	0	17.828	59271000	4	Lanatifera_DN68228_c0_g3_i1.p1|	Lanatifera_DN68228_c0_g3_i1.p1|
	9286200	20397000	13074000				4	2	2	41	14	14	11.161	0	4.1717	213790000	5	Lanatifera_DN68228_c0_g4_i1.p1|	Lanatifera_DN68228_c0_g4_i1.p1|
	613260	540690	305630				1	1	1	3.4	3.4	3.4	32.332	0.0083482	2.0789	24813000	2	Lanatifera_DN68230_c1_g2_i2.p1|XP_023122702.1;Lanatifera_DN68230_c1_g2_i3.p1|XP_023122702.1	Lanatifera_DN68230_c1_g2_i2.p1|XP_023122702.1;Lanatifera_DN68230_c1_g2_i3.p1|XP_023122702.1
	673529984	572060032	215120000				27	27	6	54.4	54.4	18.2	43.691	0	323.31	40900000000	272	Lanatifera_DN68232_c0_g1_i9.p1|;Lanatifera_DN68232_c0_g1_i1.p1|	Lanatifera_DN68232_c0_g1_i9.p1|;Lanatifera_DN68232_c0_g1_i1.p1|
	4793000	4969000	6032400				22	1	1	65.3	5.5	5.5	27.117	0	13.239	221120000	5	Lanatifera_DN68232_c0_g1_i2.p1|	Lanatifera_DN68232_c0_g1_i2.p1|
	11009000	44844000	2291800				4	1	1	50.9	23.1	23.1	12.2	0	10.192	465160000	7	Lanatifera_DN68232_c0_g1_i5.p1|	Lanatifera_DN68232_c0_g1_i5.p1|
	53391000	636700032	192300000				9	9	9	65.3	65.3	65.3	14.594	0	172.65	7941500000	53	Lanatifera_DN68232_c0_g1_i6.p1|	Lanatifera_DN68232_c0_g1_i6.p1|
	514970	690930	775420				2	2	2	5.6	5.6	5.6	57.252	0	4.2596	69346000	4	Lanatifera_DN68252_c0_g1_i1.p1|BAN20989.1	Lanatifera_DN68252_c0_g1_i1.p1|BAN20989.1
	1670800	3091300	1227500				2	2	2	9.1	9.1	9.1	26.101	0.0072072	2.1325	89843000	2	Lanatifera_DN68257_c1_g2_i2.p1|	Lanatifera_DN68257_c1_g2_i2.p1|
	6246600	3329400	1263500				2	2	2	22.8	22.8	22.8	13.561	0.0019724	2.7304	86716000	2	Lanatifera_DN68258_c0_g1_i2.p1|KZS16485.1;Lanatifera_DN68258_c0_g1_i3.p1|XP_012289119.1;Lanatifera_DN68258_c0_g1_i1.p1|XP_012289119.1	Lanatifera_DN68258_c0_g1_i2.p1|KZS16485.1;Lanatifera_DN68258_c0_g1_i3.p1|XP_012289119.1;Lanatifera_DN68258_c0_g1_i1.p1|XP_012289119.1
	16587000	25928000	16346000				7	7	6	42.3	42.3	33.8	23.927	0	25.824	647460000	15	Lanatifera_DN68258_c0_g2_i1.p1|PSN48991.1;Lanatifera_DN68258_c0_g2_i3.p1|XP_011562681.1;Lanatifera_DN68258_c0_g2_i2.p1|XP_011562681.1	Lanatifera_DN68258_c0_g2_i1.p1|PSN48991.1;Lanatifera_DN68258_c0_g2_i3.p1|XP_011562681.1;Lanatifera_DN68258_c0_g2_i2.p1|XP_011562681.1
	1000499968	161450000	397740000				6	4	4	50.5	29	29	11.983	0	57.72	10918000000	36	Lanatifera_DN68266_c1_g2_i1.p1|XP_015908732.2	Lanatifera_DN68266_c1_g2_i1.p1|XP_015908732.2
	994450	0	0				1	1	1	5.4	5.4	5.4	46.485	0.007242	2.1374	14917000	1	Lanatifera_DN68279_c0_g2_i3.p1|XP_003699188.2;Lanatifera_DN68279_c0_g2_i2.p1|XP_003699188.2;Lanatifera_DN68279_c0_g2_i1.p1|XP_003699188.2	Lanatifera_DN68279_c0_g2_i3.p1|XP_003699188.2;Lanatifera_DN68279_c0_g2_i2.p1|XP_003699188.2;Lanatifera_DN68279_c0_g2_i1.p1|XP_003699188.2
	1210800	1913300	2593000				2	2	2	3.2	3.2	3.2	60.385	0	3.6013	154360000	3	Lanatifera_DN68295_c0_g1_i1.p1|XP_009061608.1	Lanatifera_DN68295_c0_g1_i1.p1|XP_009061608.1
	1006600	1265500	671560				3	3	3	9.2	9.2	9.2	66.976	0	9.5124	94197000	4	Lanatifera_DN68296_c1_g1_i1.p1|KZS07929.1	Lanatifera_DN68296_c1_g1_i1.p1|KZS07929.1
	851430	1053500	1408700				2	2	2	10.3	10.3	10.3	20.602	0.0019455	2.6312	43077000	2	Lanatifera_DN68311_c0_g2_i1.p1|KZS21668.1;Lanatifera_DN68311_c0_g2_i2.p1|XP_015524807.1	Lanatifera_DN68311_c0_g2_i1.p1|KZS21668.1;Lanatifera_DN68311_c0_g2_i2.p1|XP_015524807.1
	0	0	2993800				3	3	3	11.2	11.2	11.2	42.725	0	5.4882	62869000	5	Lanatifera_DN68329_c1_g1_i4.p1|ODM92328.1;Lanatifera_DN68329_c1_g1_i3.p3|ODM92328.1;Lanatifera_DN68329_c1_g1_i2.p1|ODM92328.1;Lanatifera_DN68329_c1_g1_i1.p1|ODM92328.1;Lanatifera_DN72829_c0_g1_i2.p1|XP_021923756.1	Lanatifera_DN68329_c1_g1_i4.p1|ODM92328.1
	222380	408850	218110				1	1	1	3.1	3.1	3.1	55.294	0	7.3142	25480000	1	Lanatifera_DN68342_c0_g1_i1.p1|XP_024114914.1;Lanatifera_DN68342_c0_g1_i2.p1|XP_024114914.1	Lanatifera_DN68342_c0_g1_i1.p1|XP_024114914.1;Lanatifera_DN68342_c0_g1_i2.p1|XP_024114914.1
	767450	1576400	669970				1	1	1	11.9	11.9	11.9	16.911	0.005	2.3897	24110000	1	Lanatifera_DN68369_c0_g1_i4.p1|XP_014256959.1;Lanatifera_DN68369_c0_g1_i3.p1|XP_014256959.1	Lanatifera_DN68369_c0_g1_i4.p1|XP_014256959.1;Lanatifera_DN68369_c0_g1_i3.p1|XP_014256959.1
	17652000	19198000	16850000				4	4	4	18.2	18.2	18.2	21.676	0	13.273	483300000	17	Lanatifera_DN68369_c0_g4_i2.p1|XP_018322903.1;Lanatifera_DN68369_c0_g4_i1.p1|XP_018322903.1	Lanatifera_DN68369_c0_g4_i2.p1|XP_018322903.1;Lanatifera_DN68369_c0_g4_i1.p1|XP_018322903.1
	2615800	2403900	2517900				6	6	6	8	8	8	104.08	0	74.301	376880000	12	Lanatifera_DN68378_c0_g1_i1.p1|XP_023701674.1	Lanatifera_DN68378_c0_g1_i1.p1|XP_023701674.1
	4534700	4407500	3638400				3	3	2	29.7	29.7	13.3	13.262	0	8.9094	100650000	5	Lanatifera_DN68379_c3_g1_i1.p2|	Lanatifera_DN68379_c3_g1_i1.p2|
	1240300032	215640000	794369984				14	14	14	47.3	47.3	47.3	29.703	0	290.38	29254000000	160	Lanatifera_DN68399_c0_g1_i2.p1|XP_019728606.1;Lanatifera_DN68399_c0_g1_i1.p1|XP_019728606.1;Lanatifera_DN32832_c0_g1_i1.p1|PIK41391.1	Lanatifera_DN68399_c0_g1_i2.p1|XP_019728606.1;Lanatifera_DN68399_c0_g1_i1.p1|XP_019728606.1
	6144500	4637300	5146700				5	5	5	10.7	10.7	10.7	53.63	0	8.4411	334500000	8	Lanatifera_DN68406_c0_g1_i1.p1|EFX80286.1	Lanatifera_DN68406_c0_g1_i1.p1|EFX80286.1
	1678100	1500800	3252100				2	2	2	25.9	25.9	25.9	12.744	0	3.9963	57879000	2	Lanatifera_DN68418_c0_g1_i17.p1|;Lanatifera_DN68418_c0_g1_i6.p1|;Lanatifera_DN68418_c0_g1_i2.p1|;Lanatifera_DN68418_c0_g1_i1.p1|;Lanatifera_DN68418_c0_g1_i15.p2|;Lanatifera_DN68418_c0_g1_i5.p1|;Lanatifera_DN68418_c0_g1_i12.p1|	Lanatifera_DN68418_c0_g1_i17.p1|;Lanatifera_DN68418_c0_g1_i6.p1|;Lanatifera_DN68418_c0_g1_i2.p1|;Lanatifera_DN68418_c0_g1_i1.p1|;Lanatifera_DN68418_c0_g1_i15.p2|;Lanatifera_DN68418_c0_g1_i5.p1|;Lanatifera_DN68418_c0_g1_i12.p1|
	2715900	13723000	5808400				9	9	9	25.3	25.3	25.3	63.254	0	55.527	645170000	19	Lanatifera_DN68419_c0_g1_i2.p1|XP_023290916.1;Lanatifera_DN68419_c0_g1_i1.p1|XP_023290916.1;Lanatifera_DN68419_c0_g1_i3.p1|XP_017058332.1	Lanatifera_DN68419_c0_g1_i2.p1|XP_023290916.1;Lanatifera_DN68419_c0_g1_i1.p1|XP_023290916.1
	26119000	15173000	15218000				12	12	11	24.1	24.1	22.8	64.5	0	62.703	1356200000	62	Lanatifera_DN68424_c1_g1_i3.p1|PNF25716.1;Lanatifera_DN68424_c1_g1_i4.p1|PNF25716.1;Lanatifera_DN68424_c1_g1_i1.p1|PNF25716.1;Lanatifera_DN68424_c1_g1_i5.p1|PNF25716.1;Lanatifera_DN68424_c1_g1_i2.p1|PNF25716.1	Lanatifera_DN68424_c1_g1_i3.p1|PNF25716.1;Lanatifera_DN68424_c1_g1_i4.p1|PNF25716.1;Lanatifera_DN68424_c1_g1_i1.p1|PNF25716.1;Lanatifera_DN68424_c1_g1_i5.p1|PNF25716.1;Lanatifera_DN68424_c1_g1_i2.p1|PNF25716.1
	21979000	65450000	36209000				6	6	6	49.1	49.1	49.1	12.185	0	21.808	741830000	25	Lanatifera_DN68430_c0_g1_i1.p1|ACY44719.1	Lanatifera_DN68430_c0_g1_i1.p1|ACY44719.1
	1901700	2643000	1539400				1	1	1	7.2	7.2	7.2	20.137	0.0019367	2.579	85177000	2	Lanatifera_DN68430_c0_g2_i1.p1|XP_015432385.1	Lanatifera_DN68430_c0_g2_i1.p1|XP_015432385.1
	417630	0	150220				2	2	2	3.3	3.3	3.3	104.26	0	4.1279	28393000	4	Lanatifera_DN68439_c0_g2_i2.p1|KZS03876.1	Lanatifera_DN68439_c0_g2_i2.p1|KZS03876.1
	6496500	21379000	4997400				3	3	3	15.1	15.1	15.1	14.839	0	6.666	197240000	8	Lanatifera_DN68451_c0_g2_i2.p1|ADY18391.1	Lanatifera_DN68451_c0_g2_i2.p1|ADY18391.1
	0	2112300	0				2	2	2	17.8	17.8	17.8	11.774	0.0020067	2.9172	10561000	2	Lanatifera_DN68451_c0_g3_i2.p2|XP_005984921.1;Lanatifera_DN68451_c0_g3_i1.p2|XP_005984921.1	Lanatifera_DN68451_c0_g3_i2.p2|XP_005984921.1;Lanatifera_DN68451_c0_g3_i1.p2|XP_005984921.1
	16095000	3110700	27652000				1	1	1	5.2	5.2	5.2	16.571	0.0055453	2.2828	234290000	3	Lanatifera_DN68453_c0_g1_i30.p1|XP_014250410.1;Lanatifera_DN68453_c0_g1_i13.p2|XP_014250410.1;Lanatifera_DN68453_c0_g1_i7.p2|XP_014250410.1;Lanatifera_DN68453_c0_g1_i34.p2|XP_014274094.1;Lanatifera_DN68453_c0_g1_i18.p1|XP_014250411.1;Lanatifera_DN68453_c0_g1_i17.p2|XP_014274094.1;Lanatifera_DN68453_c0_g1_i19.p1|XP_014250411.1;Lanatifera_DN68453_c0_g1_i21.p1|XP_021922796.1;Lanatifera_DN68453_c0_g1…	Lanatifera_DN68453_c0_g1_i30.p1|XP_014250410.1;Lanatifera_DN68453_c0_g1_i13.p2|XP_014250410.1;Lanatifera_DN68453_c0_g1_i7.p2|XP_014250410.1;Lanatifera_DN68453_c0_g1_i34.p2|XP_014274094.1;Lanatifera_DN68453_c0_g1_i18.p1|XP_014250411.1;Lanatifera_DN68453_c0_g1_i17.p2|XP_014274094.1;Lanatifera_DN68453_c0_g1_i19.p1|XP_014250411.1;Lanatifera_DN68453_c0_g1_i21.p1|XP_021922796.1;Lanatifera_DN68453_c0_g1…
	0	283040	171790				2	2	2	3.3	3.3	3.3	75.417	0	4.7508	18193000	4	Lanatifera_DN68472_c0_g2_i1.p1|XP_012280071.1	Lanatifera_DN68472_c0_g2_i1.p1|XP_012280071.1
	57664000	22696000	34042000				8	8	8	33.5	33.5	33.5	30.286	0	20.914	1944800000	28	Lanatifera_DN68473_c0_g2_i1.p1|KZS16779.1;Lanatifera_DN68473_c0_g2_i2.p2|XP_018792555.1	Lanatifera_DN68473_c0_g2_i1.p1|KZS16779.1;Lanatifera_DN68473_c0_g2_i2.p2|XP_018792555.1
	0	0	1687900				2	2	2	10.2	10.2	10.2	35.293	0	3.7695	28694000	3	Lanatifera_DN68478_c0_g1_i1.p1|XP_023725229.1	Lanatifera_DN68478_c0_g1_i1.p1|XP_023725229.1
	256300000	55157000	161120000				5	5	5	33.3	33.3	33.3	13.767	0	23.05	2835400000	33	Lanatifera_DN68487_c0_g2_i3.p1|XP_012691559.1	Lanatifera_DN68487_c0_g2_i3.p1|XP_012691559.1
	0	1093400	940400				1	1	1	4.3	4.3	4.3	37.443	0.0019894	2.8163	36608000	1	Lanatifera_DN68495_c1_g1_i1.p1|KZS13100.1	Lanatifera_DN68495_c1_g1_i1.p1|KZS13100.1
	777460	0	0				3	3	3	11.7	11.7	11.7	29.755	0	4.1161	10107000	3	Lanatifera_DN68501_c0_g3_i2.p2|XP_018010684.1;Lanatifera_DN68501_c0_g3_i1.p2|XP_018010684.1;Lanatifera_DN68501_c0_g3_i3.p2|EFX66978.1	Lanatifera_DN68501_c0_g3_i2.p2|XP_018010684.1;Lanatifera_DN68501_c0_g3_i1.p2|XP_018010684.1;Lanatifera_DN68501_c0_g3_i3.p2|EFX66978.1
	352590016	123870000	145700000				8	8	8	58.2	58.2	58.2	16.145	0	151.88	4355100000	51	Lanatifera_DN68521_c2_g1_i2.p2|KZS09361.1;Lanatifera_DN68521_c2_g1_i1.p1|KZS09361.1	Lanatifera_DN68521_c2_g1_i2.p2|KZS09361.1;Lanatifera_DN68521_c2_g1_i1.p1|KZS09361.1
	120490000	11836000	22331000				3	3	3	23	23	23	16.843	0	22.021	1082600000	13	Lanatifera_DN68521_c2_g2_i1.p1|XP_022914901.1	Lanatifera_DN68521_c2_g2_i1.p1|XP_022914901.1
	0	2008900	0				2	2	2	17.2	17.2	17.2	11.03	0.0055113	2.2253	14062000	2	Lanatifera_DN68534_c0_g1_i2.p1|KZS04885.1;Lanatifera_DN68534_c0_g1_i1.p1|KZS04885.1	Lanatifera_DN68534_c0_g1_i2.p1|KZS04885.1;Lanatifera_DN68534_c0_g1_i1.p1|KZS04885.1
	0	827190	0				1	1	1	4.7	4.7	4.7	38.321	0.001938	2.5902	19025000	1	Lanatifera_DN68541_c0_g1_i1.p1|AGT02393.1	Lanatifera_DN68541_c0_g1_i1.p1|AGT02393.1
	0	6851800	1365800				1	1	1	13.2	13.2	13.2	11.518	0.00071023	3.4466	41088000	1	Lanatifera_DN68545_c0_g2_i2.p1|XP_005190790.1	Lanatifera_DN68545_c0_g2_i2.p1|XP_005190790.1
	1014200	4375800	3232500				1	1	1	1.3	1.3	1.3	74.092	0.0099473	1.9354	258680000	4	Lanatifera_DN68549_c0_g1_i1.p1|XP_011636836.1	Lanatifera_DN68549_c0_g1_i1.p1|XP_011636836.1
	3304000	2843400	3600000				2	2	2	14.2	14.2	14.2	31.499	0	10.132	116970000	6	Lanatifera_DN68553_c0_g1_i1.p1|XP_014666756.1	Lanatifera_DN68553_c0_g1_i1.p1|XP_014666756.1
	1013000	0	0				1	1	1	3.2	3.2	3.2	28.283	0.0073037	2.1859	16208000	1	Lanatifera_DN68557_c0_g2_i1.p1|ABQ10739.1	Lanatifera_DN68557_c0_g2_i1.p1|ABQ10739.1
	3242100	4777100	5000300				6	6	6	25.7	25.7	25.7	43.469	0	9.7549	286430000	13	Lanatifera_DN68560_c0_g1_i3.p1|AEZ02466.1;Lanatifera_DN68560_c0_g1_i2.p1|AEZ02466.1;Lanatifera_DN68560_c0_g1_i1.p1|AEZ02466.1	Lanatifera_DN68560_c0_g1_i3.p1|AEZ02466.1;Lanatifera_DN68560_c0_g1_i2.p1|AEZ02466.1;Lanatifera_DN68560_c0_g1_i1.p1|AEZ02466.1
	8516400	9076500	9321000				5	5	5	24.1	24.1	24.1	31.676	0	63.434	376790000	10	Lanatifera_DN68569_c0_g1_i3.p1|XP_001608075.1;Lanatifera_DN68569_c0_g1_i2.p1|XP_001608075.1;Lanatifera_DN68569_c0_g1_i1.p2|XP_001608075.1	Lanatifera_DN68569_c0_g1_i3.p1|XP_001608075.1;Lanatifera_DN68569_c0_g1_i2.p1|XP_001608075.1;Lanatifera_DN68569_c0_g1_i1.p2|XP_001608075.1
	49183000	23745000	23579000				13	13	12	35.4	35.4	30.7	74.628	0	171.74	2123100000	57	Lanatifera_DN68593_c0_g1_i2.p1|;Lanatifera_DN68593_c0_g1_i7.p1|;Lanatifera_DN68593_c0_g1_i1.p1|;Lanatifera_DN68593_c0_g1_i5.p1|;Lanatifera_DN68593_c0_g1_i3.p1|	Lanatifera_DN68593_c0_g1_i2.p1|;Lanatifera_DN68593_c0_g1_i7.p1|
	31435000	5019200	0				3	2	2	41.1	20.9	20.9	17.765	0	3.9415	72909000	2	Lanatifera_DN68593_c0_g1_i4.p1|;Lanatifera_DN68593_c0_g1_i6.p1|	Lanatifera_DN68593_c0_g1_i4.p1|;Lanatifera_DN68593_c0_g1_i6.p1|
	189650000	26075000	44476000				10	10	10	62.5	62.5	62.5	24.51	0	104.09	2602000000	45	Lanatifera_DN68629_c0_g1_i1.p3|KZS05728.1	Lanatifera_DN68629_c0_g1_i1.p3|KZS05728.1
	58695000	13898000	35483000				3	3	3	22	22	22	21.569	0	20.36	648450000	17	Lanatifera_DN68637_c0_g1_i8.p1|;Lanatifera_DN68637_c0_g1_i5.p1|;Lanatifera_DN68637_c0_g1_i10.p2|;Lanatifera_DN68637_c0_g1_i1.p1|;Lanatifera_DN68637_c0_g1_i7.p2|;Lanatifera_DN68637_c0_g1_i3.p1|	Lanatifera_DN68637_c0_g1_i8.p1|;Lanatifera_DN68637_c0_g1_i5.p1|;Lanatifera_DN68637_c0_g1_i10.p2|;Lanatifera_DN68637_c0_g1_i1.p1|;Lanatifera_DN68637_c0_g1_i7.p2|
	290249984	75391000	94413000				21	21	21	43.2	43.2	43.2	47.722	0	196.56	8741000000	103	Lanatifera_DN68638_c1_g1_i1.p1|WP_069134468.1	Lanatifera_DN68638_c1_g1_i1.p1|WP_069134468.1
	7124600	1035000	7836800				3	2	2	18	14.7	14.7	24.113	0	7.9673	223950000	5	Lanatifera_DN68644_c0_g1_i2.p1|XP_015114510.1;Lanatifera_DN68644_c0_g1_i3.p1|XP_015114510.1	Lanatifera_DN68644_c0_g1_i2.p1|XP_015114510.1
	3593800	14872000	10306000				6	6	6	18.9	18.9	18.9	47.673	0	37.86	517900000	21	Lanatifera_DN68655_c0_g1_i3.p1|XP_018019757.1;Lanatifera_DN68655_c0_g1_i2.p1|XP_018019757.1	Lanatifera_DN68655_c0_g1_i3.p1|XP_018019757.1;Lanatifera_DN68655_c0_g1_i2.p1|XP_018019757.1
	0	2212800	2752900				3	3	3	7.1	7.1	7.1	48.164	0	6.2555	84416000	4	Lanatifera_DN68657_c0_g1_i1.p1|XP_018021637.1	Lanatifera_DN68657_c0_g1_i1.p1|XP_018021637.1
	5446100	0	1461100				3	3	3	9.2	9.2	9.2	39.798	0	8.9644	89793000	8	Lanatifera_DN68679_c0_g1_i1.p1|KZS07875.1	Lanatifera_DN68679_c0_g1_i1.p1|KZS07875.1
	6699200	8801200	5676100				2	2	2	15.3	15.3	15.3	16.145	0	4.8419	190590000	8	Lanatifera_DN68687_c0_g1_i2.p2|;Lanatifera_DN68687_c0_g1_i1.p1|	Lanatifera_DN68687_c0_g1_i2.p2|;Lanatifera_DN68687_c0_g1_i1.p1|
	13171000	15252000	11536000				4	4	4	27.2	27.2	27.2	22.398	0	54.556	559420000	17	Lanatifera_DN68699_c0_g1_i1.p1|XP_021917424.1	Lanatifera_DN68699_c0_g1_i1.p1|XP_021917424.1
	2823700	0	0				2	2	2	20.6	20.6	20.6	16.942	0	5.0689	22589000	2	Lanatifera_DN68736_c0_g1_i1.p1|XP_024082038.1	Lanatifera_DN68736_c0_g1_i1.p1|XP_024082038.1
	10240000	4370700	3957100				3	3	3	24.4	24.4	24.4	21.902	0	5.9501	185680000	7	Lanatifera_DN68748_c1_g1_i3.p1|XP_023288480.1;Lanatifera_DN68748_c1_g1_i1.p1|XP_023288480.1;Lanatifera_DN68748_c1_g1_i2.p1|XP_023288480.1	Lanatifera_DN68748_c1_g1_i3.p1|XP_023288480.1;Lanatifera_DN68748_c1_g1_i1.p1|XP_023288480.1;Lanatifera_DN68748_c1_g1_i2.p1|XP_023288480.1
	52763000	64467000	84290000				17	17	17	21.1	21.1	21.1	90.134	0	130.9	6851700000	87	Lanatifera_DN68754_c0_g1_i5.p1|XP_012137327.1;Lanatifera_DN68754_c0_g1_i8.p1|XP_012137327.1;Lanatifera_DN68754_c0_g1_i6.p1|XP_012137327.1;Lanatifera_DN68754_c0_g1_i1.p1|XP_012137327.1;Lanatifera_DN68754_c0_g1_i4.p1|XP_012137327.1;Lanatifera_DN68754_c0_g1_i3.p1|XP_012137327.1;Lanatifera_DN68754_c0_g1_i2.p1|XP_012137327.1;Lanatifera_DN68754_c0_g1_i7.p1|XP_023705293.1	Lanatifera_DN68754_c0_g1_i5.p1|XP_012137327.1;Lanatifera_DN68754_c0_g1_i8.p1|XP_012137327.1;Lanatifera_DN68754_c0_g1_i6.p1|XP_012137327.1;Lanatifera_DN68754_c0_g1_i1.p1|XP_012137327.1;Lanatifera_DN68754_c0_g1_i4.p1|XP_012137327.1;Lanatifera_DN68754_c0_g1_i3.p1|XP_012137327.1;Lanatifera_DN68754_c0_g1_i2.p1|XP_012137327.1;Lanatifera_DN68754_c0_g1_i7.p1|XP_023705293.1
	66479000	89163000	107140000				8	8	8	25.1	25.1	25.1	34.538	0	91.537	3416100000	43	Lanatifera_DN68755_c0_g1_i21.p1|PNF16957.1;Lanatifera_DN68755_c0_g1_i20.p1|PNF16957.1;Lanatifera_DN68755_c0_g1_i26.p1|XP_023723608.1;Lanatifera_DN68755_c0_g1_i32.p1|XP_011302532.1;Lanatifera_DN68755_c0_g1_i11.p1|XP_011302532.1;Lanatifera_DN68755_c0_g1_i7.p1|XP_011302527.1;Lanatifera_DN68755_c0_g1_i35.p1|XP_011302527.1;Lanatifera_DN68755_c0_g1_i2.p1|XP_011302527.1;Lanatifera_DN68755_c0_g1_i31.p1|X…	Lanatifera_DN68755_c0_g1_i21.p1|PNF16957.1;Lanatifera_DN68755_c0_g1_i20.p1|PNF16957.1;Lanatifera_DN68755_c0_g1_i26.p1|XP_023723608.1;Lanatifera_DN68755_c0_g1_i32.p1|XP_011302532.1;Lanatifera_DN68755_c0_g1_i11.p1|XP_011302532.1;Lanatifera_DN68755_c0_g1_i7.p1|XP_011302527.1;Lanatifera_DN68755_c0_g1_i35.p1|XP_011302527.1;Lanatifera_DN68755_c0_g1_i2.p1|XP_011302527.1;Lanatifera_DN68755_c0_g1_i31.p1|X…
	3995500	10450000	6443800				3	3	3	19.4	19.4	19.4	19.886	0	15.099	188000000	5	Lanatifera_DN68784_c0_g1_i5.p1|XP_014220832.1;Lanatifera_DN68784_c0_g1_i4.p1|XP_014220832.1;Lanatifera_DN68784_c0_g1_i3.p1|XP_014220832.1;Lanatifera_DN68784_c0_g1_i1.p1|XP_014220832.1	Lanatifera_DN68784_c0_g1_i5.p1|XP_014220832.1;Lanatifera_DN68784_c0_g1_i4.p1|XP_014220832.1;Lanatifera_DN68784_c0_g1_i3.p1|XP_014220832.1;Lanatifera_DN68784_c0_g1_i1.p1|XP_014220832.1
	10145000	11142000	4055100				10	10	10	25.7	25.7	25.7	61.979	0	69.352	785610000	25	Lanatifera_DN68797_c0_g1_i3.p1|PSN43931.1;Lanatifera_DN68797_c0_g1_i5.p1|XP_022653986.1;Lanatifera_DN68797_c0_g1_i1.p1|XP_022653986.1;Lanatifera_DN68797_c0_g1_i2.p1|XP_021935184.1	Lanatifera_DN68797_c0_g1_i3.p1|PSN43931.1;Lanatifera_DN68797_c0_g1_i5.p1|XP_022653986.1
	11738000	3040100	3854800				3	3	3	31.8	31.8	31.8	17.19	0	8.7755	167700000	5	Lanatifera_DN68808_c0_g1_i1.p1|BAN20801.1;Lanatifera_DN68808_c0_g1_i2.p2|AGM32351.1	Lanatifera_DN68808_c0_g1_i1.p1|BAN20801.1;Lanatifera_DN68808_c0_g1_i2.p2|AGM32351.1
	449780000	1669799936	434880000				17	17	5	87.2	87.2	12.3	21.981	0	323.31	20436000000	164	Lanatifera_DN68818_c0_g2_i6.p1|XP_012255315.1;Lanatifera_DN68818_c0_g2_i2.p1|XP_012255315.1	Lanatifera_DN68818_c0_g2_i6.p1|XP_012255315.1;Lanatifera_DN68818_c0_g2_i2.p1|XP_012255315.1
	0	1754100	736020				14	2	1	50	7.1	4.4	37.055	0	6.0317	42332000	2	Lanatifera_DN68818_c0_g2_i3.p1|XP_022205115.1;Lanatifera_DN68818_c0_g2_i4.p1|XP_018575614.1	Lanatifera_DN68818_c0_g2_i3.p1|XP_022205115.1;Lanatifera_DN68818_c0_g2_i4.p1|XP_018575614.1
	29693000	7900800	19193000				1	1	1	17.4	17.4	17.4	12.589	0	22.433	397510000	7	Lanatifera_DN68825_c0_g1_i3.p1|;Lanatifera_DN68825_c0_g1_i2.p1|	Lanatifera_DN68825_c0_g1_i3.p1|;Lanatifera_DN68825_c0_g1_i2.p1|
	0	1851300	369330				3	3	3	4.8	4.8	4.8	124.14	0	11.268	82165000	6	Lanatifera_DN68829_c0_g1_i2.p1|XP_013384747.1	Lanatifera_DN68829_c0_g1_i2.p1|XP_013384747.1
	0	3639600	530980				2	2	2	10	10	10	47.17	0	12.372	83411000	3	Lanatifera_DN68845_c0_g1_i1.p1|NP_001165864.1	Lanatifera_DN68845_c0_g1_i1.p1|NP_001165864.1
	560860	1345200	876620				1	1	1	4.4	4.4	4.4	33.533	0.0013708	3.0981	50089000	2	Lanatifera_DN68846_c1_g1_i3.p1|;Lanatifera_DN68846_c1_g1_i1.p1|	Lanatifera_DN68846_c1_g1_i3.p1|;Lanatifera_DN68846_c1_g1_i1.p1|
	2500700	1573500	4244000				1	1	1	4.8	4.8	4.8	30.042	0.001385	3.2083	108140000	5	Lanatifera_DN68847_c0_g1_i1.p1|XP_021938049.1	Lanatifera_DN68847_c0_g1_i1.p1|XP_021938049.1
	1792300032	821169984	1142599936				20	20	20	52.1	52.1	52.1	26.11	0	323.31	30049000000	211	Lanatifera_DN68875_c0_g1_i5.p1|ODN02862.1;Lanatifera_DN68875_c0_g1_i1.p1|ODN02862.1;Lanatifera_DN68875_c0_g1_i3.p1|XP_018011117.1;Lanatifera_DN35788_c0_g1_i1.p1|XP_018011116.1	Lanatifera_DN68875_c0_g1_i5.p1|ODN02862.1;Lanatifera_DN68875_c0_g1_i1.p1|ODN02862.1;Lanatifera_DN68875_c0_g1_i3.p1|XP_018011117.1
	3053700	0	4165500				1	1	1	12.9	12.9	12.9	15.828	0.0013918	3.268	57754000	4	Lanatifera_DN68876_c0_g1_i2.p1|XP_015127106.1;Lanatifera_DN68876_c0_g1_i1.p1|XP_015127106.1	Lanatifera_DN68876_c0_g1_i2.p1|XP_015127106.1;Lanatifera_DN68876_c0_g1_i1.p1|XP_015127106.1
	2979400	3016500	4723600				2	2	2	10.9	10.9	10.9	28.655	0	3.6538	192950000	6	Lanatifera_DN68882_c0_g1_i2.p1|XP_022125352.1;Lanatifera_DN68882_c0_g1_i1.p1|XP_018023387.1	Lanatifera_DN68882_c0_g1_i2.p1|XP_022125352.1;Lanatifera_DN68882_c0_g1_i1.p1|XP_018023387.1
	494970	1982300	1123200				1	1	1	5.8	5.8	5.8	27.656	0.0020175	2.9608	46807000	4	Lanatifera_DN68885_c0_g2_i1.p1|EFX78317.1;Lanatifera_DN68885_c0_g2_i2.p1|EFX78317.1	Lanatifera_DN68885_c0_g2_i1.p1|EFX78317.1;Lanatifera_DN68885_c0_g2_i2.p1|EFX78317.1
	33828000	7354500	5715400				17	17	17	39.3	39.3	39.3	61.389	0	121.01	1360000000	30	Lanatifera_DN68887_c0_g1_i2.p1|XP_023313763.1;Lanatifera_DN68887_c0_g1_i1.p1|XP_023313763.1;Lanatifera_DN68887_c0_g1_i3.p1|XP_014299283.1	Lanatifera_DN68887_c0_g1_i2.p1|XP_023313763.1;Lanatifera_DN68887_c0_g1_i1.p1|XP_023313763.1
	7075600	3081700	5875700				16	16	16	16.5	16.5	16.5	139.29	0	69.043	1026100000	41	Lanatifera_DN68915_c0_g1_i2.p1|KYB29704.1;Lanatifera_DN68915_c0_g1_i1.p1|XP_021356772.1	Lanatifera_DN68915_c0_g1_i2.p1|KYB29704.1;Lanatifera_DN68915_c0_g1_i1.p1|XP_021356772.1
	3183400	3377800	0				46	1	1	72.4	4.2	4.2	45.212	0	4.2021	157470000	1	Lanatifera_DN68925_c1_g1_i1.p1|OXA62379.1	Lanatifera_DN68925_c1_g1_i1.p1|OXA62379.1
	1191800064	1349799936	481780000				88	88	43	78.6	78.6	43	85.079	0	323.31	130000000000	894	Lanatifera_DN68925_c1_g1_i4.p1|XP_011153363.1;Lanatifera_DN68925_c1_g1_i3.p1|XP_011153363.1;Lanatifera_DN68925_c1_g1_i2.p1|XP_011153363.1	Lanatifera_DN68925_c1_g1_i4.p1|XP_011153363.1;Lanatifera_DN68925_c1_g1_i3.p1|XP_011153363.1;Lanatifera_DN68925_c1_g1_i2.p1|XP_011153363.1
	4826999808	3857999872	1190099968				15	15	15	82.4	82.4	82.4	14.205	0	323.31	49376000000	410	Lanatifera_DN68925_c1_g2_i2.p2|EFX65159.1	Lanatifera_DN68925_c1_g2_i2.p2|EFX65159.1
	92978000	64889000	91625000				10	7	7	58	46.4	46.4	22.235	0	104.42	3243400000	49	Lanatifera_DN68938_c1_g1_i2.p1|XP_021963158.1;Lanatifera_DN68938_c1_g1_i1.p1|XP_021963158.1	Lanatifera_DN68938_c1_g1_i2.p1|XP_021963158.1;Lanatifera_DN68938_c1_g1_i1.p1|XP_021963158.1
	490720000	379180000	398729984				44	41	36	54.6	51.1	45.7	68.634	0	323.31	43133000000	389	Lanatifera_DN68938_c1_g4_i1.p1|XP_018914257.1	Lanatifera_DN68938_c1_g4_i1.p1|XP_018914257.1
	220930000	248580000	220650000				24	24	2	18.8	18.8	0.7	171.11	0	323.31	55213000000	367	Lanatifera_DN68954_c1_g1_i5.p1|XP_018568864.2;Lanatifera_DN68954_c1_g1_i2.p1|XP_018568864.2;Lanatifera_DN68954_c1_g1_i1.p1|XP_018568864.2;Lanatifera_DN68954_c1_g1_i7.p1|;Lanatifera_DN68954_c1_g1_i4.p1|	Lanatifera_DN68954_c1_g1_i5.p1|XP_018568864.2;Lanatifera_DN68954_c1_g1_i2.p1|XP_018568864.2;Lanatifera_DN68954_c1_g1_i1.p1|XP_018568864.2;Lanatifera_DN68954_c1_g1_i7.p1|
	11735000	17575000	10038000				23	1	0	18.9	0.8	0	170.91	0	6.3898	3147900000	17	Lanatifera_DN68954_c1_g1_i3.p1|XP_018008840.1	Lanatifera_DN68954_c1_g1_i3.p1|XP_018008840.1
	6339700	11301000	0				2	1	1	17.9	10.8	10.8	22.231	0.0013996	3.3137	123490000	3	Lanatifera_DN68954_c1_g1_i6.p1|XP_018008840.1	Lanatifera_DN68954_c1_g1_i6.p1|XP_018008840.1
	13416000	9192100	9103400				3	3	3	5.1	5.1	5.1	78.627	0	7.3588	1268400000	4	Lanatifera_DN68961_c0_g1_i1.p1|XP_021935895.1;Lanatifera_DN68961_c0_g1_i2.p1|KZS20845.1	Lanatifera_DN68961_c0_g1_i1.p1|XP_021935895.1;Lanatifera_DN68961_c0_g1_i2.p1|KZS20845.1
	184110000	1172499968	425700000				11	4	4	66.7	41.9	41.9	12.675	0	119.58	12476000000	44	Lanatifera_DN68965_c0_g1_i1.p2|EFZ16962.1	Lanatifera_DN68965_c0_g1_i1.p2|EFZ16962.1
	1904000	5726700	1033500				3	3	3	11.3	11.3	11.3	34.533	0	6.5806	129960000	5	Lanatifera_DN68973_c0_g1_i9.p1|XP_013191099.1;Lanatifera_DN68973_c0_g1_i6.p1|XP_013191099.1;Lanatifera_DN68973_c0_g1_i2.p1|XP_013191099.1;Lanatifera_DN68973_c0_g1_i10.p1|XP_013191099.1;Lanatifera_DN68973_c0_g1_i3.p2|XP_013191099.1;Lanatifera_DN68973_c0_g1_i7.p2|XP_013191099.1;Lanatifera_DN68973_c0_g1_i5.p2|XP_013191099.1;Lanatifera_DN68973_c0_g1_i4.p2|XP_013191099.1;Lanatifera_DN68973_c0_g1_i1.p2…	Lanatifera_DN68973_c0_g1_i9.p1|XP_013191099.1;Lanatifera_DN68973_c0_g1_i6.p1|XP_013191099.1;Lanatifera_DN68973_c0_g1_i2.p1|XP_013191099.1;Lanatifera_DN68973_c0_g1_i10.p1|XP_013191099.1;Lanatifera_DN68973_c0_g1_i3.p2|XP_013191099.1;Lanatifera_DN68973_c0_g1_i7.p2|XP_013191099.1;Lanatifera_DN68973_c0_g1_i5.p2|XP_013191099.1;Lanatifera_DN68973_c0_g1_i4.p2|XP_013191099.1;Lanatifera_DN68973_c0_g1_i1.p2…
	92721000	32857000	47081000				16	16	16	34.1	34.1	34.1	61.219	0	158.87	4834400000	92	Lanatifera_DN69020_c0_g1_i4.p1|XP_021934297.1;Lanatifera_DN69020_c0_g1_i3.p1|XP_021934297.1;Lanatifera_DN69020_c0_g1_i6.p2|XP_021934297.1;Lanatifera_DN69020_c0_g1_i1.p2|XP_021934297.1	Lanatifera_DN69020_c0_g1_i4.p1|XP_021934297.1;Lanatifera_DN69020_c0_g1_i3.p1|XP_021934297.1;Lanatifera_DN69020_c0_g1_i6.p2|XP_021934297.1;Lanatifera_DN69020_c0_g1_i1.p2|XP_021934297.1
	98664000	2829600	19071000				6	6	6	32.7	32.7	32.7	16.647	0	25.22	1326200000	25	Lanatifera_DN69028_c0_g2_i2.p1|PAA87962.1	Lanatifera_DN69028_c0_g2_i2.p1|PAA87962.1
	3359700	2271600	2240300				1	1	1	7	7	7	23.891	0.0072551	2.1568	94459000	6	Lanatifera_DN69039_c3_g1_i1.p1|XP_308216.2;Lanatifera_DN69039_c3_g1_i3.p1|XP_308216.2	Lanatifera_DN69039_c3_g1_i1.p1|XP_308216.2;Lanatifera_DN69039_c3_g1_i3.p1|XP_308216.2
	18384000	28333000	18158000				2	2	2	26.7	26.7	26.7	12.526	0	8.2379	389250000	5	Lanatifera_DN69041_c0_g4_i2.p2|ODN04149.1;Lanatifera_DN69041_c0_g4_i1.p1|ODN04149.1	Lanatifera_DN69041_c0_g4_i2.p2|ODN04149.1;Lanatifera_DN69041_c0_g4_i1.p1|ODN04149.1
	1483800	0	0				1	1	1	10.7	10.7	10.7	30.378	0	13.974	23741000	1	Lanatifera_DN69042_c0_g1_i1.p1|XP_018106201.1	Lanatifera_DN69042_c0_g1_i1.p1|XP_018106201.1
	14753000	65549000	19173000				19	18	18	38.9	38.9	38.9	59.835	0	128.53	3083700000	53	Lanatifera_DN69050_c1_g2_i3.p1|XP_018322573.1;Lanatifera_DN69050_c1_g2_i2.p3|XP_018322573.1	Lanatifera_DN69050_c1_g2_i3.p1|XP_018322573.1
	2236999936	1026099968	1878800000				12	12	12	32.9	32.9	32.9	49.577	0	323.31	56561000000	319	Lanatifera_DN69063_c0_g1_i1.p1|KZS15347.1;Lanatifera_DN69063_c0_g1_i3.p1|KZS15347.1;Lanatifera_DN69063_c0_g1_i2.p1|XP_012377418.1	Lanatifera_DN69063_c0_g1_i1.p1|KZS15347.1;Lanatifera_DN69063_c0_g1_i3.p1|KZS15347.1
	5303800	8842700	9919700				14	14	14	26.8	26.8	26.8	59.42	0	37.992	890450000	33	Lanatifera_DN69068_c0_g1_i3.p1|AHB33466.1;Lanatifera_DN69068_c0_g1_i1.p1|AHB33466.1;Lanatifera_DN69068_c0_g1_i2.p1|XP_002425619.1	Lanatifera_DN69068_c0_g1_i3.p1|AHB33466.1;Lanatifera_DN69068_c0_g1_i1.p1|AHB33466.1
	23021000	13320000	9496600				5	4	4	28.4	22.9	22.9	21.794	0	14.287	504220000	14	Lanatifera_DN69077_c1_g2_i1.p2|KFB43929.1	Lanatifera_DN69077_c1_g2_i1.p2|KFB43929.1
	1834200	2263800	1137000				2	2	2	14	14	14	27.108	0.00070274	3.3503	68054000	5	Lanatifera_DN69078_c0_g1_i1.p1|XP_019613775.1	Lanatifera_DN69078_c0_g1_i1.p1|XP_019613775.1
	3315300	3260200	3070500				1	1	1	11.3	11.3	11.3	14.194	0.0020148	2.9417	67522000	8	Lanatifera_DN69093_c0_g1_i1.p1|XP_017300887.1;Lanatifera_DN69093_c0_g1_i4.p1|XP_017300887.1;Lanatifera_DN69093_c0_g1_i2.p1|XP_017300887.1;Lanatifera_DN69093_c0_g1_i3.p1|PSN48991.1	Lanatifera_DN69093_c0_g1_i1.p1|XP_017300887.1;Lanatifera_DN69093_c0_g1_i4.p1|XP_017300887.1;Lanatifera_DN69093_c0_g1_i2.p1|XP_017300887.1;Lanatifera_DN69093_c0_g1_i3.p1|PSN48991.1
	4015500	8082600	4697300				2	1	1	22.4	10.5	10.5	16.767	0	4.7581	151160000	2	Lanatifera_DN69093_c0_g2_i1.p1|EFA11121.2	Lanatifera_DN69093_c0_g2_i1.p1|EFA11121.2
	91191000	111220000	79507000				11	10	8	65.1	60.9	53.3	28.973	0	61.534	3664900000	50	Lanatifera_DN69093_c0_g3_i1.p1|XP_023014258.1	Lanatifera_DN69093_c0_g3_i1.p1|XP_023014258.1
	7470500	6183100	4362300				5	5	4	32.7	32.7	28.3	23.835	0	14.299	216190000	10	Lanatifera_DN69102_c0_g1_i4.p1|AAT77811.1;Lanatifera_DN69102_c0_g1_i1.p1|AAT77811.1	Lanatifera_DN69102_c0_g1_i4.p1|AAT77811.1;Lanatifera_DN69102_c0_g1_i1.p1|AAT77811.1
	21259999232	35832000512	35238998016				31	31	2	80.9	80.9	10.6	26.187	0	323.31	1200300000000	4992	Lanatifera_DN69131_c2_g3_i3.p1|ABY56690.1;Lanatifera_DN69131_c2_g3_i5.p2|AAK52066.1;Lanatifera_DN69131_c2_g3_i1.p2|ABG78596.1;Lanatifera_DN26419_c0_g1_i2.p1|KJH46221.1;Lanatifera_DN69131_c0_g1_i2.p1|AAN75098.1;Lanatifera_DN1647_c0_g1_i1.p1|AAW25537.1	Lanatifera_DN69131_c2_g3_i3.p1|ABY56690.1;Lanatifera_DN69131_c2_g3_i5.p2|AAK52066.1;Lanatifera_DN69131_c2_g3_i1.p2|ABG78596.1
	174330000	220520000	280809984				30	1	0	71	6.2	0	28.74	0	26.577	9459300000	36	Lanatifera_DN69131_c2_g3_i4.p2|AAS55945.1;Lanatifera_DN69131_c0_g1_i1.p1|ADU34021.1	Lanatifera_DN69131_c2_g3_i4.p2|AAS55945.1
	10234999808	17909000192	17664999424				14	9	9	60	52.7	52.7	12.278	0	323.31	274850000000	955	Lanatifera_DN69131_c2_g4_i1.p1|CAB99474.1	Lanatifera_DN69131_c2_g4_i1.p1|CAB99474.1
	22404000	8998500	11106000				6	6	6	24.7	24.7	24.7	36.35	0	34.21	552610000	13	Lanatifera_DN69134_c0_g1_i2.p1|;Lanatifera_DN69134_c0_g1_i1.p1|;Lanatifera_DN69134_c0_g1_i3.p1|;Lanatifera_DN69134_c1_g3_i1.p1|	Lanatifera_DN69134_c0_g1_i2.p1|;Lanatifera_DN69134_c0_g1_i1.p1|;Lanatifera_DN69134_c0_g1_i3.p1|
	42966000	0	4486500				5	5	5	26	26	26	20.882	0	20.771	379620000	9	Lanatifera_DN69134_c1_g1_i1.p1|XP_023232337.1	Lanatifera_DN69134_c1_g1_i1.p1|XP_023232337.1
	2907100	2170800	2848000				3	3	3	9.5	9.5	9.5	55.146	0	11.303	182300000	5	Lanatifera_DN69144_c0_g1_i1.p1|XP_005104581.1;Lanatifera_DN68481_c0_g1_i1.p1|XP_022256111.1	Lanatifera_DN69144_c0_g1_i1.p1|XP_005104581.1
	30488000	7368400	13038000				9	9	9	33.6	33.6	33.6	49.139	0	81.875	1119700000	28	Lanatifera_DN69152_c2_g2_i2.p1|XP_019630019.1	Lanatifera_DN69152_c2_g2_i2.p1|XP_019630019.1
	0	3895300	0				2	2	2	28.1	28.1	28.1	13.097	0	5.1305	19477000	3	Lanatifera_DN69159_c0_g1_i2.p1|	Lanatifera_DN69159_c0_g1_i2.p1|
	19236999168	4504999936	10222000128				28	28	28	74.6	74.6	74.6	22.175	0	323.31	203790000000	558	Lanatifera_DN69159_c1_g1_i4.p1|XP_023013631.1;Lanatifera_DN69159_c1_g1_i3.p1|KOB74787.1;Lanatifera_DN69159_c1_g1_i1.p2|KOB74787.1;Lanatifera_DN69159_c1_g1_i2.p2|KRT84985.1;Lanatifera_DN103915_c0_g1_i1.p1|ODM93543.1	Lanatifera_DN69159_c1_g1_i4.p1|XP_023013631.1;Lanatifera_DN69159_c1_g1_i3.p1|KOB74787.1;Lanatifera_DN69159_c1_g1_i1.p2|KOB74787.1;Lanatifera_DN69159_c1_g1_i2.p2|KRT84985.1
	12021000	12015000	9601300				4	4	4	15.8	15.8	15.8	37.852	0	16.376	639110000	12	Lanatifera_DN69173_c1_g1_i1.p1|XP_001627413.1	Lanatifera_DN69173_c1_g1_i1.p1|XP_001627413.1
	19492000	3295000	14397000				3	3	3	53.6	53.6	53.6	10.657	0	38.999	223100000	10	Lanatifera_DN69175_c0_g1_i4.p2|KFM79359.1;Lanatifera_DN69175_c0_g1_i3.p1|KFM79359.1	Lanatifera_DN69175_c0_g1_i4.p2|KFM79359.1;Lanatifera_DN69175_c0_g1_i3.p1|KFM79359.1
	700630	0	0				1	1	1	6	6	6	33.46	0.0049383	2.297	13312000	1	Lanatifera_DN69220_c0_g1_i1.p1|	Lanatifera_DN69220_c0_g1_i1.p1|
	0	987990	0				2	2	2	7.7	7.7	7.7	52.495	0	5.3894	26676000	3	Lanatifera_DN69244_c0_g1_i2.p1|XP_008526563.1;Lanatifera_DN69244_c0_g1_i1.p1|XP_008526563.1;Lanatifera_DN69244_c0_g1_i3.p1|XP_023344685.1;Lanatifera_DN69244_c0_g1_i5.p1|PVD32466.1;Lanatifera_DN69244_c0_g1_i4.p1|KZS20768.1	Lanatifera_DN69244_c0_g1_i2.p1|XP_008526563.1;Lanatifera_DN69244_c0_g1_i1.p1|XP_008526563.1;Lanatifera_DN69244_c0_g1_i3.p1|XP_023344685.1;Lanatifera_DN69244_c0_g1_i5.p1|PVD32466.1;Lanatifera_DN69244_c0_g1_i4.p1|KZS20768.1
	1017200	3035800	1156500				2	2	2	14	14	14	24.727	0	9.6454	62514000	5	Lanatifera_DN69249_c0_g1_i2.p2|KZS08468.1;Lanatifera_DN69249_c0_g1_i1.p2|KZS08468.1	Lanatifera_DN69249_c0_g1_i2.p2|KZS08468.1;Lanatifera_DN69249_c0_g1_i1.p2|KZS08468.1
	0	0	0				2	2	2	5.4	5.4	5.4	40.606	0	4.3167	0	2	Lanatifera_DN69255_c0_g2_i1.p1|XP_013782172.1;Lanatifera_DN69255_c0_g2_i5.p1|XP_013782172.1;Lanatifera_DN69255_c0_g2_i4.p1|XP_013404319.1;Lanatifera_DN69255_c0_g2_i3.p1|XP_013404319.1	Lanatifera_DN69255_c0_g2_i1.p1|XP_013782172.1;Lanatifera_DN69255_c0_g2_i5.p1|XP_013782172.1;Lanatifera_DN69255_c0_g2_i4.p1|XP_013404319.1;Lanatifera_DN69255_c0_g2_i3.p1|XP_013404319.1
	0	2571900	0				1	1	1	10.4	10.4	10.4	11.582	0.0044332	2.4581	15431000	1	Lanatifera_DN69263_c0_g1_i2.p1|XP_017479466.1;Lanatifera_DN69263_c0_g1_i1.p1|XP_011137244.1;Lanatifera_DN69263_c0_g1_i3.p1|XP_011206394.1	Lanatifera_DN69263_c0_g1_i2.p1|XP_017479466.1;Lanatifera_DN69263_c0_g1_i1.p1|XP_011137244.1;Lanatifera_DN69263_c0_g1_i3.p1|XP_011206394.1
	13536000	4794600	4981000				4	4	4	21.3	21.3	21.3	29.728	0	11.416	349680000	10	Lanatifera_DN69264_c0_g1_i3.p1|XP_023306181.1;Lanatifera_DN69264_c0_g1_i2.p1|XP_023306181.1	Lanatifera_DN69264_c0_g1_i3.p1|XP_023306181.1;Lanatifera_DN69264_c0_g1_i2.p1|XP_023306181.1
	253630	2973700	1086700				3	3	3	9.8	9.8	9.8	44.821	0	7.027	94908000	5	Lanatifera_DN69268_c0_g1_i1.p1|XP_005184260.1;Lanatifera_DN69268_c0_g1_i4.p1|KFM81225.1	Lanatifera_DN69268_c0_g1_i1.p1|XP_005184260.1;Lanatifera_DN69268_c0_g1_i4.p1|KFM81225.1
	0	0	0				1	1	1	5.5	5.5	5.5	35.698	0.0072771	2.1723	0	1	Lanatifera_DN69289_c0_g3_i1.p1|PNF40689.1	Lanatifera_DN69289_c0_g3_i1.p1|PNF40689.1
	348810	794010	948730				2	2	2	4	4	4	90.667	0	4.243	75296000	3	Lanatifera_DN69311_c0_g1_i1.p1|XP_013880608.1	Lanatifera_DN69311_c0_g1_i1.p1|XP_013880608.1
	18868000	7203300	3232300				2	2	2	22.4	22.4	22.4	16.613	0	6.9218	263730000	7	Lanatifera_DN69319_c1_g1_i2.p1|XP_010139746.1;Lanatifera_DN69319_c1_g1_i3.p1|PRD24782.1	Lanatifera_DN69319_c1_g1_i2.p1|XP_010139746.1;Lanatifera_DN69319_c1_g1_i3.p1|PRD24782.1
	2958300	0	0				3	3	3	24.3	24.3	24.3	16.124	0	12.315	26625000	5	Lanatifera_DN69319_c1_g2_i4.p1|EFX69841.1;Lanatifera_DN69319_c1_g2_i1.p1|EFX69841.1;Lanatifera_DN69319_c1_g2_i3.p1|EFX69841.1;Lanatifera_DN69319_c1_g2_i2.p1|OXA53011.1	Lanatifera_DN69319_c1_g2_i4.p1|EFX69841.1;Lanatifera_DN69319_c1_g2_i1.p1|EFX69841.1;Lanatifera_DN69319_c1_g2_i3.p1|EFX69841.1;Lanatifera_DN69319_c1_g2_i2.p1|OXA53011.1
	7152900	1035500	7769300				2	2	2	8.1	8.1	8.1	53.513	0	27.555	239370000	5	Lanatifera_DN69325_c0_g1_i1.p1|XP_012217964.1;Lanatifera_DN69325_c0_g1_i4.p1|ODM99396.1;Lanatifera_DN69325_c0_g1_i2.p1|ODM99396.1;Lanatifera_DN69325_c0_g1_i3.p1|XP_012217964.1	Lanatifera_DN69325_c0_g1_i1.p1|XP_012217964.1;Lanatifera_DN69325_c0_g1_i4.p1|ODM99396.1;Lanatifera_DN69325_c0_g1_i2.p1|ODM99396.1;Lanatifera_DN69325_c0_g1_i3.p1|XP_012217964.1
	0	5472200	3260800				2	2	2	8.7	8.7	8.7	40.781	0.0050283	2.4026	157190000	3	Lanatifera_DN69332_c0_g3_i1.p1|XP_019869633.1	Lanatifera_DN69332_c0_g3_i1.p1|XP_019869633.1
	1090900	15712000	6569100				28	28	28	26.8	26.8	26.8	168.96	0	186.41	1589300000	64	Lanatifera_DN69340_c0_g1_i3.p1|XP_023721398.1	Lanatifera_DN69340_c0_g1_i3.p1|XP_023721398.1
	61046000	264190000	71661000				9	9	9	24.4	24.4	24.4	31.754	0	71.573	2778300000	34	Lanatifera_DN69361_c0_g1_i6.p1|;Lanatifera_DN69361_c0_g1_i7.p1|;Lanatifera_DN69361_c0_g1_i3.p1|;Lanatifera_DN69361_c0_g1_i8.p1|;Lanatifera_DN69361_c0_g1_i9.p1|;Lanatifera_DN69361_c0_g1_i4.p1|;Lanatifera_DN69361_c0_g1_i5.p1|;Lanatifera_DN45218_c0_g1_i1.p2|	Lanatifera_DN69361_c0_g1_i6.p1|;Lanatifera_DN69361_c0_g1_i7.p1|;Lanatifera_DN69361_c0_g1_i3.p1|;Lanatifera_DN69361_c0_g1_i8.p1|;Lanatifera_DN69361_c0_g1_i9.p1|;Lanatifera_DN69361_c0_g1_i4.p1|
	2497000	4363700	3576400				2	2	2	13.3	13.3	13.3	26.371	0	3.6861	104370000	6	Lanatifera_DN69365_c0_g1_i1.p1|XP_021934607.1	Lanatifera_DN69365_c0_g1_i1.p1|XP_021934607.1
	6444400	460490	0				4	4	4	26.2	26.2	26.2	25.036	0	7.8213	103570000	4	Lanatifera_DN69367_c0_g2_i1.p1|EFX69362.1	Lanatifera_DN69367_c0_g2_i1.p1|EFX69362.1
	2022700	0	0				4	4	4	7.6	7.6	7.6	65.333	0	6.3291	62704000	4	Lanatifera_DN69383_c0_g2_i1.p1|XP_013400475.1;Lanatifera_DN69383_c0_g2_i4.p1|XP_013400475.1	Lanatifera_DN69383_c0_g2_i1.p1|XP_013400475.1;Lanatifera_DN69383_c0_g2_i4.p1|XP_013400475.1
	2342400	309930	87089				3	3	3	8	8	8	59.958	0	8.4739	71224000	3	Lanatifera_DN69385_c0_g1_i2.p1|XP_013790738.1;Lanatifera_DN69385_c0_g1_i5.p1|XP_012274364.1;Lanatifera_DN69385_c0_g1_i6.p1|ALS04031.1	Lanatifera_DN69385_c0_g1_i2.p1|XP_013790738.1;Lanatifera_DN69385_c0_g1_i5.p1|XP_012274364.1;Lanatifera_DN69385_c0_g1_i6.p1|ALS04031.1
	82532000	51082000	64552000				23	23	22	22.8	22.8	21.9	115.91	0	223.72	9313800000	114	Lanatifera_DN69389_c0_g1_i1.p1|XP_021968317.1;CON__ENSEMBL:ENSBTAP00000006074	Lanatifera_DN69389_c0_g1_i1.p1|XP_021968317.1
	2645500	1444800	1530400				4	4	4	9.7	9.7	9.7	63.935	0	9.7849	134900000	5	Lanatifera_DN69396_c2_g2_i7.p1|KOC65132.1;Lanatifera_DN69396_c2_g2_i2.p1|KOC65132.1;Lanatifera_DN69396_c2_g2_i6.p1|XP_023726263.1;Lanatifera_DN69396_c2_g2_i3.p1|XP_023726263.1;Lanatifera_DN69396_c2_g2_i8.p1|KMQ91381.1;Lanatifera_DN69396_c2_g2_i4.p1|KMQ91381.1;Lanatifera_DN69396_c2_g2_i10.p1|XP_015109871.1;Lanatifera_DN69396_c2_g2_i1.p1|XP_015109871.1	Lanatifera_DN69396_c2_g2_i7.p1|KOC65132.1;Lanatifera_DN69396_c2_g2_i2.p1|KOC65132.1;Lanatifera_DN69396_c2_g2_i6.p1|XP_023726263.1;Lanatifera_DN69396_c2_g2_i3.p1|XP_023726263.1;Lanatifera_DN69396_c2_g2_i8.p1|KMQ91381.1;Lanatifera_DN69396_c2_g2_i4.p1|KMQ91381.1;Lanatifera_DN69396_c2_g2_i10.p1|XP_015109871.1;Lanatifera_DN69396_c2_g2_i1.p1|XP_015109871.1
	109840000	31275000	27298000				8	8	8	28.7	28.7	28.7	25.071	0	83.093	1347300000	22	Lanatifera_DN69424_c0_g1_i1.p1|KZS10569.1	Lanatifera_DN69424_c0_g1_i1.p1|KZS10569.1
	14181000	2893600	1420400				2	2	2	10.7	10.7	10.7	25.662	0	5.1926	221930000	7	Lanatifera_DN69430_c0_g1_i3.p1|XP_011693588.1;Lanatifera_DN69430_c0_g1_i1.p1|XP_011693588.1;Lanatifera_DN69430_c0_g1_i2.p1|XP_011693588.1	Lanatifera_DN69430_c0_g1_i3.p1|XP_011693588.1;Lanatifera_DN69430_c0_g1_i1.p1|XP_011693588.1;Lanatifera_DN69430_c0_g1_i2.p1|XP_011693588.1
	181240000	85775000	182230000				3	3	2	32.7	32.7	16.8	11.211	0	50.385	1347700000	16	Lanatifera_DN69443_c0_g1_i1.p1|;Lanatifera_DN69443_c0_g1_i2.p1|;Lanatifera_DN61128_c0_g1_i5.p1|;Lanatifera_DN61128_c0_g1_i6.p1|;Lanatifera_DN61128_c0_g1_i4.p1|;Lanatifera_DN61128_c0_g1_i1.p1|;Lanatifera_DN69443_c0_g1_i5.p1|	Lanatifera_DN69443_c0_g1_i1.p1|;Lanatifera_DN69443_c0_g1_i2.p1|;Lanatifera_DN61128_c0_g1_i5.p1|;Lanatifera_DN61128_c0_g1_i6.p1|;Lanatifera_DN61128_c0_g1_i4.p1|;Lanatifera_DN61128_c0_g1_i1.p1|
	18404000	3909700	25765000				3	2	2	39.8	27.8	27.8	14.821	0	6.505	144230000	7	Lanatifera_DN69443_c0_g1_i4.p1|	Lanatifera_DN69443_c0_g1_i4.p1|
	156150000	161890000	81502000				19	19	19	50.1	50.1	50.1	51.3	0	188.12	9589200000	98	Lanatifera_DN69451_c0_g2_i2.p1|KFM67947.1;Lanatifera_DN69451_c0_g2_i1.p1|XP_022243365.1	Lanatifera_DN69451_c0_g2_i2.p1|KFM67947.1
	12875000	4228000	17189000				5	5	5	29	29	29	30.362	0	74.935	411510000	15	Lanatifera_DN69477_c0_g1_i1.p1|XP_019877558.1;Lanatifera_DN69477_c0_g1_i5.p1|XP_019877558.1;Lanatifera_DN69477_c0_g1_i2.p1|XP_018011956.1;Lanatifera_DN69477_c0_g1_i3.p1|XP_018011956.1	Lanatifera_DN69477_c0_g1_i1.p1|XP_019877558.1;Lanatifera_DN69477_c0_g1_i5.p1|XP_019877558.1;Lanatifera_DN69477_c0_g1_i2.p1|XP_018011956.1;Lanatifera_DN69477_c0_g1_i3.p1|XP_018011956.1
	7812100	0	18379000				13	13	13	20.2	20.2	20.2	78.441	0	95.926	890490000	21	Lanatifera_DN69489_c0_g1_i1.p1|GAU91875.1	Lanatifera_DN69489_c0_g1_i1.p1|GAU91875.1
	1476100	3264600	856780				3	3	3	8.1	8.1	8.1	45.84	0.0013717	3.1046	123150000	3	Lanatifera_DN69513_c0_g1_i2.p1|XP_023712701.1;Lanatifera_DN69513_c0_g1_i1.p1|XP_023712701.1	Lanatifera_DN69513_c0_g1_i2.p1|XP_023712701.1;Lanatifera_DN69513_c0_g1_i1.p1|XP_023712701.1
	48719000	165160000	45081000				3	3	3	20.2	20.2	20.2	10.768	0	29.711	1812700000	13	Lanatifera_DN69525_c0_g1_i1.p2|;Lanatifera_DN69525_c0_g1_i4.p2|	Lanatifera_DN69525_c0_g1_i1.p2|;Lanatifera_DN69525_c0_g1_i4.p2|
	146770000	248510000	64682000				4	4	4	15.9	15.9	15.9	32.176	0	31.856	3679700000	39	Lanatifera_DN69525_c0_g2_i1.p1|	Lanatifera_DN69525_c0_g2_i1.p1|
	19822000	0	14292000				2	2	2	23.8	23.8	23.8	11.683	0	4.8131	170570000	5	Lanatifera_DN69529_c0_g1_i1.p1|KZS05491.1;Lanatifera_DN69529_c0_g1_i2.p1|ASA46475.1;Lanatifera_DN69529_c0_g1_i3.p1|EFX84118.1	Lanatifera_DN69529_c0_g1_i1.p1|KZS05491.1;Lanatifera_DN69529_c0_g1_i2.p1|ASA46475.1;Lanatifera_DN69529_c0_g1_i3.p1|EFX84118.1
	0	2286400	0				2	2	2	11	11	11	27.324	0.00070721	3.4034	32010000	2	Lanatifera_DN69545_c0_g1_i1.p1|NP_001088291.1	Lanatifera_DN69545_c0_g1_i1.p1|NP_001088291.1
	0	2278000	2171400				1	1	1	0.5	0.5	0.5	197.36	0.0093787	1.9422	444930000	4	Lanatifera_DN69546_c2_g1_i6.p1|XP_021932648.1;Lanatifera_DN69546_c2_g1_i5.p1|XP_011638091.1;Lanatifera_DN69546_c2_g1_i4.p1|XP_011638091.1	Lanatifera_DN69546_c2_g1_i6.p1|XP_021932648.1;Lanatifera_DN69546_c2_g1_i5.p1|XP_011638091.1;Lanatifera_DN69546_c2_g1_i4.p1|XP_011638091.1
	984940	813810	670210				2	2	2	5.6	5.6	5.6	56.674	0.00070922	3.434	64193000	3	Lanatifera_DN69553_c0_g1_i1.p1|XP_008186315.1	Lanatifera_DN69553_c0_g1_i1.p1|XP_008186315.1
	3830200	12349000	7288100				6	6	6	17	17	17	46.963	0	32.797	633620000	13	Lanatifera_DN69558_c0_g1_i4.p1|XP_014246194.1;Lanatifera_DN69558_c0_g1_i1.p1|XP_014246194.1;Lanatifera_DN69558_c0_g1_i3.p1|BAN20851.1	Lanatifera_DN69558_c0_g1_i4.p1|XP_014246194.1;Lanatifera_DN69558_c0_g1_i1.p1|XP_014246194.1
	1608800	1631400	480130				1	1	1	2.5	2.5	2.5	59.947	0.0049536	2.3174	40924000	1	Lanatifera_DN69559_c0_g1_i3.p1|KZS07543.1	Lanatifera_DN69559_c0_g1_i3.p1|KZS07543.1
	16815000	36534000	28811000				23	23	21	30.7	30.7	28.9	96.399	0	162.14	3532900000	78	Lanatifera_DN69563_c1_g4_i1.p1|EFX71180.1	Lanatifera_DN69563_c1_g4_i1.p1|EFX71180.1
	161190000	11246000	62624000				1	1	1	9	9	9	11.687	0	5.3286	1175300000	5	Lanatifera_DN69568_c0_g2_i2.p2|XP_022051759.1;Lanatifera_DN69568_c0_g2_i1.p2|XP_022051759.1	Lanatifera_DN69568_c0_g2_i2.p2|XP_022051759.1;Lanatifera_DN69568_c0_g2_i1.p2|XP_022051759.1
	355960000	16385000	121630000				15	15	15	63.8	63.8	63.8	33.355	0	158.37	8397600000	90	Lanatifera_DN69568_c0_g3_i1.p1|XP_015245673.1	Lanatifera_DN69568_c0_g3_i1.p1|XP_015245673.1
	2502800	4357000	6588300				8	8	8	23.8	23.8	23.8	45.518	0	25.165	322760000	20	Lanatifera_DN69575_c0_g1_i1.p1|KOB62647.1;Lanatifera_DN69575_c0_g1_i2.p1|XP_001943740.1	Lanatifera_DN69575_c0_g1_i1.p1|KOB62647.1
	84370000	6488700	22920000				18	18	2	37.6	37.6	6.3	61.953	0	309.14	2844500000	72	Lanatifera_DN69577_c0_g1_i12.p1|XP_018351623.1;Lanatifera_DN69577_c0_g1_i3.p1|XP_023024254.1;Lanatifera_DN69577_c0_g1_i2.p1|XP_018351623.1;Lanatifera_DN69577_c0_g1_i7.p1|XP_023024254.1;Lanatifera_DN69577_c0_g1_i8.p1|XP_023024254.1;Lanatifera_DN69577_c0_g1_i4.p1|XP_018351622.1;Lanatifera_DN69577_c0_g1_i14.p1|XP_023024254.1;Lanatifera_DN69577_c0_g1_i9.p1|XP_018351622.1;Lanatifera_DN69577_c0_g1_i13.…	Lanatifera_DN69577_c0_g1_i12.p1|XP_018351623.1;Lanatifera_DN69577_c0_g1_i3.p1|XP_023024254.1;Lanatifera_DN69577_c0_g1_i2.p1|XP_018351623.1;Lanatifera_DN69577_c0_g1_i7.p1|XP_023024254.1;Lanatifera_DN69577_c0_g1_i8.p1|XP_023024254.1;Lanatifera_DN69577_c0_g1_i4.p1|XP_018351622.1;Lanatifera_DN69577_c0_g1_i14.p1|XP_023024254.1;Lanatifera_DN69577_c0_g1_i9.p1|XP_018351622.1;Lanatifera_DN69577_c0_g1_i13.…
	8854100	3529600	7888800				10	10	10	24	24	24	49.189	0	19.978	486540000	25	Lanatifera_DN69596_c0_g1_i2.p1|PRD23812.1;Lanatifera_DN69596_c0_g1_i1.p1|PRD23812.1	Lanatifera_DN69596_c0_g1_i2.p1|PRD23812.1;Lanatifera_DN69596_c0_g1_i1.p1|PRD23812.1
	0	1312100	330930				2	2	2	4.4	4.4	4.4	124.06	0.0049906	2.38	82154000	2	Lanatifera_DN69628_c0_g1_i1.p1|PSN56345.1	Lanatifera_DN69628_c0_g1_i1.p1|PSN56345.1
	0	3217200	2925200				3	3	3	13	13	13	45.173	0	5.3883	128990000	5	Lanatifera_DN69632_c0_g1_i1.p1|XP_021000884.1	Lanatifera_DN69632_c0_g1_i1.p1|XP_021000884.1
	432010	361520	708210				3	3	3	2.6	2.6	2.6	164	0	4.8837	102120000	4	Lanatifera_DN69641_c0_g1_i3.p1|EFX74470.1	Lanatifera_DN69641_c0_g1_i3.p1|EFX74470.1
	15748000	38213000	17477000				7	7	5	34.3	34.3	25.1	34.56	0	41.899	857260000	22	Lanatifera_DN69663_c0_g1_i2.p1|EFX77408.1;Lanatifera_DN69663_c0_g1_i1.p1|EFX77408.1	Lanatifera_DN69663_c0_g1_i2.p1|EFX77408.1
	5841500	7905600	0				3	1	1	37.4	15.3	15.3	14.952	0	6.8077	54988000	9	Lanatifera_DN69663_c0_g1_i3.p1|XP_023705569.1	Lanatifera_DN69663_c0_g1_i3.p1|XP_023705569.1
	0	1832400	1504700				1	1	1	5.6	5.6	5.6	24.664	0.0019881	2.8053	46720000	2	Lanatifera_DN69670_c0_g1_i9.p1|KZS12172.1;Lanatifera_DN69670_c0_g1_i8.p1|KZS12172.1;Lanatifera_DN69670_c0_g1_i7.p1|KZS12172.1;Lanatifera_DN69670_c0_g1_i5.p1|KZS12172.1;Lanatifera_DN69670_c0_g1_i4.p1|KZS12172.1;Lanatifera_DN69670_c0_g1_i3.p1|KZS12172.1;Lanatifera_DN69670_c0_g1_i1.p1|KZS12172.1	Lanatifera_DN69670_c0_g1_i9.p1|KZS12172.1;Lanatifera_DN69670_c0_g1_i8.p1|KZS12172.1;Lanatifera_DN69670_c0_g1_i7.p1|KZS12172.1;Lanatifera_DN69670_c0_g1_i5.p1|KZS12172.1;Lanatifera_DN69670_c0_g1_i4.p1|KZS12172.1;Lanatifera_DN69670_c0_g1_i3.p1|KZS12172.1;Lanatifera_DN69670_c0_g1_i1.p1|KZS12172.1
	0	0	8084000				1	1	1	13.4	13.4	13.4	18.003	0	4.9538	32336000	2	Lanatifera_DN69686_c0_g2_i1.p1|XP_020783511.1	Lanatifera_DN69686_c0_g2_i1.p1|XP_020783511.1
	0	8993100	1515400				3	3	3	17.1	17.1	17.1	31.62	0	9.6241	147120000	7	Lanatifera_DN69695_c0_g2_i4.p1|XP_019621828.1;Lanatifera_DN69695_c0_g2_i2.p1|XP_018022788.1;Lanatifera_DN69695_c0_g2_i1.p1|XP_018022788.1	Lanatifera_DN69695_c0_g2_i4.p1|XP_019621828.1;Lanatifera_DN69695_c0_g2_i2.p1|XP_018022788.1;Lanatifera_DN69695_c0_g2_i1.p1|XP_018022788.1
	575960	424950	448330				1	1	1	7	7	7	56.96	0	4.3363	42028000	1	Lanatifera_DN69699_c0_g3_i3.p1|XP_968460.1;Lanatifera_DN69699_c0_g3_i2.p1|XP_023711421.1	Lanatifera_DN69699_c0_g3_i3.p1|XP_968460.1;Lanatifera_DN69699_c0_g3_i2.p1|XP_023711421.1
	6521000	0	0				1	1	1	11.6	11.6	11.6	14.141	0.0083582	2.0855	32605000	2	Lanatifera_DN69712_c0_g2_i2.p1|AAX94571.1;Lanatifera_DN69712_c0_g2_i1.p2|AAX94571.1	Lanatifera_DN69712_c0_g2_i2.p1|AAX94571.1;Lanatifera_DN69712_c0_g2_i1.p2|AAX94571.1
	52076000	0	73546000				1	1	1	4.5	4.5	4.5	16.488	0	3.7993	628110000	4	Lanatifera_DN69716_c0_g1_i3.p1|;Lanatifera_DN69716_c0_g1_i2.p1|XP_015375464.1	Lanatifera_DN69716_c0_g1_i3.p1|;Lanatifera_DN69716_c0_g1_i2.p1|XP_015375464.1
	41998000	22446000	24265000				8	8	8	52.5	52.5	52.5	20.519	0	90.453	1064500000	26	Lanatifera_DN69717_c0_g1_i1.p1|XP_002409713.1	Lanatifera_DN69717_c0_g1_i1.p1|XP_002409713.1
	32255000	2453000	0				2	2	2	2.8	2.8	2.8	87.816	0	3.6429	832980000	4	Lanatifera_DN69728_c0_g3_i1.p1|XP_023715415.1	Lanatifera_DN69728_c0_g3_i1.p1|XP_023715415.1
	16877000	3014800	9596500				13	13	13	27.5	27.5	27.5	59.133	0	81.502	884630000	28	Lanatifera_DN69742_c1_g1_i2.p1|XP_008469392.1	Lanatifera_DN69742_c1_g1_i2.p1|XP_008469392.1
	0	1595100	0				4	4	4	9.1	9.1	9.1	74.35	0	7.5748	65400000	4	Lanatifera_DN69754_c0_g1_i1.p1|XP_021936698.1;Lanatifera_DN69754_c0_g1_i2.p1|XP_021936698.1;Lanatifera_DN69754_c0_g1_i3.p1|XP_021936701.1;Lanatifera_DN69754_c0_g1_i4.p1|XP_021936698.1	Lanatifera_DN69754_c0_g1_i1.p1|XP_021936698.1;Lanatifera_DN69754_c0_g1_i2.p1|XP_021936698.1;Lanatifera_DN69754_c0_g1_i3.p1|XP_021936701.1;Lanatifera_DN69754_c0_g1_i4.p1|XP_021936698.1
	303190	1609000	1158300				5	5	5	12.6	12.6	12.6	59.091	0	8.0523	107470000	9	Lanatifera_DN69756_c0_g1_i1.p1|XP_015511160.1	Lanatifera_DN69756_c0_g1_i1.p1|XP_015511160.1
	7165800	17370000	9757900				5	5	5	18.9	18.9	18.9	29.019	0	14.987	651590000	13	Lanatifera_DN69761_c0_g1_i1.p1|XP_018014268.1	Lanatifera_DN69761_c0_g1_i1.p1|XP_018014268.1
	64608000	2777300	3136800				13	3	3	83	42	42	11.198	0	26.469	282090000	4	Lanatifera_DN69763_c1_g1_i1.p1|O61379.1	Lanatifera_DN69763_c1_g1_i1.p1|O61379.1
	25749000	904920	42287000				39	3	0	89.2	22.6	0	21.165	0	119.34	689420000	12	Lanatifera_DN69763_c1_g1_i3.p1|XP_023335924.1	Lanatifera_DN69763_c1_g1_i3.p1|XP_023335924.1
	128450000	6501000	73072000				30	2	0	81.4	11	0	16.451	0	122.04	1456200000	18	Lanatifera_DN69763_c1_g1_i4.p3|	Lanatifera_DN69763_c1_g1_i4.p3|
	74756997120	5089699840	47111999488				47	47	0	92.5	92.5	0	21.22	0	323.31	1269600000000	6786	Lanatifera_DN69763_c1_g1_i8.p3|;Lanatifera_DN69763_c1_g1_i5.p3|	Lanatifera_DN69763_c1_g1_i8.p3|;Lanatifera_DN69763_c1_g1_i5.p3|
	972670016	76183000	581070016				23	6	3	87.5	60.6	25	12.253	0	113.52	13039000000	64	Lanatifera_DN69763_c1_g10_i1.p1|EGI62882.1	Lanatifera_DN69763_c1_g10_i1.p1|EGI62882.1
	24301000	0	11289000				21	1	0	71.6	8.6	0	13.585	0	5.1398	249130000	2	Lanatifera_DN69763_c1_g10_i2.p1|EGI62882.1	Lanatifera_DN69763_c1_g10_i2.p1|EGI62882.1
	737030016	262530000	348190016				17	8	8	76.2	42.9	42.9	12.136	0	214.61	8086500000	38	Lanatifera_DN69763_c1_g5_i1.p1|XP_015027118.1	Lanatifera_DN69763_c1_g5_i1.p1|XP_015027118.1
	0	418280	0				1	1	1	1.7	1.7	1.7	86.78	0.0019582	2.6534	15895000	1	Lanatifera_DN69787_c0_g1_i2.p1|XP_015917025.1	Lanatifera_DN69787_c0_g1_i2.p1|XP_015917025.1
	1108700	1043800	2316200				2	2	2	3.2	3.2	3.2	87.655	0	6.2581	165340000	6	Lanatifera_DN69803_c0_g1_i1.p1|	Lanatifera_DN69803_c0_g1_i1.p1|
	0	0	0				1	1	1	2.3	2.3	2.3	57.43	0.0020325	3.0286	0	1	Lanatifera_DN69821_c0_g1_i2.p1|XP_014226109.2;Lanatifera_DN69821_c0_g1_i6.p1|XP_014226109.2;Lanatifera_DN69821_c0_g1_i1.p1|XP_014226109.2	Lanatifera_DN69821_c0_g1_i2.p1|XP_014226109.2;Lanatifera_DN69821_c0_g1_i6.p1|XP_014226109.2;Lanatifera_DN69821_c0_g1_i1.p1|XP_014226109.2
	41979000	9923600	25184000				13	13	13	44.2	44.2	44.2	38.344	0	70.078	1541700000	45	Lanatifera_DN69823_c0_g1_i2.p2|XP_018574852.1	Lanatifera_DN69823_c0_g1_i2.p2|XP_018574852.1
	30049000	12619000	22335000				3	3	3	35.8	35.8	35.8	11.602	0	29.905	390020000	9	Lanatifera_DN69823_c0_g2_i1.p2|XP_018023575.1	Lanatifera_DN69823_c0_g2_i1.p2|XP_018023575.1
	16077000	2758600	1703500				2	2	2	17.1	17.1	17.1	24.772	0	5.3946	123240000	3	Lanatifera_DN69825_c0_g1_i1.p1|XP_015606069.1	Lanatifera_DN69825_c0_g1_i1.p1|XP_015606069.1
	0	5469000	1054600				2	2	2	14.5	14.5	14.5	15.598	0.0019868	2.7956	65236000	3	Lanatifera_DN69826_c0_g1_i3.p2|;Lanatifera_DN69826_c0_g1_i2.p3|;Lanatifera_DN69826_c0_g1_i1.p3|	Lanatifera_DN69826_c0_g1_i3.p2|;Lanatifera_DN69826_c0_g1_i2.p3|;Lanatifera_DN69826_c0_g1_i1.p3|
	2896300	2495800	3965400				3	3	3	10.4	10.4	10.4	37.908	0	16.494	140360000	10	Lanatifera_DN69832_c0_g1_i1.p1|AFW03838.1	Lanatifera_DN69832_c0_g1_i1.p1|AFW03838.1
	0	325490	108880				1	1	1	0.9	0.9	0.9	142.12	0.0019531	2.6429	27799000	1	Lanatifera_DN69838_c0_g1_i2.p1|XP_023710897.1;Lanatifera_DN69838_c0_g1_i1.p1|XP_023710897.1	Lanatifera_DN69838_c0_g1_i2.p1|XP_023710897.1;Lanatifera_DN69838_c0_g1_i1.p1|XP_023710897.1
	34621000	5711000	16934000				25	25	25	32.1	32.1	32.1	124.75	0	314.39	2806000000	79	Lanatifera_DN69848_c0_g2_i2.p1|XP_013081149.1;Lanatifera_DN69848_c0_g2_i1.p1|XP_013081149.1	Lanatifera_DN69848_c0_g2_i2.p1|XP_013081149.1;Lanatifera_DN69848_c0_g2_i1.p1|XP_013081149.1
	7871800	1809200	4092700				1	1	1	6.2	6.2	6.2	28.683	0	3.9749	137740000	6	Lanatifera_DN69852_c0_g4_i1.p1|XP_024215768.1	Lanatifera_DN69852_c0_g4_i1.p1|XP_024215768.1
	12104000	8475000	11168000				3	3	3	32.1	32.1	32.1	15.646	0	44.711	317470000	10	Lanatifera_DN69853_c0_g1_i3.p2|XP_011567754.1;Lanatifera_DN69853_c0_g1_i2.p1|XP_011567754.1	Lanatifera_DN69853_c0_g1_i3.p2|XP_011567754.1;Lanatifera_DN69853_c0_g1_i2.p1|XP_011567754.1
	39963000	3767600	15039000				3	3	3	27.6	27.6	27.6	19.421	0	35.198	528930000	8	Lanatifera_DN69859_c0_g2_i3.p1|XP_014277991.1;Lanatifera_DN69859_c0_g2_i1.p1|XP_014277991.1;Lanatifera_DN69859_c0_g1_i1.p2|XP_018901633.1	Lanatifera_DN69859_c0_g2_i3.p1|XP_014277991.1;Lanatifera_DN69859_c0_g2_i1.p1|XP_014277991.1;Lanatifera_DN69859_c0_g1_i1.p2|XP_018901633.1
	8781600	15314000	5820300				5	5	5	41.5	41.5	41.5	18.199	0	28.151	179490000	6	Lanatifera_DN69878_c0_g2_i1.p1|XP_014216545.1;Lanatifera_DN69878_c0_g3_i1.p1|XP_023338158.1	Lanatifera_DN69878_c0_g2_i1.p1|XP_014216545.1;Lanatifera_DN69878_c0_g3_i1.p1|XP_023338158.1
	1542700	1703000	1168400				2	2	2	9	9	9	53.744	0	7.6247	92697000	4	Lanatifera_DN69890_c0_g1_i1.p1|XP_016408566.1	Lanatifera_DN69890_c0_g1_i1.p1|XP_016408566.1
	0	3117000	0				1	1	1	24.1	24.1	24.1	12.032	0	4.7614	12468000	1	Lanatifera_DN69894_c1_g1_i5.p1|XP_021940972.1;Lanatifera_DN69894_c1_g1_i3.p1|XP_021940972.1;Lanatifera_DN69894_c1_g1_i2.p2|XP_021940972.1;Lanatifera_DN69894_c1_g1_i6.p1|XP_021940972.1	Lanatifera_DN69894_c1_g1_i5.p1|XP_021940972.1;Lanatifera_DN69894_c1_g1_i3.p1|XP_021940972.1;Lanatifera_DN69894_c1_g1_i2.p2|XP_021940972.1;Lanatifera_DN69894_c1_g1_i6.p1|XP_021940972.1
	305300000	29587000	57493000				24	24	24	58.3	58.3	58.3	55.046	0	254.06	10594000000	119	Lanatifera_DN69895_c0_g2_i4.p1|XP_005094317.1;Lanatifera_DN69895_c0_g2_i1.p1|XP_005094317.1	Lanatifera_DN69895_c0_g2_i4.p1|XP_005094317.1;Lanatifera_DN69895_c0_g2_i1.p1|XP_005094317.1
	157870000	102750000	54649000				24	24	24	53.3	53.3	53.3	64.212	0	171.2	9773400000	141	Lanatifera_DN69901_c0_g1_i3.p1|XP_011349198.1;Lanatifera_DN69901_c0_g1_i1.p2|ENN74101.1;Lanatifera_DN69901_c0_g1_i2.p1|XP_012731918.1	Lanatifera_DN69901_c0_g1_i3.p1|XP_011349198.1
	0	1196800	2611500				2	2	2	14	14	14	26.506	0.00070671	3.3986	41892000	2	Lanatifera_DN69904_c0_g1_i2.p1|;Lanatifera_DN69904_c0_g1_i6.p1|;Lanatifera_DN69904_c0_g1_i3.p1|	Lanatifera_DN69904_c0_g1_i2.p1|;Lanatifera_DN69904_c0_g1_i6.p1|;Lanatifera_DN69904_c0_g1_i3.p1|
	118160000	73320000	156330000				12	5	5	30.5	12.7	12.7	44.276	0	247.14	5564900000	46	Lanatifera_DN69909_c0_g1_i1.p1|AJF38204.1	Lanatifera_DN69909_c0_g1_i1.p1|AJF38204.1
	154820000	126860000	204870000				13	13	6	25.9	25.9	11.2	53.714	0	185.82	8758100000	86	Lanatifera_DN69909_c0_g1_i2.p1|XP_021914578.1	Lanatifera_DN69909_c0_g1_i2.p1|XP_021914578.1
	20122000	455220	10903000				2	2	2	2.5	2.5	2.5	98.118	0.0019828	2.7867	1164700000	6	Lanatifera_DN69914_c0_g1_i3.p1|KDR23628.1;Lanatifera_DN69914_c0_g1_i2.p1|XP_023244940.1;Lanatifera_DN69914_c0_g1_i1.p1|	Lanatifera_DN69914_c0_g1_i3.p1|KDR23628.1;Lanatifera_DN69914_c0_g1_i2.p1|XP_023244940.1;Lanatifera_DN69914_c0_g1_i1.p1|
	528770	0	0				1	1	1	3.8	3.8	3.8	50.617	0.0020094	2.9194	11104000	2	Lanatifera_DN69924_c0_g2_i1.p1|XP_012273059.1	Lanatifera_DN69924_c0_g2_i1.p1|XP_012273059.1
	23517000	26503000	18750000				32	32	32	23.3	23.3	23.3	195.15	0	253.39	5020200000	112	Lanatifera_DN69934_c0_g1_i1.p1|EFX72644.1	Lanatifera_DN69934_c0_g1_i1.p1|EFX72644.1
	2116899968	595590016	1104099968				8	8	5	71	71	52.4	14.693	0	107.97	22899000000	126	Lanatifera_DN69934_c0_g2_i1.p1|	Lanatifera_DN69934_c0_g2_i1.p1|
	40261000	111130000	21468000				5	2	2	68.2	46.7	46.7	12.663	0	3.8164	518580000	7	Lanatifera_DN69934_c0_g4_i1.p1|	Lanatifera_DN69934_c0_g4_i1.p1|
	63226000	15873000	22171000				15	15	15	29	29	29	62.276	0	108.93	2430500000	47	Lanatifera_DN69938_c0_g2_i2.p1|AIF71174.1	Lanatifera_DN69938_c0_g2_i2.p1|AIF71174.1
	0	10693000	0				3	3	3	52.5	52.5	52.5	10.683	0	15.39	64157000	4	Lanatifera_DN69947_c0_g1_i2.p2|PSN36392.1;Lanatifera_DN69947_c0_g1_i1.p1|PSN36392.1	Lanatifera_DN69947_c0_g1_i2.p2|PSN36392.1;Lanatifera_DN69947_c0_g1_i1.p1|PSN36392.1
	17110000	1866900	3577600				9	9	9	31.5	31.5	31.5	49.665	0	63.497	496190000	17	Lanatifera_DN69961_c0_g1_i6.p1|XP_021939168.1;Lanatifera_DN69961_c0_g1_i2.p1|XP_021939168.1;Lanatifera_DN69961_c0_g1_i3.p1|XP_021939168.1	Lanatifera_DN69961_c0_g1_i6.p1|XP_021939168.1;Lanatifera_DN69961_c0_g1_i2.p1|XP_021939168.1;Lanatifera_DN69961_c0_g1_i3.p1|XP_021939168.1
	14119000	28620000	12155000				3	3	3	33.6	33.6	33.6	14.935	0	42.952	439150000	17	Lanatifera_DN69966_c0_g1_i1.p1|XP_023338009.1	Lanatifera_DN69966_c0_g1_i1.p1|XP_023338009.1
	3638200	4850500	2186200				7	7	7	16.3	16.3	16.3	68.57	0	20.803	373620000	15	Lanatifera_DN69969_c0_g1_i1.p1|XP_011252356.1	Lanatifera_DN69969_c0_g1_i1.p1|XP_011252356.1
	11879000	6928400	8085200				32	30	27	29	27.9	25.9	186.29	0	130.79	2016900000	76	Lanatifera_DN69972_c0_g1_i1.p1|	Lanatifera_DN69972_c0_g1_i1.p1|
	4523900	399780	0				2	2	2	10.8	10.8	10.8	31.025	0.003201	2.5347	54160000	3	Lanatifera_DN69973_c0_g2_i3.p1|XP_022240391.1	Lanatifera_DN69973_c0_g2_i3.p1|XP_022240391.1
	340750	300360	0				2	2	2	4.2	4.2	4.2	82.613	0	3.9726	26285000	3	Lanatifera_DN69997_c0_g1_i1.p1|XP_013780214.1;Lanatifera_DN69997_c0_g1_i2.p1|EKC26420.1	Lanatifera_DN69997_c0_g1_i1.p1|XP_013780214.1;Lanatifera_DN69997_c0_g1_i2.p1|EKC26420.1
	0	3749300	3833000				1	1	1	11.5	11.5	11.5	11.659	0.0071899	2.1083	53076000	1	Lanatifera_DN70011_c0_g2_i1.p1|XP_012221620.1;Lanatifera_DN70011_c0_g2_i2.p1|XP_012221620.1	Lanatifera_DN70011_c0_g2_i1.p1|XP_012221620.1;Lanatifera_DN70011_c0_g2_i2.p1|XP_012221620.1
	4097900	827510	1248900				4	4	4	16.3	16.3	16.3	41.102	0	8.8114	154360000	5	Lanatifera_DN70029_c2_g3_i7.p1|XP_023026350.1;Lanatifera_DN70029_c2_g3_i6.p1|XP_023026350.1;Lanatifera_DN70029_c2_g3_i4.p1|XP_023026350.1;Lanatifera_DN70029_c2_g3_i2.p1|XP_019377415.1	Lanatifera_DN70029_c2_g3_i7.p1|XP_023026350.1;Lanatifera_DN70029_c2_g3_i6.p1|XP_023026350.1;Lanatifera_DN70029_c2_g3_i4.p1|XP_023026350.1;Lanatifera_DN70029_c2_g3_i2.p1|XP_019377415.1
	135040000	24279000	79899000				5	5	5	50	50	50	13.533	0	23.565	1435300000	14	Lanatifera_DN70048_c0_g2_i1.p1|XP_013798634.1	Lanatifera_DN70048_c0_g2_i1.p1|XP_013798634.1
	5228300	1739100	4924600				3	3	3	16.4	16.4	16.4	23.231	0	4.3722	154600000	3	Lanatifera_DN70053_c0_g2_i1.p1|KZS08490.1;Lanatifera_DN70053_c0_g2_i3.p1|KZS08490.1;Lanatifera_DN70053_c0_g2_i2.p1|KZS08490.1	Lanatifera_DN70053_c0_g2_i1.p1|KZS08490.1;Lanatifera_DN70053_c0_g2_i3.p1|KZS08490.1;Lanatifera_DN70053_c0_g2_i2.p1|KZS08490.1
	13451000	511770	5034100				8	8	8	31.6	31.6	31.6	34.427	0	22.053	322940000	15	Lanatifera_DN70055_c0_g1_i2.p1|ODM93013.1	Lanatifera_DN70055_c0_g1_i2.p1|ODM93013.1
	4906700	2023900	13731000				5	5	5	21.3	21.3	21.3	27.679	0	11.915	268600000	10	Lanatifera_DN70064_c0_g1_i6.p1|AEW10560.1;Lanatifera_DN70064_c0_g1_i3.p1|AEW10560.1;Lanatifera_DN70064_c0_g1_i5.p1|EFX87969.1	Lanatifera_DN70064_c0_g1_i6.p1|AEW10560.1
	0	1639400	1939800				3	3	3	12.6	12.6	12.6	45.574	0	8.4173	85900000	5	Lanatifera_DN70098_c1_g1_i5.p1|XP_015512234.1;Lanatifera_DN70098_c1_g1_i6.p1|XP_015512234.1;Lanatifera_DN70098_c1_g1_i3.p1|XP_015512234.1;Lanatifera_DN70098_c1_g1_i2.p1|XP_015512234.1;Lanatifera_DN70098_c1_g1_i4.p1|XP_015512234.1	Lanatifera_DN70098_c1_g1_i5.p1|XP_015512234.1;Lanatifera_DN70098_c1_g1_i6.p1|XP_015512234.1;Lanatifera_DN70098_c1_g1_i3.p1|XP_015512234.1;Lanatifera_DN70098_c1_g1_i2.p1|XP_015512234.1
	0	4399900	0				1	1	1	24.2	24.2	24.2	9.9911	0	5.3919	30799000	1	Lanatifera_DN70099_c0_g1_i4.p1|;Lanatifera_DN70099_c0_g1_i3.p1|XP_014281224.1;Lanatifera_DN70099_c0_g1_i2.p1|XP_014281224.1;Lanatifera_DN70099_c0_g1_i1.p1|XP_014281224.1	Lanatifera_DN70099_c0_g1_i4.p1|;Lanatifera_DN70099_c0_g1_i3.p1|XP_014281224.1;Lanatifera_DN70099_c0_g1_i2.p1|XP_014281224.1;Lanatifera_DN70099_c0_g1_i1.p1|XP_014281224.1
	23061000	59462000	36193000				7	7	7	38.8	38.8	38.8	17.873	0	86.792	1305900000	27	Lanatifera_DN70104_c1_g3_i2.p2|AGM32678.1;Lanatifera_DN70104_c1_g3_i1.p2|AGM32678.1;Lanatifera_DN70104_c1_g3_i3.p2|AGM32678.1	Lanatifera_DN70104_c1_g3_i2.p2|AGM32678.1;Lanatifera_DN70104_c1_g3_i1.p2|AGM32678.1;Lanatifera_DN70104_c1_g3_i3.p2|AGM32678.1
	3555300	10414000	7412700				4	4	4	11.6	11.6	11.6	43.193	0	7.6608	384880000	9	Lanatifera_DN70113_c0_g2_i1.p1|KZS10841.1	Lanatifera_DN70113_c0_g2_i1.p1|KZS10841.1
	8937700	10279000	8025400				6	6	6	14.6	14.6	14.6	59.051	0	13.93	762780000	13	Lanatifera_DN70127_c0_g1_i3.p1|XP_013786709.1;Lanatifera_DN70127_c0_g1_i1.p1|XP_013786709.1;Lanatifera_DN70127_c0_g1_i4.p2|ODN02389.1	Lanatifera_DN70127_c0_g1_i3.p1|XP_013786709.1
	285889984	61496000	109170000				6	6	6	12.7	12.7	12.7	73.729	0	81.329	5478700000	28	Lanatifera_DN70134_c0_g2_i5.p1|XP_022082453.1;Lanatifera_DN70134_c0_g2_i16.p1|XP_022082453.1;Lanatifera_DN70134_c0_g2_i7.p1|XP_022082453.1;Lanatifera_DN70134_c0_g2_i9.p1|XP_022082453.1;Lanatifera_DN70134_c0_g2_i14.p1|XP_022082453.1;Lanatifera_DN70134_c0_g2_i3.p1|XP_022082453.1;Lanatifera_DN70134_c0_g2_i19.p1|XP_022082453.1;Lanatifera_DN70134_c0_g2_i18.p1|XP_022082453.1;Lanatifera_DN70134_c0_g2_i8…	Lanatifera_DN70134_c0_g2_i5.p1|XP_022082453.1;Lanatifera_DN70134_c0_g2_i16.p1|XP_022082453.1;Lanatifera_DN70134_c0_g2_i7.p1|XP_022082453.1;Lanatifera_DN70134_c0_g2_i9.p1|XP_022082453.1;Lanatifera_DN70134_c0_g2_i14.p1|XP_022082453.1;Lanatifera_DN70134_c0_g2_i3.p1|XP_022082453.1;Lanatifera_DN70134_c0_g2_i19.p1|XP_022082453.1;Lanatifera_DN70134_c0_g2_i18.p1|XP_022082453.1;Lanatifera_DN70134_c0_g2_i8…
	23464000	9870400	3941200				31	31	30	29.7	29.7	29.1	174.73	0	227.26	2795700000	72	Lanatifera_DN70162_c0_g1_i2.p1|EFX83462.1;Lanatifera_DN70162_c0_g1_i3.p1|KZS09351.1;Lanatifera_DN70162_c0_g1_i1.p1|KZS09351.1	Lanatifera_DN70162_c0_g1_i2.p1|EFX83462.1;Lanatifera_DN70162_c0_g1_i3.p1|KZS09351.1
	2340600	2972800	3598700				2	2	2	12.9	12.9	12.9	24.285	0	5.9606	106950000	2	Lanatifera_DN70164_c0_g1_i1.p2|CBY19151.1	Lanatifera_DN70164_c0_g1_i1.p2|CBY19151.1
	13077000	1358300	122670000				20	5	4	27.7	9.4	7.1	76.577	0	49.914	5210000000	11	Lanatifera_DN70188_c1_g1_i10.p1|XP_021948839.1	Lanatifera_DN70188_c1_g1_i10.p1|XP_021948839.1
	7485799936	4356599808	6684299776				180	180	142	85.8	85.8	69.9	128.72	0	323.31	1241300000000	5338	Lanatifera_DN70188_c1_g1_i13.p1|XP_003747771.1;Lanatifera_DN70188_c1_g1_i1.p1|XP_003747771.1;Lanatifera_DN70188_c1_g1_i12.p1|;Lanatifera_DN70188_c1_g1_i5.p1|;Lanatifera_DN70188_c1_g1_i15.p1|;Lanatifera_DN70188_c1_g1_i3.p1|;Lanatifera_DN70188_c1_g1_i2.p2|;Lanatifera_DN70188_c1_g1_i14.p2|;Lanatifera_DN70188_c1_g3_i1.p1|XP_003747528.1;Lanatifera_DN105325_c0_g1_i1.p1|	Lanatifera_DN70188_c1_g1_i13.p1|XP_003747771.1;Lanatifera_DN70188_c1_g1_i1.p1|XP_003747771.1;Lanatifera_DN70188_c1_g1_i12.p1|;Lanatifera_DN70188_c1_g1_i5.p1|
	3317900	0	0				28	3	0	43.1	9.4	0	46.902	0	6.2628	72993000	3	Lanatifera_DN70188_c1_g1_i6.p1|	Lanatifera_DN70188_c1_g1_i6.p1|
	48274000	436550	4773700				27	27	27	34.8	34.8	34.8	104.85	0	269.02	2941600000	68	Lanatifera_DN70189_c0_g1_i1.p1|XP_021961213.1;Lanatifera_DN70189_c0_g1_i3.p1|XP_021961213.1;Lanatifera_DN70189_c0_g1_i2.p1|OXA52402.1	Lanatifera_DN70189_c0_g1_i1.p1|XP_021961213.1;Lanatifera_DN70189_c0_g1_i3.p1|XP_021961213.1
	10193000	21709000	31047000				20	2	1	66.8	6.9	3.6	27.985	0	4.9858	881280000	12	Lanatifera_DN70201_c0_g2_i6.p1|XP_011499034.1;Lanatifera_DN70201_c0_g2_i2.p1|XP_018912939.1;Lanatifera_DN70201_c0_g2_i8.p1|XP_011499034.1;Lanatifera_DN70201_c0_g2_i3.p1|GAV03547.1	Lanatifera_DN70201_c0_g2_i6.p1|XP_011499034.1;Lanatifera_DN70201_c0_g2_i2.p1|XP_018912939.1;Lanatifera_DN70201_c0_g2_i8.p1|XP_011499034.1
	316689984	340640000	495169984				20	20	2	73.4	73.4	12	27.34	0	323.31	16135000000	155	Lanatifera_DN70201_c0_g2_i7.p1|XP_018566629.1;Lanatifera_DN70201_c0_g2_i5.p1|AGN98123.1	Lanatifera_DN70201_c0_g2_i7.p1|XP_018566629.1;Lanatifera_DN70201_c0_g2_i5.p1|AGN98123.1
	905830	1193000	423640				4	4	4	6.2	6.2	6.2	92.222	0	13.56	88286000	3	Lanatifera_DN70205_c3_g1_i5.p1|ANN23725.1;Lanatifera_DN70205_c3_g1_i3.p1|ANN23725.1;Lanatifera_DN70205_c3_g1_i4.p1|ASW35097.1;Lanatifera_DN70205_c3_g1_i6.p1|KZS14882.1;Lanatifera_DN70205_c3_g1_i1.p3|KZS14882.1	Lanatifera_DN70205_c3_g1_i5.p1|ANN23725.1;Lanatifera_DN70205_c3_g1_i3.p1|ANN23725.1;Lanatifera_DN70205_c3_g1_i4.p1|ASW35097.1;Lanatifera_DN70205_c3_g1_i6.p1|KZS14882.1
	564110	243980	0				1	1	1	3.4	3.4	3.4	79.917	0	6.8457	29900000	3	Lanatifera_DN70217_c2_g1_i3.p1|XP_018018254.1;Lanatifera_DN70217_c2_g1_i1.p1|XP_018018254.1	Lanatifera_DN70217_c2_g1_i3.p1|XP_018018254.1;Lanatifera_DN70217_c2_g1_i1.p1|XP_018018254.1
	983780	0	0				2	2	2	7.3	7.3	7.3	32.992	0	5.7336	18692000	2	Lanatifera_DN70234_c0_g1_i2.p1|XP_020499162.1;Lanatifera_DN70234_c0_g1_i1.p1|XP_020499162.1	Lanatifera_DN70234_c0_g1_i2.p1|XP_020499162.1;Lanatifera_DN70234_c0_g1_i1.p1|XP_020499162.1
	0	579860	0				1	1	1	1.6	1.6	1.6	86.278	0.0013643	3.0714	23774000	1	Lanatifera_DN70245_c1_g1_i9.p1|XP_013419533.1;Lanatifera_DN70245_c1_g1_i8.p1|XP_013419533.1;Lanatifera_DN70245_c1_g1_i4.p1|XP_013419533.1;Lanatifera_DN70245_c1_g1_i3.p1|XP_013419533.1;Lanatifera_DN70245_c1_g1_i2.p1|XP_013419533.1	Lanatifera_DN70245_c1_g1_i9.p1|XP_013419533.1;Lanatifera_DN70245_c1_g1_i8.p1|XP_013419533.1;Lanatifera_DN70245_c1_g1_i4.p1|XP_013419533.1;Lanatifera_DN70245_c1_g1_i3.p1|XP_013419533.1;Lanatifera_DN70245_c1_g1_i2.p1|XP_013419533.1
	93406000	17731000	13964000				58	58	58	51.9	51.9	51.9	115.21	0	323.31	7005700000	183	Lanatifera_DN70250_c0_g1_i2.p1|;Lanatifera_DN70250_c0_g1_i1.p1|	Lanatifera_DN70250_c0_g1_i2.p1|;Lanatifera_DN70250_c0_g1_i1.p1|
	0	3163000	460020				2	2	2	5.6	5.6	5.6	58.162	0	7.1526	94198000	2	Lanatifera_DN70251_c0_g1_i1.p2|XP_023703865.1;Lanatifera_DN70251_c0_g1_i2.p2|XP_023703865.1	Lanatifera_DN70251_c0_g1_i1.p2|XP_023703865.1;Lanatifera_DN70251_c0_g1_i2.p2|XP_023703865.1
	15452000	12471000	17063000				4	4	4	45.6	45.6	45.6	13.893	0	14.088	314910000	13	Lanatifera_DN70251_c0_g2_i2.p2|EFX66964.1;Lanatifera_DN70251_c0_g2_i1.p2|EFX66964.1	Lanatifera_DN70251_c0_g2_i2.p2|EFX66964.1;Lanatifera_DN70251_c0_g2_i1.p2|EFX66964.1
	782220	2081000	1242100				2	2	2	4.7	4.7	4.7	48.49	0	5.1421	90318000	5	Lanatifera_DN70260_c0_g2_i1.p1|XP_013773851.1	Lanatifera_DN70260_c0_g2_i1.p1|XP_013773851.1
	0	2637700	1539500				1	1	1	8.8	8.8	8.8	18.87	0	34.196	37595000	2	Lanatifera_DN70276_c0_g1_i2.p1|XP_020818270.1;Lanatifera_DN70276_c0_g1_i5.p1|ALC41631.1;Lanatifera_DN70276_c0_g1_i3.p1|ALC41631.1	Lanatifera_DN70276_c0_g1_i2.p1|XP_020818270.1;Lanatifera_DN70276_c0_g1_i5.p1|ALC41631.1;Lanatifera_DN70276_c0_g1_i3.p1|ALC41631.1
	7060500	23319000	14997000				8	8	7	37.6	37.6	34.3	26.902	0	31.599	544530000	21	Lanatifera_DN70288_c0_g2_i1.p1|XP_019644018.1	Lanatifera_DN70288_c0_g2_i1.p1|XP_019644018.1
	1551400	9269900	5798700				11	10	8	25.7	23.2	19.4	56.276	0	19.453	515220000	16	Lanatifera_DN70288_c1_g1_i5.p1|XP_023710239.1;Lanatifera_DN70288_c1_g1_i2.p1|XP_023710239.1;Lanatifera_DN70288_c1_g1_i1.p2|PNF43979.1;Lanatifera_DN70288_c1_g1_i6.p1|PNF43979.1;Lanatifera_DN70288_c1_g1_i4.p1|PNF43979.1	Lanatifera_DN70288_c1_g1_i5.p1|XP_023710239.1;Lanatifera_DN70288_c1_g1_i2.p1|XP_023710239.1;Lanatifera_DN70288_c1_g1_i1.p2|PNF43979.1;Lanatifera_DN70288_c1_g1_i6.p1|PNF43979.1;Lanatifera_DN70288_c1_g1_i4.p1|PNF43979.1
	668890	3157300	3928300				3	2	2	14.2	10.7	10.7	25.163	0	6.92	108560000	6	Lanatifera_DN70288_c1_g2_i2.p1|EFX70372.1;Lanatifera_DN64852_c0_g2_i2.p1|XP_003691517.2	Lanatifera_DN70288_c1_g2_i2.p1|EFX70372.1
	7632100	3310000	2021100				2	1	0	17	9.9	0	16.947	0	5.1601	116670000	3	Lanatifera_DN70290_c0_g1_i10.p1|;Lanatifera_DN70290_c0_g1_i9.p1|;Lanatifera_DN70290_c0_g1_i5.p1|	Lanatifera_DN70290_c0_g1_i10.p1|;Lanatifera_DN70290_c0_g1_i9.p1|;Lanatifera_DN70290_c0_g1_i5.p1|
	12253000	0	0				2	1	1	40.3	26.1	26.1	11.666	0	33.54	85768000	2	Lanatifera_DN70290_c0_g1_i12.p1|	Lanatifera_DN70290_c0_g1_i12.p1|
	7911700	0	0				2	1	1	39.5	25.2	25.2	11.75	0	5.6587	55382000	1	Lanatifera_DN70290_c0_g1_i13.p1|	Lanatifera_DN70290_c0_g1_i13.p1|
	3617000	10170000	5042900				2	2	2	28.3	28.3	28.3	11.205	0	7.1836	131810000	12	Lanatifera_DN70293_c0_g2_i2.p1|XP_013386663.1;Lanatifera_DN70293_c0_g2_i3.p1|AJC52503.1;Lanatifera_DN70293_c0_g2_i4.p2|OWF43096.1;Lanatifera_DN70293_c0_g2_i1.p2|OWF43096.1	Lanatifera_DN70293_c0_g2_i2.p1|XP_013386663.1;Lanatifera_DN70293_c0_g2_i3.p1|AJC52503.1;Lanatifera_DN70293_c0_g2_i4.p2|OWF43096.1;Lanatifera_DN70293_c0_g2_i1.p2|OWF43096.1
	0	3984100	6293100				1	1	1	14.4	14.4	14.4	13.201	0.0019659	2.7049	41109000	2	Lanatifera_DN70299_c0_g1_i6.p2|XP_017016199.1;Lanatifera_DN70299_c0_g1_i3.p1|XP_012542008.1;Lanatifera_DN70299_c0_g1_i5.p1|PNF22723.1;Lanatifera_DN70299_c0_g1_i4.p1|PNF22723.1	Lanatifera_DN70299_c0_g1_i6.p2|XP_017016199.1;Lanatifera_DN70299_c0_g1_i3.p1|XP_012542008.1;Lanatifera_DN70299_c0_g1_i5.p1|PNF22723.1;Lanatifera_DN70299_c0_g1_i4.p1|PNF22723.1
	0	1424300	0				1	1	1	4.7	4.7	4.7	32.996	0.0055249	2.2583	28486000	1	Lanatifera_DN70316_c0_g2_i2.p1|XP_012283804.1;Lanatifera_DN70316_c0_g2_i1.p1|XP_012283804.1	Lanatifera_DN70316_c0_g2_i2.p1|XP_012283804.1;Lanatifera_DN70316_c0_g2_i1.p1|XP_012283804.1
	39645000	17618000	47772000				11	11	10	25.4	25.4	23.5	67.92	0	115.57	3676200000	73	Lanatifera_DN70344_c0_g1_i2.p1|OAD58620.1	Lanatifera_DN70344_c0_g1_i2.p1|OAD58620.1
	1135800	6426300	3193700				4	4	4	19.1	19.1	19.1	35.484	0	9.6849	182850000	5	Lanatifera_DN70355_c0_g2_i2.p1|XP_023320878.1;Lanatifera_DN70355_c0_g2_i1.p1|XP_023320878.1;Lanatifera_DN70355_c0_g2_i3.p1|XP_023320878.1	Lanatifera_DN70355_c0_g2_i2.p1|XP_023320878.1;Lanatifera_DN70355_c0_g2_i1.p1|XP_023320878.1;Lanatifera_DN70355_c0_g2_i3.p1|XP_023320878.1
	26796000	9569600	12948000				1	1	1	7.5	7.5	7.5	21.786	0	45.558	345190000	6	Lanatifera_DN70360_c0_g1_i1.p1|	Lanatifera_DN70360_c0_g1_i1.p1|
	37558000	55103000	27564000				16	16	16	41.4	41.4	41.4	50.445	0	116.66	3366300000	69	Lanatifera_DN70372_c1_g1_i1.p1|XP_015834522.1	Lanatifera_DN70372_c1_g1_i1.p1|XP_015834522.1
	931360	2214400	1688500				2	2	2	6.1	6.1	6.1	44.12	0	5.0115	96687000	5	Lanatifera_DN70417_c1_g1_i2.p1|XP_018022175.1;Lanatifera_DN70417_c1_g1_i6.p1|XP_002126870.1;Lanatifera_DN70417_c1_g1_i5.p1|XP_021364011.1	Lanatifera_DN70417_c1_g1_i2.p1|XP_018022175.1;Lanatifera_DN70417_c1_g1_i6.p1|XP_002126870.1;Lanatifera_DN70417_c1_g1_i5.p1|XP_021364011.1
	14931000	12244000	13980000				8	8	8	21.4	21.4	21.4	50.387	0	21.215	946560000	23	Lanatifera_DN70425_c1_g1_i1.p1|XP_021925523.1;Lanatifera_DN70425_c1_g1_i3.p1|XP_021925523.1;Lanatifera_DN70425_c1_g1_i2.p1|KFB37150.1	Lanatifera_DN70425_c1_g1_i1.p1|XP_021925523.1;Lanatifera_DN70425_c1_g1_i3.p1|XP_021925523.1
	236940000	75463000	223750000				11	11	11	58.7	58.7	58.7	20.111	0	118.5	5897700000	73	Lanatifera_DN70444_c2_g1_i1.p1|ABN11936.1	Lanatifera_DN70444_c2_g1_i1.p1|ABN11936.1
	157450000	37104000	142400000				12	12	12	51	51	51	26.028	0	120.78	4380300000	130	Lanatifera_DN70444_c2_g2_i1.p1|CRK89481.1;Lanatifera_DN70444_c2_g2_i2.p1|KHN88593.1	Lanatifera_DN70444_c2_g2_i1.p1|CRK89481.1
	475950	1445000	556720				3	3	3	6.2	6.2	6.2	94.148	0	22.725	99106000	9	Lanatifera_DN70445_c0_g1_i2.p1|XP_021928760.1;Lanatifera_DN70445_c0_g1_i1.p1|EFX72099.1	Lanatifera_DN70445_c0_g1_i2.p1|XP_021928760.1
	0	737670	0				2	2	2	12.2	12.2	12.2	27.302	0.0032175	2.5595	8852000	2	Lanatifera_DN70454_c0_g1_i2.p1|XP_019867451.1;Lanatifera_DN70454_c0_g1_i1.p1|XP_012937285.1	Lanatifera_DN70454_c0_g1_i2.p1|XP_019867451.1;Lanatifera_DN70454_c0_g1_i1.p1|XP_012937285.1
	5544300	0	0				3	3	3	17.3	17.3	17.3	27.886	0	7.5428	60987000	4	Lanatifera_DN70464_c0_g1_i1.p1|XP_022195737.1	Lanatifera_DN70464_c0_g1_i1.p1|XP_022195737.1
	22005000	979590	6018800				11	11	11	22.4	22.4	22.4	74.988	0	62.849	812110000	29	Lanatifera_DN70475_c0_g1_i6.p1|XP_022834556.1;Lanatifera_DN70475_c0_g1_i5.p1|XP_022834556.1;Lanatifera_DN70475_c0_g1_i4.p1|XP_022834556.1;Lanatifera_DN70475_c0_g1_i3.p1|XP_022834556.1;Lanatifera_DN70475_c0_g1_i2.p1|XP_022834556.1	Lanatifera_DN70475_c0_g1_i6.p1|XP_022834556.1;Lanatifera_DN70475_c0_g1_i5.p1|XP_022834556.1;Lanatifera_DN70475_c0_g1_i4.p1|XP_022834556.1;Lanatifera_DN70475_c0_g1_i3.p1|XP_022834556.1;Lanatifera_DN70475_c0_g1_i2.p1|XP_022834556.1
	0	1039900	895340				1	1	1	3.8	3.8	3.8	34.344	0.0032051	2.5373	36769000	1	Lanatifera_DN70497_c0_g1_i4.p2|XP_019633086.1;Lanatifera_DN70497_c0_g1_i3.p1|XP_019633086.1;Lanatifera_DN70497_c0_g1_i1.p1|XP_019633086.1	Lanatifera_DN70497_c0_g1_i4.p2|XP_019633086.1;Lanatifera_DN70497_c0_g1_i3.p1|XP_019633086.1;Lanatifera_DN70497_c0_g1_i1.p1|XP_019633086.1
	10138000	0	0				2	2	2	13	13	13	20.581	0	4.6843	70968000	5	Lanatifera_DN70523_c0_g1_i3.p1|KZS05566.1;Lanatifera_DN70523_c0_g1_i2.p1|KZS05566.1;Lanatifera_DN70523_c0_g1_i1.p1|KZS05566.1	Lanatifera_DN70523_c0_g1_i3.p1|KZS05566.1;Lanatifera_DN70523_c0_g1_i2.p1|KZS05566.1;Lanatifera_DN70523_c0_g1_i1.p1|KZS05566.1
	0	0	631140				1	1	1	6	6	6	23.589	0.0013812	3.1663	7573700	2	Lanatifera_DN70526_c0_g4_i1.p1|XP_021191265.1	Lanatifera_DN70526_c0_g4_i1.p1|XP_021191265.1
	10763000	9255800	8971200				4	4	4	21.1	21.1	21.1	39.541	0	25.875	318890000	10	Lanatifera_DN70537_c0_g1_i2.p1|PSN55865.1	Lanatifera_DN70537_c0_g1_i2.p1|PSN55865.1
	0	0	0				1	1	1	3	3	3	56.61	0.0049875	2.3749	0	1	Lanatifera_DN70544_c0_g1_i3.p1|XP_015432756.1	Lanatifera_DN70544_c0_g1_i3.p1|XP_015432756.1
	2538400	1929000	2798800				5	5	5	9.4	9.4	9.4	73.042	0	28.033	261580000	15	Lanatifera_DN70548_c0_g1_i1.p1|XP_023702937.1	Lanatifera_DN70548_c0_g1_i1.p1|XP_023702937.1
	0	0	0				1	1	1	4.7	4.7	4.7	18.515	0.0098952	1.9223	0	1	Lanatifera_DN70565_c0_g1_i3.p2|XP_014245631.1;Lanatifera_DN70565_c0_g1_i2.p2|XP_014245631.1;Lanatifera_DN70565_c0_g1_i1.p1|XP_014245631.1	Lanatifera_DN70565_c0_g1_i3.p2|XP_014245631.1;Lanatifera_DN70565_c0_g1_i2.p2|XP_014245631.1;Lanatifera_DN70565_c0_g1_i1.p1|XP_014245631.1
	0	0	627070				1	1	1	3.7	3.7	3.7	56.415	0.0013937	3.2754	15677000	2	Lanatifera_DN70578_c0_g2_i1.p1|	Lanatifera_DN70578_c0_g2_i1.p1|
	3490000	1797400	3427700				5	5	5	16.6	16.6	16.6	37.948	0	12.464	174300000	13	Lanatifera_DN70584_c0_g1_i2.p1|XP_021927498.1;Lanatifera_DN70584_c0_g1_i1.p1|XP_012262959.1	Lanatifera_DN70584_c0_g1_i2.p1|XP_021927498.1;Lanatifera_DN70584_c0_g1_i1.p1|XP_012262959.1
	0	0	0				1	1	1	7.5	7.5	7.5	16.602	0.0020284	3.0218	0	1	Lanatifera_DN70592_c2_g2_i2.p1|XP_021002831.1;Lanatifera_DN70592_c2_g2_i1.p1|XP_021002831.1;Lanatifera_DN70592_c2_g1_i3.p1|XP_014247811.1;Lanatifera_DN70592_c2_g1_i2.p1|XP_014247811.1;Lanatifera_DN70592_c2_g1_i1.p1|XP_014247811.1	Lanatifera_DN70592_c2_g2_i2.p1|XP_021002831.1;Lanatifera_DN70592_c2_g2_i1.p1|XP_021002831.1;Lanatifera_DN70592_c2_g1_i3.p1|XP_014247811.1;Lanatifera_DN70592_c2_g1_i2.p1|XP_014247811.1;Lanatifera_DN70592_c2_g1_i1.p1|XP_014247811.1
	0	1101600	150110				3	3	3	3	3	3	128.33	0	5.2831	48818000	4	Lanatifera_DN70605_c0_g1_i2.p1|XP_019878299.1;Lanatifera_DN70605_c0_g1_i1.p1|XP_019878299.1	Lanatifera_DN70605_c0_g1_i2.p1|XP_019878299.1;Lanatifera_DN70605_c0_g1_i1.p1|XP_019878299.1
	3415900	4861400	3693600				3	3	3	10	10	10	42.996	0	10.489	179560000	11	Lanatifera_DN70607_c0_g1_i1.p1|PSN54166.1;Lanatifera_DN70607_c0_g1_i3.p1|XP_002646152.1	Lanatifera_DN70607_c0_g1_i1.p1|PSN54166.1;Lanatifera_DN70607_c0_g1_i3.p1|XP_002646152.1
	0	570630	403230				1	1	1	5.2	5.2	5.2	36.336	0.0094395	1.9904	18503000	1	Lanatifera_DN70612_c0_g3_i2.p1|KZS20568.1;Lanatifera_DN70612_c0_g3_i1.p1|KZS20568.1	Lanatifera_DN70612_c0_g3_i2.p1|KZS20568.1;Lanatifera_DN70612_c0_g3_i1.p1|KZS20568.1
	0	0	9162900				2	2	0	33.7	33.7	0	10.959	0	8.8719	54977000	4	Lanatifera_DN70620_c1_g2_i1.p2|	Lanatifera_DN70620_c1_g2_i1.p2|
	0	624930	153700				3	3	3	6	6	6	82.536	0	8.0576	29588000	4	Lanatifera_DN70639_c1_g3_i1.p1|XP_011306571.1;Lanatifera_DN70639_c1_g3_i3.p1|XP_011306571.1;Lanatifera_DN70639_c1_g3_i4.p2|EFN89896.1;Lanatifera_DN70639_c1_g3_i2.p1|XP_011306571.1	Lanatifera_DN70639_c1_g3_i1.p1|XP_011306571.1;Lanatifera_DN70639_c1_g3_i3.p1|XP_011306571.1;Lanatifera_DN70639_c1_g3_i4.p2|EFN89896.1;Lanatifera_DN70639_c1_g3_i2.p1|XP_011306571.1
	2169800	12659000	4445500				3	3	3	25.3	25.3	25.3	17.129	0	10.465	212010000	10	Lanatifera_DN70643_c0_g2_i2.p1|XP_017467978.1;Lanatifera_DN70643_c0_g2_i1.p1|XP_017467978.1	Lanatifera_DN70643_c0_g2_i2.p1|XP_017467978.1
	0	5736400	0				6	6	3	14.6	14.6	8.8	55.466	0	57.129	154880000	7	Lanatifera_DN70672_c0_g1_i1.p1|;Lanatifera_DN70672_c0_g1_i5.p1|;Lanatifera_DN70672_c0_g1_i2.p1|;Lanatifera_DN70672_c0_g1_i4.p1|	Lanatifera_DN70672_c0_g1_i1.p1|;Lanatifera_DN70672_c0_g1_i5.p1|;Lanatifera_DN70672_c0_g1_i2.p1|
	0	0	0				3	1	1	22.9	7.1	7.1	15.485	0.007177	2.1041	0	1	Lanatifera_DN70672_c0_g1_i3.p1|	Lanatifera_DN70672_c0_g1_i3.p1|
	15099000	2127200	6818600				4	4	4	17.1	17.1	17.1	38.706	0	7.3299	360670000	8	Lanatifera_DN70679_c1_g2_i1.p1|XP_968291.1;Lanatifera_DN56323_c0_g1_i1.p1|KZS19638.1;Lanatifera_DN17546_c0_g1_i1.p1|EFX86746.1	Lanatifera_DN70679_c1_g2_i1.p1|XP_968291.1;Lanatifera_DN56323_c0_g1_i1.p1|KZS19638.1
	4890900	6478600	4314800				2	2	2	8.7	8.7	8.7	21.749	0	4.2315	188210000	8	Lanatifera_DN70704_c0_g1_i1.p2|XP_013783784.1	Lanatifera_DN70704_c0_g1_i1.p2|XP_013783784.1
	55967000	4652600	10830000				14	14	14	24.4	24.4	24.4	86.721	0	76.206	2429300000	57	Lanatifera_DN70709_c0_g1_i4.p1|XP_023235971.1;Lanatifera_DN70709_c0_g1_i3.p1|XP_002413556.1;Lanatifera_DN70709_c0_g1_i1.p1|XP_002413556.1;Lanatifera_DN70709_c0_g1_i5.p1|;Lanatifera_DN70709_c0_g1_i2.p1|	Lanatifera_DN70709_c0_g1_i4.p1|XP_023235971.1;Lanatifera_DN70709_c0_g1_i3.p1|XP_002413556.1;Lanatifera_DN70709_c0_g1_i1.p1|XP_002413556.1
	608320000	1821400064	1621500032				26	26	26	50.4	50.4	50.4	53.923	0	323.31	85075000000	488	Lanatifera_DN70714_c0_g1_i1.p1|KZS14202.1;Lanatifera_DN70714_c0_g1_i2.p1|KZS14202.1;Lanatifera_DN70714_c0_g1_i3.p1|EFX89414.1	Lanatifera_DN70714_c0_g1_i1.p1|KZS14202.1;Lanatifera_DN70714_c0_g1_i2.p1|KZS14202.1
	308290	649680	606180				2	2	2	4.4	4.4	4.4	54.271	0.0013765	3.1317	34411000	2	Lanatifera_DN70725_c0_g1_i1.p1|XP_023727580.1;Lanatifera_DN70725_c0_g1_i2.p1|XP_023727580.1	Lanatifera_DN70725_c0_g1_i1.p1|XP_023727580.1;Lanatifera_DN70725_c0_g1_i2.p1|XP_023727580.1
	74768000	47819000	80596000				8	8	8	30.4	30.4	30.4	39.978	0	78.223	3860500000	49	Lanatifera_DN70740_c0_g1_i5.p1|KPJ03385.1;Lanatifera_DN70740_c0_g1_i6.p1|XP_022238899.1;Lanatifera_DN70740_c0_g1_i3.p1|XP_022238899.1;Lanatifera_DN70740_c0_g1_i4.p1|XP_022238899.1;Lanatifera_DN70740_c0_g1_i1.p1|XP_018318515.1	Lanatifera_DN70740_c0_g1_i5.p1|KPJ03385.1;Lanatifera_DN70740_c0_g1_i6.p1|XP_022238899.1;Lanatifera_DN70740_c0_g1_i3.p1|XP_022238899.1
	367230016	104500000	314280000				10	10	10	72.1	72.1	72.1	12.63	0	219.01	7074100000	92	Lanatifera_DN70740_c0_g2_i1.p1|XP_002411780.1	Lanatifera_DN70740_c0_g2_i1.p1|XP_002411780.1
	32786000	45884000	36637000				8	8	8	51.3	51.3	51.3	17.514	0	58.741	1037800000	29	Lanatifera_DN70750_c0_g1_i1.p2|XP_013188859.1;Lanatifera_DN70750_c0_g1_i2.p2|XP_973632.1	Lanatifera_DN70750_c0_g1_i1.p2|XP_013188859.1;Lanatifera_DN70750_c0_g1_i2.p2|XP_973632.1
	1862599936	4905299968	2649999872				23	23	22	68.8	68.8	65.8	22.632	0	292.82	56507000000	299	Lanatifera_DN70761_c0_g1_i3.p1|XP_011299751.1;Lanatifera_DN70761_c0_g1_i1.p1|XP_011299751.1;Lanatifera_DN70761_c0_g1_i2.p1|	Lanatifera_DN70761_c0_g1_i3.p1|XP_011299751.1;Lanatifera_DN70761_c0_g1_i1.p1|XP_011299751.1
	103210000	423440000	283689984				7	6	6	77.3	71.1	71.1	14.614	0	150.55	4862000000	56	Lanatifera_DN70761_c0_g3_i3.p2|XP_012279730.1;Lanatifera_DN70761_c0_g3_i2.p2|XP_012279730.1;Lanatifera_DN70761_c0_g3_i1.p1|XP_012279730.1	Lanatifera_DN70761_c0_g3_i3.p2|XP_012279730.1;Lanatifera_DN70761_c0_g3_i2.p2|XP_012279730.1;Lanatifera_DN70761_c0_g3_i1.p1|XP_012279730.1
	1625300	2588500	1190400				2	2	2	3.6	3.6	3.6	102.7	0	8.3491	275620000	9	Lanatifera_DN70794_c0_g1_i1.p1|XP_018566631.1	Lanatifera_DN70794_c0_g1_i1.p1|XP_018566631.1
	3474900	4455600	6563600				4	4	4	11	11	11	54.711	0	11.313	333370000	15	Lanatifera_DN70800_c0_g1_i1.p1|XP_018007875.1	Lanatifera_DN70800_c0_g1_i1.p1|XP_018007875.1
	1643600	2515400	1446200				4	4	4	12.7	12.7	12.7	61.353	0	13.211	173760000	6	Lanatifera_DN70803_c0_g1_i7.p1|XP_018011704.1;Lanatifera_DN70803_c0_g1_i3.p1|XP_018011704.1;Lanatifera_DN70803_c0_g1_i1.p1|XP_018011704.1;Lanatifera_DN70803_c0_g1_i22.p1|XP_018011704.1;Lanatifera_DN70803_c0_g1_i21.p1|XP_018011704.1;Lanatifera_DN70803_c0_g1_i2.p1|XP_018011704.1;Lanatifera_DN70803_c0_g1_i16.p1|XP_018011704.1;Lanatifera_DN70803_c0_g1_i6.p1|XP_018011704.1;Lanatifera_DN70803_c0_g1_i23…	Lanatifera_DN70803_c0_g1_i7.p1|XP_018011704.1;Lanatifera_DN70803_c0_g1_i3.p1|XP_018011704.1;Lanatifera_DN70803_c0_g1_i1.p1|XP_018011704.1;Lanatifera_DN70803_c0_g1_i22.p1|XP_018011704.1;Lanatifera_DN70803_c0_g1_i21.p1|XP_018011704.1;Lanatifera_DN70803_c0_g1_i2.p1|XP_018011704.1;Lanatifera_DN70803_c0_g1_i16.p1|XP_018011704.1;Lanatifera_DN70803_c0_g1_i6.p1|XP_018011704.1;Lanatifera_DN70803_c0_g1_i23…
	3443100	4281500	5825900				5	5	5	19.5	19.5	19.5	52.378	0	20.276	271010000	13	Lanatifera_DN70808_c1_g1_i8.p1|KZS13773.1;Lanatifera_DN70808_c1_g1_i2.p1|KZS13773.1;Lanatifera_DN70808_c1_g1_i1.p1|KZS13773.1;Lanatifera_DN70808_c1_g1_i7.p1|KZS13773.1;Lanatifera_DN70808_c1_g1_i4.p1|KZS13773.1;Lanatifera_DN70808_c1_g1_i3.p1|KZS13773.1;Lanatifera_DN70808_c1_g1_i5.p1|KZS13773.1;Lanatifera_DN70808_c1_g1_i9.p1|KZS13773.1;Lanatifera_DN70808_c1_g1_i6.p1|KZS13773.1	Lanatifera_DN70808_c1_g1_i8.p1|KZS13773.1;Lanatifera_DN70808_c1_g1_i2.p1|KZS13773.1;Lanatifera_DN70808_c1_g1_i1.p1|KZS13773.1;Lanatifera_DN70808_c1_g1_i7.p1|KZS13773.1;Lanatifera_DN70808_c1_g1_i4.p1|KZS13773.1;Lanatifera_DN70808_c1_g1_i3.p1|KZS13773.1;Lanatifera_DN70808_c1_g1_i5.p1|KZS13773.1;Lanatifera_DN70808_c1_g1_i9.p1|KZS13773.1
	6511200	1025800	479140				2	2	2	10.9	10.9	10.9	28.939	0	3.5964	96194000	2	Lanatifera_DN70820_c0_g1_i1.p1|ODN00295.1	Lanatifera_DN70820_c0_g1_i1.p1|ODN00295.1
	47963000	278680000	82288000				3	3	3	20.8	20.8	20.8	15.398	0	41.22	2453600000	17	Lanatifera_DN70821_c0_g2_i2.p1|XP_023230732.1;Lanatifera_DN70821_c0_g2_i3.p1|XP_023230732.1;Lanatifera_DN70821_c0_g2_i1.p1|XP_023230732.1	Lanatifera_DN70821_c0_g2_i2.p1|XP_023230732.1;Lanatifera_DN70821_c0_g2_i3.p1|XP_023230732.1
	3982300	2621700	2234200				2	1	1	35.2	15.2	15.2	11.712	0.0049444	2.3113	61867000	2	Lanatifera_DN70829_c0_g1_i3.p3|OXB72569.1;Lanatifera_DN70829_c0_g1_i1.p1|	Lanatifera_DN70829_c0_g1_i3.p3|OXB72569.1;Lanatifera_DN70829_c0_g1_i1.p1|
	2864700	4249300	1121700				4	4	4	9.9	9.9	9.9	43.085	0	10.093	156480000	6	Lanatifera_DN70838_c1_g2_i8.p1|XP_023723491.1;Lanatifera_DN70838_c1_g2_i10.p1|XP_023723491.1;Lanatifera_DN70838_c1_g2_i2.p1|XP_023723491.1;Lanatifera_DN70838_c1_g2_i1.p1|XP_023723492.1;Lanatifera_DN70838_c1_g2_i3.p1|XP_023723495.1;Lanatifera_DN70838_c1_g2_i5.p1|XP_023723494.1;Lanatifera_DN70838_c1_g2_i4.p1|XP_023723493.1;Lanatifera_DN70838_c1_g2_i11.p1|XP_023723494.1;Lanatifera_DN70838_c1_g2_i6.p…	Lanatifera_DN70838_c1_g2_i8.p1|XP_023723491.1;Lanatifera_DN70838_c1_g2_i10.p1|XP_023723491.1;Lanatifera_DN70838_c1_g2_i2.p1|XP_023723491.1;Lanatifera_DN70838_c1_g2_i1.p1|XP_023723492.1;Lanatifera_DN70838_c1_g2_i3.p1|XP_023723495.1;Lanatifera_DN70838_c1_g2_i5.p1|XP_023723494.1;Lanatifera_DN70838_c1_g2_i4.p1|XP_023723493.1;Lanatifera_DN70838_c1_g2_i11.p1|XP_023723494.1;Lanatifera_DN70838_c1_g2_i6.p…
	2802700	767690	1469400				1	1	1	5.8	5.8	5.8	24.339	0.0083383	2.0569	65517000	4	Lanatifera_DN70853_c0_g2_i1.p1|XP_013781569.1	Lanatifera_DN70853_c0_g2_i1.p1|XP_013781569.1
	25438000	20617000	16731000				9	9	9	15.3	15.3	15.3	63.949	0	33.781	1255700000	26	Lanatifera_DN70854_c0_g1_i8.p1|ELT88886.1;Lanatifera_DN70854_c0_g1_i4.p1|ELT88886.1;Lanatifera_DN70854_c0_g1_i5.p1|XP_006814024.1;Lanatifera_DN70854_c0_g1_i1.p1|XP_006814024.1;Lanatifera_DN70854_c0_g1_i9.p1|XP_310252.6;Lanatifera_DN70854_c0_g1_i10.p1|XP_310252.6;Lanatifera_DN70854_c0_g1_i2.p1|KFB52659.1;Lanatifera_DN70854_c0_g1_i6.p1|KFP26517.1	Lanatifera_DN70854_c0_g1_i8.p1|ELT88886.1;Lanatifera_DN70854_c0_g1_i4.p1|ELT88886.1
	21258000	12091000	14886000				3	3	3	34.8	34.8	34.8	15.526	0	5.5665	241180000	4	Lanatifera_DN70868_c1_g2_i2.p1|XP_013773320.1;Lanatifera_DN70868_c1_g2_i1.p1|XP_013773320.1;Lanatifera_DN70868_c1_g2_i3.p1|XP_023708202.1	Lanatifera_DN70868_c1_g2_i2.p1|XP_013773320.1;Lanatifera_DN70868_c1_g2_i1.p1|XP_013773320.1;Lanatifera_DN70868_c1_g2_i3.p1|XP_023708202.1
	39181000	21171000	35941000				3	3	3	45	45	45	11.815	0	12.507	481460000	14	Lanatifera_DN70868_c1_g3_i2.p1|XP_013773320.1;Lanatifera_DN70868_c1_g3_i3.p2|PSN31291.1;Lanatifera_DN70868_c1_g3_i1.p2|PSN31291.1	Lanatifera_DN70868_c1_g3_i2.p1|XP_013773320.1;Lanatifera_DN70868_c1_g3_i3.p2|PSN31291.1;Lanatifera_DN70868_c1_g3_i1.p2|PSN31291.1
	1924300	1515000	876230				2	2	2	5.8	5.8	5.8	57.485	0	5.0696	94941000	6	Lanatifera_DN70871_c0_g1_i2.p1|XP_002432097.1	Lanatifera_DN70871_c0_g1_i2.p1|XP_002432097.1
	4839700	5787900	3748200				2	2	2	33.9	33.9	33.9	12.587	0	5.551	86255000	4	Lanatifera_DN70874_c0_g3_i1.p1|DAA34423.1	Lanatifera_DN70874_c0_g3_i1.p1|DAA34423.1
	28588000	54740000	27173000				8	8	8	32.3	32.3	32.3	28.667	0	36.732	1326000000	21	Lanatifera_DN70897_c0_g2_i1.p1|KZS15715.1	Lanatifera_DN70897_c0_g2_i1.p1|KZS15715.1
	0	827920	0				2	2	2	5.6	5.6	5.6	79.127	0	6.296	33945000	2	Lanatifera_DN70905_c0_g1_i5.p1|XP_019625751.1;Lanatifera_DN70905_c0_g1_i7.p1|XP_017281364.1	Lanatifera_DN70905_c0_g1_i5.p1|XP_019625751.1;Lanatifera_DN70905_c0_g1_i7.p1|XP_017281364.1
	1480900	666340	1044900				1	1	1	7.6	7.6	7.6	21.054	0.0072376	2.1354	31921000	2	Lanatifera_DN70907_c0_g1_i5.p1|XP_013785075.1;Lanatifera_DN70907_c0_g1_i4.p1|XP_013785075.1;Lanatifera_DN70907_c0_g1_i3.p1|XP_013785075.1	Lanatifera_DN70907_c0_g1_i5.p1|XP_013785075.1;Lanatifera_DN70907_c0_g1_i4.p1|XP_013785075.1;Lanatifera_DN70907_c0_g1_i3.p1|XP_013785075.1
	2343300	2075200	1999000				7	7	7	8.3	8.3	8.3	140.07	0	17.432	385050000	18	Lanatifera_DN70908_c0_g1_i5.p1|XP_021912840.1;Lanatifera_DN70908_c0_g1_i1.p1|XP_021912840.1;Lanatifera_DN70908_c0_g1_i4.p1|XP_021912839.1	Lanatifera_DN70908_c0_g1_i5.p1|XP_021912840.1;Lanatifera_DN70908_c0_g1_i1.p1|XP_021912840.1;Lanatifera_DN70908_c0_g1_i4.p1|XP_021912839.1
	846260	1102300	1180700				1	1	1	3.4	3.4	3.4	51.074	0	4.2672	59455000	3	Lanatifera_DN70927_c0_g2_i8.p1|XP_021373560.1;Lanatifera_DN70927_c0_g2_i7.p1|XP_021373560.1;Lanatifera_DN70927_c0_g2_i6.p1|XP_021373560.1;Lanatifera_DN70927_c0_g2_i5.p1|XP_021373560.1;Lanatifera_DN70927_c0_g2_i4.p1|XP_021373560.1;Lanatifera_DN70927_c0_g2_i1.p1|XP_021373560.1	Lanatifera_DN70927_c0_g2_i8.p1|XP_021373560.1;Lanatifera_DN70927_c0_g2_i7.p1|XP_021373560.1;Lanatifera_DN70927_c0_g2_i6.p1|XP_021373560.1;Lanatifera_DN70927_c0_g2_i5.p1|XP_021373560.1;Lanatifera_DN70927_c0_g2_i4.p1|XP_021373560.1;Lanatifera_DN70927_c0_g2_i1.p1|XP_021373560.1
	168040000	21784000	28363000				13	13	13	47.6	47.6	47.6	36.308	0	148.79	3272900000	52	Lanatifera_DN70950_c0_g1_i2.p1|XP_021943926.1	Lanatifera_DN70950_c0_g1_i2.p1|XP_021943926.1
	430660000	21317000	222480000				15	7	6	91.3	58.7	41.3	12.149	0	268.55	4721200000	40	Lanatifera_DN70972_c0_g2_i1.p3|XP_023214405.1	Lanatifera_DN70972_c0_g2_i1.p3|XP_023214405.1
	10604000	19538000	10858000				5	5	5	33.5	33.5	33.5	23.48	0	17.62	574010000	21	Lanatifera_DN70977_c1_g1_i1.p1|EFX87450.1	Lanatifera_DN70977_c1_g1_i1.p1|EFX87450.1
	5843800	12506000	5121700				3	3	3	17.3	17.3	17.3	21.874	0	6.6287	258190000	7	Lanatifera_DN70977_c1_g2_i1.p1|ODM97203.1	Lanatifera_DN70977_c1_g2_i1.p1|ODM97203.1
	9729400	7761300	4049600				6	6	6	17.2	17.2	17.2	53.719	0	21.214	560050000	19	Lanatifera_DN70978_c0_g1_i2.p1|XP_018018868.1;Lanatifera_DN70978_c0_g1_i1.p1|XP_018018868.1;Lanatifera_DN70978_c0_g1_i3.p1|XP_018018868.1	Lanatifera_DN70978_c0_g1_i2.p1|XP_018018868.1;Lanatifera_DN70978_c0_g1_i1.p1|XP_018018868.1;Lanatifera_DN70978_c0_g1_i3.p1|XP_018018868.1
	835830	4458200	0				2	2	2	5.8	5.8	5.8	46.316	0	6.3412	58235000	3	Lanatifera_DN70992_c1_g1_i9.p1|EFX87752.1;Lanatifera_DN70992_c1_g1_i4.p1|EFX87752.1;Lanatifera_DN70992_c1_g1_i11.p1|EFX87752.1;Lanatifera_DN70992_c1_g1_i3.p1|EFX87752.1;Lanatifera_DN70992_c1_g1_i1.p1|EFX87752.1	Lanatifera_DN70992_c1_g1_i9.p1|EFX87752.1;Lanatifera_DN70992_c1_g1_i4.p1|EFX87752.1;Lanatifera_DN70992_c1_g1_i11.p1|EFX87752.1;Lanatifera_DN70992_c1_g1_i3.p1|EFX87752.1;Lanatifera_DN70992_c1_g1_i1.p1|EFX87752.1
	127430000	107840000	174570000				24	24	24	24.5	24.5	24.5	101.76	0	323.31	12705000000	151	Lanatifera_DN70996_c0_g1_i1.p1|AJF38204.1;Lanatifera_DN70996_c0_g1_i2.p1|AJF38204.1;Lanatifera_DN70996_c0_g1_i3.p1|AJF38204.1;Lanatifera_DN70996_c0_g1_i4.p1|AJF38204.1;Lanatifera_DN70996_c0_g2_i1.p4|	Lanatifera_DN70996_c0_g1_i1.p1|AJF38204.1;Lanatifera_DN70996_c0_g1_i2.p1|AJF38204.1;Lanatifera_DN70996_c0_g1_i3.p1|AJF38204.1;Lanatifera_DN70996_c0_g1_i4.p1|AJF38204.1
	0	14020000	0				1	1	1	17.8	17.8	17.8	12.885	0	4.7198	84118000	2	Lanatifera_DN71020_c0_g2_i3.p1|XP_019770078.1;Lanatifera_DN71020_c0_g2_i2.p1|XP_012543297.1;Lanatifera_DN71020_c0_g2_i1.p1|XP_012543297.1	Lanatifera_DN71020_c0_g2_i3.p1|XP_019770078.1;Lanatifera_DN71020_c0_g2_i2.p1|XP_012543297.1;Lanatifera_DN71020_c0_g2_i1.p1|XP_012543297.1
	48658000	258770000	44051000				4	4	4	50.5	50.5	50.5	9.8624	0	96.724	1405900000	21	Lanatifera_DN71026_c0_g3_i1.p3|	Lanatifera_DN71026_c0_g3_i1.p3|
	215410	0	332580				2	2	2	6.6	6.6	6.6	53.187	0	4.0895	13700000	2	Lanatifera_DN71029_c0_g2_i1.p1|XP_023222878.1	Lanatifera_DN71029_c0_g2_i1.p1|XP_023222878.1
	928220	402600	985790				1	1	1	1.9	1.9	1.9	67.043	0.004972	2.3527	83398000	4	Lanatifera_DN71040_c0_g1_i3.p1|XP_005795254.1;Lanatifera_DN71040_c0_g1_i2.p1|XP_005795254.1	Lanatifera_DN71040_c0_g1_i3.p1|XP_005795254.1;Lanatifera_DN71040_c0_g1_i2.p1|XP_005795254.1
	299790	775640	1014100				3	3	3	5	5	5	85.032	0.0019711	2.7301	75224000	2	Lanatifera_DN71041_c0_g1_i7.p1|XP_021926326.1;Lanatifera_DN71041_c0_g1_i2.p1|XP_021926326.1;Lanatifera_DN71041_c0_g1_i6.p1|XP_021926326.1;Lanatifera_DN71041_c0_g1_i5.p1|XP_021926326.1;Lanatifera_DN71041_c0_g1_i1.p1|XP_021926326.1	Lanatifera_DN71041_c0_g1_i7.p1|XP_021926326.1;Lanatifera_DN71041_c0_g1_i2.p1|XP_021926326.1;Lanatifera_DN71041_c0_g1_i6.p1|XP_021926326.1;Lanatifera_DN71041_c0_g1_i5.p1|XP_021926326.1;Lanatifera_DN71041_c0_g1_i1.p1|XP_021926326.1
	5822800	9421100	4215100				2	2	2	20.8	20.8	20.8	11.378	0.00070373	3.3594	97295000	4	Lanatifera_DN71059_c0_g1_i3.p1|BAI49681.1;Lanatifera_DN71059_c0_g1_i11.p1|BAI49681.1;Lanatifera_DN71059_c0_g1_i4.p1|XP_015432515.1;Lanatifera_DN71059_c0_g1_i10.p1|XP_015432515.1;Lanatifera_DN71059_c0_g1_i8.p1|XP_002427673.1;Lanatifera_DN71059_c0_g1_i12.p1|XP_002427673.1;Lanatifera_DN71059_c0_g1_i15.p1|XP_002427673.1;Lanatifera_DN71059_c0_g1_i13.p1|XP_002427673.1;Lanatifera_DN71059_c0_g1_i7.p1|PNF…	Lanatifera_DN71059_c0_g1_i3.p1|BAI49681.1;Lanatifera_DN71059_c0_g1_i11.p1|BAI49681.1;Lanatifera_DN71059_c0_g1_i4.p1|XP_015432515.1;Lanatifera_DN71059_c0_g1_i10.p1|XP_015432515.1;Lanatifera_DN71059_c0_g1_i8.p1|XP_002427673.1;Lanatifera_DN71059_c0_g1_i12.p1|XP_002427673.1;Lanatifera_DN71059_c0_g1_i15.p1|XP_002427673.1;Lanatifera_DN71059_c0_g1_i13.p1|XP_002427673.1;Lanatifera_DN71059_c0_g1_i7.p1|PNF…
	368550	886780	467680				1	1	1	6	6	6	37.058	0	5.4325	29291000	2	Lanatifera_DN71066_c2_g1_i4.p1|XP_019866874.1;Lanatifera_DN71066_c2_g1_i3.p1|XP_019866877.1;Lanatifera_DN71066_c2_g1_i5.p1|XP_019866877.1;Lanatifera_DN71066_c2_g1_i1.p1|XP_019866877.1	Lanatifera_DN71066_c2_g1_i4.p1|XP_019866874.1;Lanatifera_DN71066_c2_g1_i3.p1|XP_019866877.1;Lanatifera_DN71066_c2_g1_i5.p1|XP_019866877.1;Lanatifera_DN71066_c2_g1_i1.p1|XP_019866877.1
	0	2343500	3154400				2	2	2	6.8	6.8	6.8	56.275	0.0099532	1.9363	131950000	1	Lanatifera_DN71067_c0_g1_i2.p1|XP_021936015.1	Lanatifera_DN71067_c0_g1_i2.p1|XP_021936015.1
	1120900	3238800	5317000				8	8	8	13.8	13.8	13.8	84.099	0	52.113	367710000	17	Lanatifera_DN71086_c0_g1_i2.p1|XP_018024847.1;Lanatifera_DN71086_c0_g1_i1.p1|XP_018024847.1	Lanatifera_DN71086_c0_g1_i2.p1|XP_018024847.1;Lanatifera_DN71086_c0_g1_i1.p1|XP_018024847.1
	0	0	0				2	1	1	32.1	5.7	5.7	18.547	0	5.3503	0	1	Lanatifera_DN71097_c2_g2_i1.p1|XP_022803510.1	Lanatifera_DN71097_c2_g2_i1.p1|XP_022803510.1
	5726600	1580400	2305800				2	2	1	21.3	21.3	5.6	30.07	0	22.415	124970000	5	Lanatifera_DN71097_c2_g2_i2.p1|XP_007440995.1	Lanatifera_DN71097_c2_g2_i2.p1|XP_007440995.1
	58841000	33819000	80368000				38	38	38	31.6	31.6	31.6	147.52	0	323.31	11074000000	176	Lanatifera_DN71107_c0_g1_i1.p1|XP_021921569.1	Lanatifera_DN71107_c0_g1_i1.p1|XP_021921569.1
	4983300	5061800	1371200				3	3	3	17.2	17.2	17.2	22.533	0	5.5436	114160000	5	Lanatifera_DN71116_c0_g2_i8.p1|XP_009059846.1;Lanatifera_DN71116_c0_g2_i2.p1|XP_009059846.1;Lanatifera_DN71116_c0_g2_i3.p1|XP_009059846.1;Lanatifera_DN71116_c0_g2_i10.p1|XP_009059846.1;Lanatifera_DN71116_c0_g2_i9.p1|XP_009059846.1;Lanatifera_DN71116_c0_g2_i7.p1|XP_009059846.1;Lanatifera_DN71116_c0_g2_i12.p1|XP_009059846.1;Lanatifera_DN71116_c0_g2_i1.p1|XP_009059846.1;Lanatifera_DN71116_c0_g2_i5.p…	Lanatifera_DN71116_c0_g2_i8.p1|XP_009059846.1;Lanatifera_DN71116_c0_g2_i2.p1|XP_009059846.1;Lanatifera_DN71116_c0_g2_i3.p1|XP_009059846.1;Lanatifera_DN71116_c0_g2_i10.p1|XP_009059846.1;Lanatifera_DN71116_c0_g2_i9.p1|XP_009059846.1;Lanatifera_DN71116_c0_g2_i7.p1|XP_009059846.1;Lanatifera_DN71116_c0_g2_i12.p1|XP_009059846.1;Lanatifera_DN71116_c0_g2_i1.p1|XP_009059846.1;Lanatifera_DN71116_c0_g2_i5.p…
	458700	1009700	552290				2	2	2	6.3	6.3	6.3	54.55	0	4.158	60621000	4	Lanatifera_DN71128_c0_g1_i4.p1|AJK90582.1;Lanatifera_DN71128_c0_g1_i3.p1|AJK90582.1	Lanatifera_DN71128_c0_g1_i4.p1|AJK90582.1;Lanatifera_DN71128_c0_g1_i3.p1|AJK90582.1
	0	45893000	17288000				1	1	1	9.9	9.9	9.9	11.461	0.0071856	2.1083	442260000	2	Lanatifera_DN71135_c0_g1_i3.p1|KDR22777.1;Lanatifera_DN71135_c0_g1_i4.p1|XP_018008759.1;Lanatifera_DN71135_c0_g1_i2.p1|XP_018008759.1	Lanatifera_DN71135_c0_g1_i3.p1|KDR22777.1;Lanatifera_DN71135_c0_g1_i4.p1|XP_018008759.1;Lanatifera_DN71135_c0_g1_i2.p1|XP_018008759.1
	0	930530	289500				2	2	2	7.7	7.7	7.7	41.095	0	6.429	28061000	2	Lanatifera_DN71157_c0_g2_i2.p1|XP_022183809.1;Lanatifera_DN71157_c0_g2_i1.p1|XP_003701143.1	Lanatifera_DN71157_c0_g2_i2.p1|XP_022183809.1;Lanatifera_DN71157_c0_g2_i1.p1|XP_003701143.1
	14193000	9174000	15127000				10	10	7	38.5	38.5	31.3	39.336	0	41.038	846870000	34	Lanatifera_DN71169_c1_g2_i9.p1|XP_021963921.1;Lanatifera_DN71169_c1_g2_i4.p2|ODM94624.1;Lanatifera_DN71169_c1_g2_i2.p2|ODM94624.1;Lanatifera_DN71169_c1_g2_i8.p4|ODM94624.1;Lanatifera_DN71169_c1_g2_i6.p2|ODM94624.1;Lanatifera_DN71169_c1_g2_i1.p1|ODM94624.1;Lanatifera_DN71169_c1_g2_i5.p1|ERE62360.1	Lanatifera_DN71169_c1_g2_i9.p1|XP_021963921.1
	3206600	1339000	12343000				4	2	2	36.8	19.7	19.7	13.186	0	4.163	135110000	2	Lanatifera_DN71169_c1_g4_i1.p2|XP_011678144.1	Lanatifera_DN71169_c1_g4_i1.p2|XP_011678144.1
	51929000	8265500	11615000				3	3	3	17.9	17.9	17.9	10.929	0	13.076	287240000	4	Lanatifera_DN71185_c0_g1_i8.p2|;Lanatifera_DN71185_c0_g1_i3.p2|;Lanatifera_DN71185_c0_g1_i5.p2|;Lanatifera_DN71185_c0_g1_i4.p1|;Lanatifera_DN71185_c0_g1_i7.p1|;Lanatifera_DN71185_c0_g1_i1.p1|;Lanatifera_DN71185_c0_g1_i6.p1|	Lanatifera_DN71185_c0_g1_i8.p2|;Lanatifera_DN71185_c0_g1_i3.p2|;Lanatifera_DN71185_c0_g1_i5.p2|;Lanatifera_DN71185_c0_g1_i4.p1|;Lanatifera_DN71185_c0_g1_i7.p1|;Lanatifera_DN71185_c0_g1_i1.p1|;Lanatifera_DN71185_c0_g1_i6.p1|
	31450000	0	12786000				1	1	1	15.7	15.7	15.7	13.642	0	12.064	221180000	2	Lanatifera_DN71185_c0_g2_i2.p1|	Lanatifera_DN71185_c0_g2_i2.p1|
	227220	1423600	354160				7	7	7	9.2	9.2	9.2	131.93	0	13.583	138340000	8	Lanatifera_DN71186_c2_g1_i2.p1|XP_021003838.1;Lanatifera_DN71186_c2_g1_i1.p1|XP_021003838.1	Lanatifera_DN71186_c2_g1_i2.p1|XP_021003838.1;Lanatifera_DN71186_c2_g1_i1.p1|XP_021003838.1
	2039800	18467000	3167400				6	6	6	28.5	28.5	28.5	26.952	0	13.003	355120000	16	Lanatifera_DN71202_c1_g2_i1.p1|AIL48322.1	Lanatifera_DN71202_c1_g2_i1.p1|AIL48322.1
	6128300	3152500	6342600				2	2	2	14.2	14.2	14.2	27.438	0	9.5121	124990000	5	Lanatifera_DN71217_c0_g2_i2.p1|XP_023233156.1;Lanatifera_DN71217_c0_g2_i6.p1|XP_023233156.1;Lanatifera_DN71217_c0_g2_i1.p1|XP_004740959.1	Lanatifera_DN71217_c0_g2_i2.p1|XP_023233156.1;Lanatifera_DN71217_c0_g2_i6.p1|XP_023233156.1;Lanatifera_DN71217_c0_g2_i1.p1|XP_004740959.1
	472110	565630	198780				2	2	2	4.3	4.3	4.3	112.1	0	10.313	66772000	2	Lanatifera_DN71220_c0_g1_i5.p1|XP_011411872.1;Lanatifera_DN71220_c0_g1_i2.p1|XP_011411872.1;Lanatifera_DN71220_c0_g1_i1.p1|XP_011411872.1	Lanatifera_DN71220_c0_g1_i5.p1|XP_011411872.1;Lanatifera_DN71220_c0_g1_i2.p1|XP_011411872.1;Lanatifera_DN71220_c0_g1_i1.p1|XP_011411872.1
	652760	0	0				1	1	1	7.5	7.5	7.5	27.586	0.0013605	3.0501	9138600	1	Lanatifera_DN71220_c0_g2_i2.p1|XP_014240876.1;Lanatifera_DN71220_c0_g2_i1.p1|XP_014240876.1	Lanatifera_DN71220_c0_g2_i2.p1|XP_014240876.1;Lanatifera_DN71220_c0_g2_i1.p1|XP_014240876.1
	0	1395300	1205200				3	3	3	4.9	4.9	4.9	87.671	0	7.0691	93620000	3	Lanatifera_DN71226_c0_g3_i1.p1|ATP16151.1;Lanatifera_DN71226_c0_g3_i2.p1|XP_023020085.1;Lanatifera_DN71226_c0_g3_i3.p1|XP_015509698.1	Lanatifera_DN71226_c0_g3_i1.p1|ATP16151.1;Lanatifera_DN71226_c0_g3_i2.p1|XP_023020085.1
	153770	608870	318410				2	2	2	4	4	4	106.25	0	7.8571	50809000	2	Lanatifera_DN71257_c1_g1_i1.p1|XP_021913572.1	Lanatifera_DN71257_c1_g1_i1.p1|XP_021913572.1
	0	1234600	1831000				2	2	2	5.8	5.8	5.8	49.932	0.0013841	3.2067	79706000	2	Lanatifera_DN71264_c0_g1_i3.p1|XP_013794821.1;Lanatifera_DN71264_c0_g1_i2.p1|XP_013794821.1	Lanatifera_DN71264_c0_g1_i3.p1|XP_013794821.1;Lanatifera_DN71264_c0_g1_i2.p1|XP_013794821.1
	1801800	0	1716600				3	3	3	6.2	6.2	6.2	54.797	0	5.5859	77405000	4	Lanatifera_DN71266_c0_g1_i3.p1|XP_023190382.1;Lanatifera_DN71266_c0_g1_i5.p1|XP_007549691.1;Lanatifera_DN71266_c0_g1_i4.p1|XP_020788594.1	Lanatifera_DN71266_c0_g1_i3.p1|XP_023190382.1;Lanatifera_DN71266_c0_g1_i5.p1|XP_007549691.1
	1788100	8437300	14278000				9	9	9	31.8	31.8	31.8	49.048	0	74.35	514570000	32	Lanatifera_DN71274_c1_g1_i1.p1|AID47197.1;Lanatifera_DN71274_c1_g1_i4.p1|AID47197.1;Lanatifera_DN71274_c1_g1_i2.p1|AID47197.1;Lanatifera_DN71274_c1_g1_i3.p1|XP_021376270.1	Lanatifera_DN71274_c1_g1_i1.p1|AID47197.1;Lanatifera_DN71274_c1_g1_i4.p1|AID47197.1;Lanatifera_DN71274_c1_g1_i2.p1|AID47197.1;Lanatifera_DN71274_c1_g1_i3.p1|XP_021376270.1
	660660	2705100	1060900				7	7	7	9.9	9.9	9.9	111.47	0	33.61	194770000	7	Lanatifera_DN71297_c2_g1_i11.p1|XP_012170503.1;Lanatifera_DN71297_c2_g1_i7.p1|XP_012170503.1;Lanatifera_DN71297_c2_g1_i5.p1|XP_012149647.1;Lanatifera_DN71297_c2_g1_i13.p1|XP_012149647.1;Lanatifera_DN71297_c2_g1_i8.p1|XP_012149647.1;Lanatifera_DN71297_c2_g1_i6.p1|XP_012149647.1;Lanatifera_DN71297_c2_g1_i2.p1|XP_012149647.1;Lanatifera_DN71297_c2_g1_i1.p1|ATU31750.1;Lanatifera_DN71297_c2_g1_i9.p1|AA…	Lanatifera_DN71297_c2_g1_i11.p1|XP_012170503.1;Lanatifera_DN71297_c2_g1_i7.p1|XP_012170503.1;Lanatifera_DN71297_c2_g1_i5.p1|XP_012149647.1;Lanatifera_DN71297_c2_g1_i13.p1|XP_012149647.1;Lanatifera_DN71297_c2_g1_i8.p1|XP_012149647.1;Lanatifera_DN71297_c2_g1_i6.p1|XP_012149647.1;Lanatifera_DN71297_c2_g1_i2.p1|XP_012149647.1
	7035500	5021400	4876900				7	7	7	18.2	18.2	18.2	56.862	0	21.648	423350000	13	Lanatifera_DN71299_c1_g1_i1.p1|XP_015918072.1	Lanatifera_DN71299_c1_g1_i1.p1|XP_015918072.1
	0	431070	0				1	1	1	1.8	1.8	1.8	79.625	0.0072289	2.1346	13794000	1	Lanatifera_DN71307_c0_g1_i4.p1|XP_014257824.1;Lanatifera_DN71307_c0_g1_i3.p1|XP_023705463.1;Lanatifera_DN71307_c0_g1_i5.p1|XP_017781692.1;Lanatifera_DN71307_c0_g1_i9.p1|XP_017781694.1;Lanatifera_DN71307_c0_g1_i8.p1|XP_017781694.1;Lanatifera_DN71307_c0_g1_i7.p1|XP_017781694.1;Lanatifera_DN71307_c0_g1_i6.p1|XP_017781694.1;Lanatifera_DN71307_c0_g1_i2.p1|XP_017781694.1;Lanatifera_DN71307_c0_g1_i1.p1|…	Lanatifera_DN71307_c0_g1_i4.p1|XP_014257824.1;Lanatifera_DN71307_c0_g1_i3.p1|XP_023705463.1;Lanatifera_DN71307_c0_g1_i5.p1|XP_017781692.1;Lanatifera_DN71307_c0_g1_i9.p1|XP_017781694.1;Lanatifera_DN71307_c0_g1_i8.p1|XP_017781694.1;Lanatifera_DN71307_c0_g1_i7.p1|XP_017781694.1;Lanatifera_DN71307_c0_g1_i6.p1|XP_017781694.1;Lanatifera_DN71307_c0_g1_i2.p1|XP_017781694.1;Lanatifera_DN71307_c0_g1_i1.p1|…
	57431000	15696000	40547000				19	19	19	25.7	25.7	25.7	98.487	0	293.28	4092300000	93	Lanatifera_DN71331_c0_g1_i1.p1|XP_023703371.1;Lanatifera_DN71331_c0_g1_i9.p1|XP_023703371.1;Lanatifera_DN71331_c0_g1_i8.p1|XP_023703371.1;Lanatifera_DN71331_c0_g1_i7.p1|XP_023703371.1;Lanatifera_DN71331_c0_g1_i4.p1|XP_023703371.1;Lanatifera_DN71331_c0_g1_i10.p1|XP_023703371.1;Lanatifera_DN71331_c0_g1_i3.p1|XP_018907404.1;Lanatifera_DN71331_c0_g1_i11.p1|XP_018907404.1;Lanatifera_DN71331_c0_g1_i6.p…	Lanatifera_DN71331_c0_g1_i1.p1|XP_023703371.1;Lanatifera_DN71331_c0_g1_i9.p1|XP_023703371.1;Lanatifera_DN71331_c0_g1_i8.p1|XP_023703371.1;Lanatifera_DN71331_c0_g1_i7.p1|XP_023703371.1;Lanatifera_DN71331_c0_g1_i4.p1|XP_023703371.1;Lanatifera_DN71331_c0_g1_i10.p1|XP_023703371.1;Lanatifera_DN71331_c0_g1_i3.p1|XP_018907404.1;Lanatifera_DN71331_c0_g1_i11.p1|XP_018907404.1
	16666000	2576900	11233000				19	19	19	29.3	29.3	29.3	108.03	0	134.25	1158100000	53	Lanatifera_DN71333_c0_g1_i1.p1|XP_023720787.1;Lanatifera_DN71333_c0_g1_i2.p1|XP_023720787.1;Lanatifera_DN71333_c0_g1_i3.p1|XP_023720787.1	Lanatifera_DN71333_c0_g1_i1.p1|XP_023720787.1;Lanatifera_DN71333_c0_g1_i2.p1|XP_023720787.1;Lanatifera_DN71333_c0_g1_i3.p1|XP_023720787.1
	0	3916700	5545100				2	2	2	22.1	22.1	22.1	12.443	0.0019569	2.6533	66233000	3	Lanatifera_DN71340_c0_g2_i3.p1|CDO53844.1;Lanatifera_DN71340_c0_g2_i1.p1|CDO53844.1;Lanatifera_DN71340_c0_g2_i2.p1|CDO53844.1	Lanatifera_DN71340_c0_g2_i3.p1|CDO53844.1;Lanatifera_DN71340_c0_g2_i1.p1|CDO53844.1;Lanatifera_DN71340_c0_g2_i2.p1|CDO53844.1
	13330000	7704900	11355000				2	1	1	24.5	15.7	15.7	10.682	0	4.3538	194340000	5	Lanatifera_DN71340_c0_g4_i1.p1|XP_011387227.1;Lanatifera_DN71340_c0_g3_i2.p1|ODN06356.1;Lanatifera_DN71340_c0_g3_i1.p1|ODN06356.1	Lanatifera_DN71340_c0_g4_i1.p1|XP_011387227.1;Lanatifera_DN71340_c0_g3_i2.p1|ODN06356.1;Lanatifera_DN71340_c0_g3_i1.p1|ODN06356.1
	0	0	0				1	1	1	3.4	3.4	3.4	26.474	0	3.7758	0	1	Lanatifera_DN71343_c0_g1_i1.p1|XP_023029955.1;Lanatifera_DN71343_c0_g1_i2.p1|XP_018321625.1	Lanatifera_DN71343_c0_g1_i1.p1|XP_023029955.1;Lanatifera_DN71343_c0_g1_i2.p1|XP_018321625.1
	933760	585970	0				3	3	3	5.2	5.2	5.2	90.4	0	10.418	62309000	3	Lanatifera_DN71359_c0_g2_i5.p1|XP_023708486.1;Lanatifera_DN71359_c0_g2_i3.p1|KDR16306.1;Lanatifera_DN71359_c0_g2_i4.p1|XP_023708486.1;Lanatifera_DN71359_c0_g2_i6.p1|KDR16306.1	Lanatifera_DN71359_c0_g2_i5.p1|XP_023708486.1;Lanatifera_DN71359_c0_g2_i3.p1|KDR16306.1;Lanatifera_DN71359_c0_g2_i4.p1|XP_023708486.1;Lanatifera_DN71359_c0_g2_i6.p1|KDR16306.1
	0	397510	0				1	1	1	3.2	3.2	3.2	46.406	0.0072333	2.1354	7155100	1	Lanatifera_DN71360_c0_g1_i3.p1|ADC42877.1	Lanatifera_DN71360_c0_g1_i3.p1|ADC42877.1
	20853000	10532000	13685000				10	10	10	37.5	37.5	37.5	33.775	0	47.011	721110000	23	Lanatifera_DN71370_c0_g1_i1.p1|XP_019618252.1;Lanatifera_DN71370_c0_g1_i3.p2|XP_011429891.1;Lanatifera_DN71370_c0_g1_i2.p1|XP_019618252.1;Lanatifera_DN71370_c0_g1_i4.p1|GAU97537.1	Lanatifera_DN71370_c0_g1_i1.p1|XP_019618252.1;Lanatifera_DN71370_c0_g1_i3.p2|XP_011429891.1;Lanatifera_DN71370_c0_g1_i2.p1|XP_019618252.1
	56984000	3228200	3313300				17	17	17	40.1	40.1	40.1	54.272	0	176.74	1715200000	39	Lanatifera_DN71390_c0_g2_i4.p1|XP_023243854.1;Lanatifera_DN71390_c0_g2_i3.p1|XP_023243854.1;Lanatifera_DN71390_c0_g2_i2.p1|XP_023243854.1;Lanatifera_DN71390_c0_g2_i5.p1|PRD27863.1;Lanatifera_DN71390_c0_g2_i1.p1|CAA75231.1	Lanatifera_DN71390_c0_g2_i4.p1|XP_023243854.1;Lanatifera_DN71390_c0_g2_i3.p1|XP_023243854.1;Lanatifera_DN71390_c0_g2_i2.p1|XP_023243854.1
	0	0	558710				1	1	1	6.7	6.7	6.7	33.724	0.0013699	3.0911	10057000	1	Lanatifera_DN71391_c0_g1_i3.p1|;Lanatifera_DN71391_c0_g1_i2.p1|;Lanatifera_DN71391_c0_g1_i1.p1|	Lanatifera_DN71391_c0_g1_i3.p1|;Lanatifera_DN71391_c0_g1_i2.p1|;Lanatifera_DN71391_c0_g1_i1.p1|
	40964000	64050000	34121000				13	11	11	42.9	37.6	37.6	34.015	0	61.615	2782700000	44	Lanatifera_DN71408_c0_g2_i1.p1|XP_021949630.1;Lanatifera_DN71408_c0_g2_i3.p1|ODN00082.1;Lanatifera_DN71408_c0_g2_i2.p1|ODM95151.1	Lanatifera_DN71408_c0_g2_i1.p1|XP_021949630.1;Lanatifera_DN71408_c0_g2_i3.p1|ODN00082.1
	628250	9187900	1166200				6	6	6	15.1	15.1	15.1	50.87	0	15.132	285540000	11	Lanatifera_DN71413_c0_g1_i2.p2|ACY45355.1;Lanatifera_DN71413_c0_g1_i1.p2|ACY45355.1	Lanatifera_DN71413_c0_g1_i2.p2|ACY45355.1;Lanatifera_DN71413_c0_g1_i1.p2|ACY45355.1
	105730000	33624000	67971000				5	5	5	34	34	34	10.696	0	67.598	1865900000	28	Lanatifera_DN71423_c1_g3_i2.p1|XP_013069835.1;Lanatifera_DN71423_c1_g3_i1.p1|XP_015429071.1	Lanatifera_DN71423_c1_g3_i2.p1|XP_013069835.1;Lanatifera_DN71423_c1_g3_i1.p1|XP_015429071.1
	0	239210	0				1	1	1	2.9	2.9	2.9	49.205	0.0013822	3.168	6458700	1	Lanatifera_DN71442_c0_g1_i2.p1|XP_002609590.1;Lanatifera_DN71442_c0_g1_i5.p1|XP_013409530.1;Lanatifera_DN71442_c0_g1_i1.p1|XP_013409530.1;Lanatifera_DN71442_c0_g1_i3.p1|XP_013409530.1	Lanatifera_DN71442_c0_g1_i2.p1|XP_002609590.1;Lanatifera_DN71442_c0_g1_i5.p1|XP_013409530.1;Lanatifera_DN71442_c0_g1_i1.p1|XP_013409530.1;Lanatifera_DN71442_c0_g1_i3.p1|XP_013409530.1
	8579100	65294000	493550				2	2	2	8.2	8.2	8.2	47.677	0.0044164	2.4424	1413000000	1	Lanatifera_DN71443_c1_g1_i1.p1|XP_008560737.1	Lanatifera_DN71443_c1_g1_i1.p1|XP_008560737.1
	0	842200	0				3	3	3	9.5	9.5	9.5	63.746	0	4.9024	31161000	3	Lanatifera_DN71454_c0_g2_i3.p1|XP_023707996.1	Lanatifera_DN71454_c0_g2_i3.p1|XP_023707996.1
	57354000	11215000	56180000				13	13	13	33.2	33.2	33.2	39.935	0	201.52	2495000000	49	Lanatifera_DN71465_c1_g1_i1.p1|XP_022905969.1;Lanatifera_DN71465_c1_g1_i3.p1|XP_022905960.1;Lanatifera_DN71465_c1_g1_i2.p1|PSN32567.1	Lanatifera_DN71465_c1_g1_i1.p1|XP_022905969.1;Lanatifera_DN71465_c1_g1_i3.p1|XP_022905960.1;Lanatifera_DN71465_c1_g1_i2.p1|PSN32567.1
	14370000	10942000	21664000				9	9	9	13.9	13.9	13.9	90.424	0	101.94	1926000000	45	Lanatifera_DN71473_c0_g1_i9.p1|EFX80954.1;Lanatifera_DN71473_c0_g1_i5.p1|EFX80954.1;Lanatifera_DN71473_c0_g1_i2.p1|EFX80954.1;Lanatifera_DN71473_c0_g1_i3.p1|XP_017109248.1;Lanatifera_DN71473_c0_g1_i4.p1|XP_023034771.1;Lanatifera_DN71473_c0_g1_i8.p1|XP_002432269.1;Lanatifera_DN64708_c0_g1_i3.p1|EFX80954.1;Lanatifera_DN64708_c0_g1_i5.p1|EFX80954.1;Lanatifera_DN71473_c0_g1_i1.p1|EFX80954.1;Lanatifer…	Lanatifera_DN71473_c0_g1_i9.p1|EFX80954.1;Lanatifera_DN71473_c0_g1_i5.p1|EFX80954.1;Lanatifera_DN71473_c0_g1_i2.p1|EFX80954.1;Lanatifera_DN71473_c0_g1_i3.p1|XP_017109248.1;Lanatifera_DN71473_c0_g1_i4.p1|XP_023034771.1
	496849984	149580000	265550000				6	6	3	32.1	32.1	18.2	15.396	0	83.908	4559800000	47	Lanatifera_DN71476_c1_g2_i1.p3|CCI71879.1	Lanatifera_DN71476_c1_g2_i1.p3|CCI71879.1
	81809000	6483400	37570000				4	1	1	30.1	15.8	15.8	14.956	0	11.1	629310000	10	Lanatifera_DN71476_c1_g2_i2.p3|XP_001954279.1	Lanatifera_DN71476_c1_g2_i2.p3|XP_001954279.1
	383420000	122970000	219160000				28	28	27	57.7	57.7	56	73.46	0	323.31	21041000000	273	Lanatifera_DN71476_c1_g3_i4.p1|XP_023703558.1;Lanatifera_DN71476_c1_g3_i3.p1|XP_018023175.1;Lanatifera_DN71476_c1_g3_i2.p1|CCI71879.1;Lanatifera_DN71476_c1_g3_i1.p2|CCI71879.1;Lanatifera_DN71476_c1_g5_i1.p1|XP_023232448.1	Lanatifera_DN71476_c1_g3_i4.p1|XP_023703558.1;Lanatifera_DN71476_c1_g3_i3.p1|XP_018023175.1;Lanatifera_DN71476_c1_g3_i2.p1|CCI71879.1
	6644200	14433000	7357100				7	7	7	39.8	39.8	39.8	27.118	0	16.301	483380000	11	Lanatifera_DN71500_c0_g2_i2.p1|XP_012281950.1;Lanatifera_DN71500_c0_g2_i1.p1|XP_012281950.1	Lanatifera_DN71500_c0_g2_i2.p1|XP_012281950.1;Lanatifera_DN71500_c0_g2_i1.p1|XP_012281950.1
	0	0	0				1	1	1	7	7	7	16.247	0.0020229	2.9904	0	1	Lanatifera_DN71511_c0_g1_i8.p1|KZS05270.1;Lanatifera_DN71511_c0_g1_i5.p1|KRT78197.1;Lanatifera_DN71511_c0_g1_i4.p1|KRT78197.1;Lanatifera_DN71511_c0_g1_i10.p1|KRT78197.1	Lanatifera_DN71511_c0_g1_i8.p1|KZS05270.1;Lanatifera_DN71511_c0_g1_i5.p1|KRT78197.1;Lanatifera_DN71511_c0_g1_i4.p1|KRT78197.1;Lanatifera_DN71511_c0_g1_i10.p1|KRT78197.1
	1173700	1483000	886100				5	5	5	14.1	14.1	14.1	61.143	0	9.2384	120450000	7	Lanatifera_DN71529_c1_g1_i1.p1|PSN35457.1;Lanatifera_DN71529_c1_g1_i3.p1|PSN35457.1;Lanatifera_DN71529_c1_g1_i2.p1|PSN35457.1;Lanatifera_DN71529_c1_g1_i4.p1|KZS15556.1	Lanatifera_DN71529_c1_g1_i1.p1|PSN35457.1;Lanatifera_DN71529_c1_g1_i3.p1|PSN35457.1
	0	2301800	0				1	1	1	11.8	11.8	11.8	20.388	0.0072683	2.1637	25320000	3	Lanatifera_DN71529_c1_g2_i1.p1|XP_022820652.1	Lanatifera_DN71529_c1_g2_i1.p1|XP_022820652.1
	179980000	339520000	231490000				6	6	6	56.7	56.7	56.7	13.957	0	55.15	6758900000	33	Lanatifera_DN71531_c0_g1_i1.p1|EFZ16979.1	Lanatifera_DN71531_c0_g1_i1.p1|EFZ16979.1
	162210000	899689984	351729984				22	22	8	42.4	42.4	18.5	45.595	0	323.31	26859000000	210	Lanatifera_DN71531_c0_g2_i1.p1|XP_021927431.1	Lanatifera_DN71531_c0_g2_i1.p1|XP_021927431.1
	7702200	63496000	20378000				8	1	1	69.9	15	15	13.933	0	82.448	549460000	9	Lanatifera_DN71531_c0_g2_i2.p1|EZA62101.1	Lanatifera_DN71531_c0_g2_i2.p1|EZA62101.1
	354070016	311740000	224210000				21	21	11	73.5	73.5	39	36.2	0	279.11	16910000000	167	Lanatifera_DN71534_c0_g1_i3.p1|PNF42561.1;Lanatifera_DN71534_c0_g1_i1.p1|PNF42561.1	Lanatifera_DN71534_c0_g1_i3.p1|PNF42561.1;Lanatifera_DN71534_c0_g1_i1.p1|PNF42561.1
	106920000	93197000	25860000				16	6	6	83.2	22.2	22.2	20.148	0	77.06	2259800000	36	Lanatifera_DN71534_c0_g1_i4.p1|PNF42561.1	Lanatifera_DN71534_c0_g1_i4.p1|PNF42561.1
	233710000	22364000	106330000				10	10	10	22	22	22	44.791	0	178.92	5073600000	54	Lanatifera_DN71537_c0_g3_i1.p1|NP_499811.1;Lanatifera_DN71537_c0_g3_i2.p1|NP_499811.1	Lanatifera_DN71537_c0_g3_i1.p1|NP_499811.1;Lanatifera_DN71537_c0_g3_i2.p1|NP_499811.1
	119740000	293800000	204880000				15	13	11	41.2	35.9	30.3	55.497	0	303.05	14224000000	121	Lanatifera_DN71549_c0_g1_i2.p1|ATU31752.1;Lanatifera_DN71549_c0_g1_i1.p1|ATU31752.1	Lanatifera_DN71549_c0_g1_i2.p1|ATU31752.1;Lanatifera_DN71549_c0_g1_i1.p1|ATU31752.1
	7372100	9025600	9456300				3	1	1	27.7	6.6	6.6	14.974	0	4.1871	129270000	4	Lanatifera_DN71549_c0_g1_i3.p1|PSN57195.1	Lanatifera_DN71549_c0_g1_i3.p1|PSN57195.1
	1088000000	754230016	1710300032				4	4	4	12.6	12.6	12.6	36.995	0	253.17	21315000000	83	Lanatifera_DN71549_c0_g2_i1.p1|KZS17754.1	Lanatifera_DN71549_c0_g2_i1.p1|KZS17754.1
	138320000	52900000	128140000				8	8	8	43	43	43	17.333	0	112.43	2235600000	48	Lanatifera_DN71552_c1_g1_i2.p1|XP_021959975.1;Lanatifera_DN71552_c1_g1_i1.p1|XP_024217599.1	Lanatifera_DN71552_c1_g1_i2.p1|XP_021959975.1;Lanatifera_DN71552_c1_g1_i1.p1|XP_024217599.1
	451710016	141030000	399080000				22	22	22	41.8	41.8	41.8	53.188	0	323.31	18845000000	271	Lanatifera_DN71552_c1_g2_i2.p1|OWR41726.1;Lanatifera_DN71552_c1_g2_i1.p1|OWR41726.1	Lanatifera_DN71552_c1_g2_i2.p1|OWR41726.1
	1115400	9736200	6757100				19	19	19	30.1	30.1	30.1	100.31	0	80.887	915650000	39	Lanatifera_DN71562_c0_g1_i6.p1|ELU03765.1;Lanatifera_DN71562_c0_g1_i1.p1|ELU03765.1;Lanatifera_DN71562_c0_g1_i3.p1|XP_018013306.1;Lanatifera_DN71562_c0_g1_i5.p1|ELU03765.1;Lanatifera_DN71562_c0_g1_i4.p1|XP_014205843.1;Lanatifera_DN71562_c0_g1_i2.p1|XP_014205841.1	Lanatifera_DN71562_c0_g1_i6.p1|ELU03765.1;Lanatifera_DN71562_c0_g1_i1.p1|ELU03765.1;Lanatifera_DN71562_c0_g1_i3.p1|XP_018013306.1;Lanatifera_DN71562_c0_g1_i5.p1|ELU03765.1
	4566000	927570	814710				2	2	2	3.5	3.5	3.5	138.2	0	4.8939	428960000	2	Lanatifera_DN71568_c0_g1_i1.p1|XP_023726854.1;Lanatifera_DN71568_c0_g1_i2.p1|XP_012148901.1	Lanatifera_DN71568_c0_g1_i1.p1|XP_023726854.1;Lanatifera_DN71568_c0_g1_i2.p1|XP_012148901.1
	1816500	0	0				1	1	1	11.9	11.9	11.9	22.881	0	5.9533	16348000	1	Lanatifera_DN7159_c0_g1_i1.p1|XP_021918173.1	Lanatifera_DN7159_c0_g1_i1.p1|XP_021918173.1
	694129984	511009984	700110016				21	21	0	61.3	61.3	0	36.576	0	323.31	30484000000	314	Lanatifera_DN71603_c1_g1_i1.p1|XP_967267.1;CON__ENSEMBL:ENSBTAP00000025008;Lanatifera_DN78315_c0_g1_i1.p1|NP_524290.2	Lanatifera_DN71603_c1_g1_i1.p1|XP_967267.1
	7286100	5202700	6437200				16	1	0	46.8	2.8	0	36.718	0.0072993	2.1849	321740000	11	Lanatifera_DN71603_c1_g1_i3.p1|XP_967267.1;Lanatifera_DN13905_c0_g1_i1.p1|XP_005175800.1	Lanatifera_DN71603_c1_g1_i3.p1|XP_967267.1
	226920000	178380000	207000000				15	7	3	57.3	36.8	17.9	33.243	0	65.96	7959800000	111	Lanatifera_DN71603_c1_g1_i6.p1|XP_014254345.1;Lanatifera_DN71603_c1_g1_i4.p1|PAA62168.1;Lanatifera_DN71603_c1_g1_i5.p1|Q9NFZ6.1;Lanatifera_DN71603_c1_g1_i9.p1|Q9NFZ6.1;Lanatifera_DN71603_c1_g1_i8.p1|Q9NFZ6.1	Lanatifera_DN71603_c1_g1_i6.p1|XP_014254345.1;Lanatifera_DN71603_c1_g1_i4.p1|PAA62168.1
	39696000	25317000	32365000				13	2	1	61.4	9.7	3.4	25.998	0	19.899	973780000	29	Lanatifera_DN71603_c1_g1_i7.p1|XP_014254345.1	Lanatifera_DN71603_c1_g1_i7.p1|XP_014254345.1
	0	1772200	1857300				1	1	1	2.6	2.6	2.6	38.707	0.0032113	2.5498	72589000	3	Lanatifera_DN71609_c0_g1_i3.p1|XP_014206733.1	Lanatifera_DN71609_c0_g1_i3.p1|XP_014206733.1
	1171700	999980	1658600				1	1	1	6	6	6	27.93	0	10.626	53624000	6	Lanatifera_DN71609_c0_g2_i1.p1|XP_018325020.1	Lanatifera_DN71609_c0_g2_i1.p1|XP_018325020.1
	0	0	1564900				1	1	1	7.2	7.2	7.2	30.034	0	4.4533	17214000	2	Lanatifera_DN71627_c0_g1_i1.p1|XP_009688299.1	Lanatifera_DN71627_c0_g1_i1.p1|XP_009688299.1
	2683400	4428300	1572600				4	4	4	11.4	11.4	11.4	38.258	0	9.4028	173680000	13	Lanatifera_DN71627_c0_g3_i2.p1|XP_023707040.1;Lanatifera_DN71627_c0_g3_i1.p2|XP_023707040.1	Lanatifera_DN71627_c0_g3_i2.p1|XP_023707040.1;Lanatifera_DN71627_c0_g3_i1.p2|XP_023707040.1
	175510	961170	160300				4	4	4	4	4	4	173.33	0	9.8465	98570000	4	Lanatifera_DN71631_c0_g1_i15.p1|XP_023717091.1;Lanatifera_DN71631_c0_g1_i13.p1|XP_023717091.1;Lanatifera_DN71631_c0_g1_i4.p1|XP_021929223.1;Lanatifera_DN71631_c0_g1_i3.p1|XP_023238406.1;Lanatifera_DN71631_c0_g1_i8.p1|XP_023238406.1;Lanatifera_DN71631_c0_g1_i7.p1|XP_023238406.1;Lanatifera_DN71631_c0_g1_i6.p1|XP_023238406.1;Lanatifera_DN71631_c0_g1_i5.p1|XP_023238406.1	Lanatifera_DN71631_c0_g1_i15.p1|XP_023717091.1;Lanatifera_DN71631_c0_g1_i13.p1|XP_023717091.1;Lanatifera_DN71631_c0_g1_i4.p1|XP_021929223.1;Lanatifera_DN71631_c0_g1_i3.p1|XP_023238406.1;Lanatifera_DN71631_c0_g1_i8.p1|XP_023238406.1;Lanatifera_DN71631_c0_g1_i7.p1|XP_023238406.1;Lanatifera_DN71631_c0_g1_i6.p1|XP_023238406.1;Lanatifera_DN71631_c0_g1_i5.p1|XP_023238406.1
	176180000	332100000	267260000				1	1	1	7.4	7.4	7.4	12.029	0.0014015	3.3215	3877700000	11	Lanatifera_DN71632_c0_g2_i2.p1|;Lanatifera_DN71632_c0_g2_i3.p2|;Lanatifera_DN71632_c0_g2_i1.p2|	Lanatifera_DN71632_c0_g2_i2.p1|;Lanatifera_DN71632_c0_g2_i3.p2|;Lanatifera_DN71632_c0_g2_i1.p2|
	346400	3190200	668090				10	10	10	8.2	8.2	8.2	189.4	0	25.252	391040000	18	Lanatifera_DN71644_c0_g1_i1.p1|XP_023713342.1;Lanatifera_DN71644_c0_g1_i3.p1|XP_023713342.1;Lanatifera_DN71644_c0_g1_i2.p1|XP_023713342.1	Lanatifera_DN71644_c0_g1_i1.p1|XP_023713342.1;Lanatifera_DN71644_c0_g1_i3.p1|XP_023713342.1;Lanatifera_DN71644_c0_g1_i2.p1|XP_023713342.1
	168470000	42581000	74280000				7	7	7	14.2	14.2	14.2	41.759	0	40.34	3138700000	37	Lanatifera_DN71651_c0_g2_i1.p1|;Lanatifera_DN71651_c0_g2_i6.p1|	Lanatifera_DN71651_c0_g2_i1.p1|;Lanatifera_DN71651_c0_g2_i6.p1|
	133730000	29355000	57063000				2	2	2	17	17	17	35.569	0	57.761	3082100000	20	Lanatifera_DN71651_c0_g3_i1.p1|	Lanatifera_DN71651_c0_g3_i1.p1|
	8795400	1276200	9821200				6	6	6	28.5	28.5	28.5	28.488	0	16.148	318290000	16	Lanatifera_DN71658_c0_g1_i2.p1|EFX69653.1;Lanatifera_DN71658_c0_g1_i1.p1|EFX69653.1	Lanatifera_DN71658_c0_g1_i2.p1|EFX69653.1;Lanatifera_DN71658_c0_g1_i1.p1|EFX69653.1
	0	3752600	2920300				2	2	2	10.4	10.4	10.4	33.159	0	9.5249	106770000	4	Lanatifera_DN71688_c0_g1_i8.p1|XP_015607486.1;Lanatifera_DN71688_c0_g1_i7.p1|XP_015607486.1;Lanatifera_DN71688_c0_g1_i4.p1|XP_015607486.1;Lanatifera_DN71688_c0_g1_i3.p1|XP_015607486.1;Lanatifera_DN71688_c0_g1_i9.p1|XP_015607486.1;Lanatifera_DN71688_c0_g1_i6.p1|XP_015607486.1;Lanatifera_DN71688_c0_g1_i5.p1|XP_015607486.1;Lanatifera_DN71688_c0_g1_i2.p1|XP_015607486.1	Lanatifera_DN71688_c0_g1_i8.p1|XP_015607486.1;Lanatifera_DN71688_c0_g1_i7.p1|XP_015607486.1;Lanatifera_DN71688_c0_g1_i4.p1|XP_015607486.1;Lanatifera_DN71688_c0_g1_i3.p1|XP_015607486.1;Lanatifera_DN71688_c0_g1_i9.p1|XP_015607486.1;Lanatifera_DN71688_c0_g1_i6.p1|XP_015607486.1;Lanatifera_DN71688_c0_g1_i5.p1|XP_015607486.1;Lanatifera_DN71688_c0_g1_i2.p1|XP_015607486.1
	7093600	2256300	3510300				1	1	1	6.6	6.6	6.6	29.558	0	11.011	102880000	2	Lanatifera_DN71696_c0_g1_i1.p1|XP_018007500.1	Lanatifera_DN71696_c0_g1_i1.p1|XP_018007500.1
	6998400	2460300	4591900				7	7	7	19.2	19.2	19.2	53.828	0	59.804	393420000	15	Lanatifera_DN71698_c0_g1_i1.p1|ODN05640.1;Lanatifera_DN71698_c0_g1_i3.p1|ODN05640.1;Lanatifera_DN71698_c0_g1_i2.p1|KZS16980.1	Lanatifera_DN71698_c0_g1_i1.p1|ODN05640.1
	9823200	2699700	8741900				6	6	6	37	37	37	21.508	0	23.234	276440000	14	Lanatifera_DN71713_c0_g1_i4.p2|KFB35983.1;Lanatifera_DN71713_c0_g1_i2.p2|KFB35983.1;Lanatifera_DN71713_c0_g1_i1.p2|KFB35983.1;Lanatifera_DN71713_c0_g1_i3.p2|AHB50507.1	Lanatifera_DN71713_c0_g1_i4.p2|KFB35983.1;Lanatifera_DN71713_c0_g1_i2.p2|KFB35983.1;Lanatifera_DN71713_c0_g1_i1.p2|KFB35983.1;Lanatifera_DN71713_c0_g1_i3.p2|AHB50507.1
	15345000	10906000	15465000				2	2	2	21	21	21	15.167	0	8.6388	333730000	9	Lanatifera_DN71713_c0_g2_i1.p2|NP_001171839.1	Lanatifera_DN71713_c0_g2_i1.p2|NP_001171839.1
	10394000	1418600	5209300				5	5	5	21.5	21.5	21.5	35.418	0	17.455	272350000	12	Lanatifera_DN71714_c1_g3_i1.p1|XP_015586604.1;Lanatifera_DN71714_c1_g1_i1.p1|XP_014343713.1	Lanatifera_DN71714_c1_g3_i1.p1|XP_015586604.1
	1456100	3025300	1234100				4	4	4	13.1	13.1	13.1	42.514	0	10.639	114310000	6	Lanatifera_DN71741_c0_g2_i1.p1|XP_021940285.1	Lanatifera_DN71741_c0_g2_i1.p1|XP_021940285.1
	3198400	1498400	2412800				1	1	1	11.2	11.2	11.2	20.295	0	4.1027	63987000	4	Lanatifera_DN71743_c0_g1_i2.p2|XP_014244611.1	Lanatifera_DN71743_c0_g1_i2.p2|XP_014244611.1
	578630	0	0				1	1	1	5.8	5.8	5.8	21.786	0.0055147	2.2347	8100800	2	Lanatifera_DN71751_c0_g1_i2.p1|XP_023722419.1;Lanatifera_DN71751_c0_g1_i1.p1|XP_023722419.1	Lanatifera_DN71751_c0_g1_i2.p1|XP_023722419.1;Lanatifera_DN71751_c0_g1_i1.p1|XP_023722419.1
	7972200	11850000	9379500				14	14	12	23.2	23.2	19	84.166	0	46.447	1051300000	41	Lanatifera_DN71758_c0_g1_i4.p1|XP_022830539.1	Lanatifera_DN71758_c0_g1_i4.p1|XP_022830539.1
	1482500	695260	1983200				1	1	1	3.4	3.4	3.4	72.331	0.009901	1.9243	124830000	2	Lanatifera_DN71767_c0_g1_i2.p1|XP_022244575.1;Lanatifera_DN71767_c0_g1_i3.p1|EFX89280.1	Lanatifera_DN71767_c0_g1_i2.p1|XP_022244575.1;Lanatifera_DN71767_c0_g1_i3.p1|EFX89280.1
	1304300	2365000	1619300				5	5	5	12	12	12	54.226	0	7.0869	148080000	8	Lanatifera_DN71780_c0_g1_i4.p1|XP_023218065.1;Lanatifera_DN71780_c0_g1_i7.p1|XP_023218064.1;Lanatifera_DN71780_c0_g1_i6.p2|XP_023218064.1	Lanatifera_DN71780_c0_g1_i4.p1|XP_023218065.1;Lanatifera_DN71780_c0_g1_i7.p1|XP_023218064.1
	7215000	3891800	5602800				2	2	2	19.4	19.4	19.4	12.625	0.0071942	2.1094	66838000	2	Lanatifera_DN71784_c0_g2_i1.p3|XP_969241.1	Lanatifera_DN71784_c0_g2_i1.p3|XP_969241.1
	2969300	0	0				1	1	1	16.2	16.2	16.2	13.36	0.0019934	2.8427	20785000	1	Lanatifera_DN71793_c0_g1_i8.p1|PVD34075.1;Lanatifera_DN71793_c0_g1_i7.p1|PVD34075.1;Lanatifera_DN71793_c0_g1_i5.p1|PVD34075.1;Lanatifera_DN71793_c0_g1_i4.p1|PVD34075.1;Lanatifera_DN71793_c0_g1_i2.p1|PVD34075.1;Lanatifera_DN71793_c0_g1_i1.p1|PVD34075.1	Lanatifera_DN71793_c0_g1_i8.p1|PVD34075.1;Lanatifera_DN71793_c0_g1_i7.p1|PVD34075.1;Lanatifera_DN71793_c0_g1_i5.p1|PVD34075.1;Lanatifera_DN71793_c0_g1_i4.p1|PVD34075.1;Lanatifera_DN71793_c0_g1_i2.p1|PVD34075.1;Lanatifera_DN71793_c0_g1_i1.p1|PVD34075.1
	2926000	3278800	6259300				3	3	3	22.6	22.6	22.6	15.699	0	5.1395	87249000	5	Lanatifera_DN71808_c0_g3_i1.p1|AGT02391.1	Lanatifera_DN71808_c0_g3_i1.p1|AGT02391.1
	16224000	1883100	2304400				4	4	4	35	35	35	21.326	0	19.734	163300000	7	Lanatifera_DN71813_c0_g3_i2.p2|XP_013420113.1	Lanatifera_DN71813_c0_g3_i2.p2|XP_013420113.1
	419330	452290	419840				2	2	2	2.8	2.8	2.8	108.87	0.0013928	3.275	56824000	2	Lanatifera_DN71827_c0_g1_i5.p1|XP_012276882.1;Lanatifera_DN71827_c0_g1_i3.p1|XP_012276882.1;Lanatifera_DN71827_c0_g1_i1.p1|XP_012276882.1	Lanatifera_DN71827_c0_g1_i5.p1|XP_012276882.1;Lanatifera_DN71827_c0_g1_i3.p1|XP_012276882.1;Lanatifera_DN71827_c0_g1_i1.p1|XP_012276882.1
	651180	6352000	2553500				3	3	3	15	15	15	30.912	0	7.6584	114680000	3	Lanatifera_DN71836_c0_g1_i1.p1|XP_002403874.1	Lanatifera_DN71836_c0_g1_i1.p1|XP_002403874.1
	267470000	487260000	242760000				6	5	5	42.8	35.2	35.2	16.197	0	292.08	4987500000	43	Lanatifera_DN71839_c0_g1_i3.p2|XP_021915261.1	Lanatifera_DN71839_c0_g1_i3.p2|XP_021915261.1
	0	1735500	1140100				1	1	1	13.8	13.8	13.8	27.611	0	15.312	40260000	2	Lanatifera_DN71842_c0_g2_i3.p2|XP_023707569.1;Lanatifera_DN71842_c0_g2_i2.p1|XP_015923239.1;Lanatifera_DN71842_c0_g2_i1.p1|XP_015923239.1	Lanatifera_DN71842_c0_g2_i3.p2|XP_023707569.1;Lanatifera_DN71842_c0_g2_i2.p1|XP_015923239.1;Lanatifera_DN71842_c0_g2_i1.p1|XP_015923239.1
	4461100	0	0				2	2	2	18.5	18.5	18.5	13.505	0	3.5184	35689000	2	Lanatifera_DN71847_c0_g2_i1.p2|PNF33330.1;Lanatifera_DN71847_c0_g2_i2.p1|PNF33330.1	Lanatifera_DN71847_c0_g2_i1.p2|PNF33330.1;Lanatifera_DN71847_c0_g2_i2.p1|PNF33330.1
	14417000	4830600	12727000				15	15	15	16.7	16.7	16.7	120.73	0	106.45	1726600000	55	Lanatifera_DN71848_c1_g1_i2.p1|XP_024875126.1	Lanatifera_DN71848_c1_g1_i2.p1|XP_024875126.1
	111880000	34490000	60286000				13	13	12	53	53	49.3	34.56	0	104.67	3513200000	72	Lanatifera_DN71859_c0_g1_i1.p1|XP_023719485.1;Lanatifera_DN71859_c0_g1_i2.p1|XP_013785551.1	Lanatifera_DN71859_c0_g1_i1.p1|XP_023719485.1;Lanatifera_DN71859_c0_g1_i2.p1|XP_013785551.1
	31474000	16226000	25664000				5	4	4	22.7	19.4	19.4	37.163	0	63.76	953730000	30	Lanatifera_DN71859_c0_g3_i1.p1|KZR99454.1;Lanatifera_DN71859_c0_g3_i2.p1|KZR99454.1	Lanatifera_DN71859_c0_g3_i1.p1|KZR99454.1;Lanatifera_DN71859_c0_g3_i2.p1|KZR99454.1
	7182600	18211000	9439900				89	6	6	67.1	6.3	6.3	158.34	0	103.72	2438300000	58	Lanatifera_DN71902_c0_g1_i1.p1|EFX74857.1;Lanatifera_DN84061_c0_g1_i1.p1|	Lanatifera_DN71902_c0_g1_i1.p1|EFX74857.1
	1101100032	2034800000	1495800064				108	108	25	68.5	68.5	16.1	180.98	0	323.31	389060000000	1722	Lanatifera_DN71902_c0_g1_i3.p1|BAD05137.1	Lanatifera_DN71902_c0_g1_i3.p1|BAD05137.1
	94892000	497120000	133390000				7	7	7	75.6	75.6	75.6	13.953	0	131.22	4352400000	55	Lanatifera_DN71902_c0_g2_i1.p2|ABZ91537.1	Lanatifera_DN71902_c0_g2_i1.p2|ABZ91537.1
	101580000	299929984	114980000				4	4	4	21.3	21.3	21.3	17.424	0	61.463	3615400000	18	Lanatifera_DN71902_c0_g3_i1.p1|XP_023319524.1	Lanatifera_DN71902_c0_g3_i1.p1|XP_023319524.1
	6196800	1543000	3985100				3	3	3	8.4	8.4	8.4	36.712	0	6.8459	175870000	6	Lanatifera_DN71907_c1_g2_i3.p1|XP_021343200.1;Lanatifera_DN71907_c1_g2_i1.p1|OZJ02963.1	Lanatifera_DN71907_c1_g2_i3.p1|XP_021343200.1
	1096900	1440200	0				1	1	1	8.3	8.3	8.3	22.748	0.0044192	2.4428	12686000	1	Lanatifera_DN71934_c0_g1_i2.p2|	Lanatifera_DN71934_c0_g1_i2.p2|
	0	5908200	5488600				2	1	1	13.7	8.7	8.7	18.465	0	17.007	91175000	4	Lanatifera_DN71935_c0_g2_i1.p1|KDR15347.1	Lanatifera_DN71935_c0_g2_i1.p1|KDR15347.1
	0	14041000	10564000				1	1	1	16	16	16	11.969	0	5.1276	49210000	5	Lanatifera_DN71935_c0_g3_i1.p1|XP_017875956.1;Lanatifera_DN71935_c0_g3_i3.p1|XP_015920502.1;Lanatifera_DN71935_c0_g3_i2.p1|XP_015920502.1	Lanatifera_DN71935_c0_g3_i1.p1|XP_017875956.1;Lanatifera_DN71935_c0_g3_i3.p1|XP_015920502.1;Lanatifera_DN71935_c0_g3_i2.p1|XP_015920502.1
	2024600	0	0				2	2	2	6.8	6.8	6.8	73.522	0	3.6051	44541000	4	Lanatifera_DN71943_c0_g2_i6.p1|XP_018020639.1;Lanatifera_DN71943_c0_g2_i1.p1|XP_018020639.1;Lanatifera_DN71943_c0_g2_i7.p1|XP_018020638.1;Lanatifera_DN71943_c0_g2_i10.p1|XP_018020637.1;Lanatifera_DN71943_c0_g2_i2.p1|XP_018020636.1;Lanatifera_DN71943_c0_g2_i8.p1|XP_018020636.1;Lanatifera_DN71943_c0_g2_i3.p1|XP_018020636.1	Lanatifera_DN71943_c0_g2_i6.p1|XP_018020639.1;Lanatifera_DN71943_c0_g2_i1.p1|XP_018020639.1;Lanatifera_DN71943_c0_g2_i7.p1|XP_018020638.1;Lanatifera_DN71943_c0_g2_i10.p1|XP_018020637.1;Lanatifera_DN71943_c0_g2_i2.p1|XP_018020636.1;Lanatifera_DN71943_c0_g2_i8.p1|XP_018020636.1;Lanatifera_DN71943_c0_g2_i3.p1|XP_018020636.1
	5597800	0	3059100				2	2	2	32.1	32.1	32.1	12.321	0.0013633	3.0595	60598000	4	Lanatifera_DN71952_c0_g2_i2.p1|XP_006077174.1;Lanatifera_DN71952_c0_g2_i1.p1|XP_006077174.1	Lanatifera_DN71952_c0_g2_i2.p1|XP_006077174.1;Lanatifera_DN71952_c0_g2_i1.p1|XP_006077174.1
	2858100	6383000	3919500				4	4	3	14	14	11.7	44.229	0	6.0944	289530000	5	Lanatifera_DN71952_c0_g3_i1.p1|XP_018419438.1;Lanatifera_DN71952_c0_g3_i4.p1|XP_018419438.1;Lanatifera_DN71952_c0_g3_i3.p1|XP_018419438.1	Lanatifera_DN71952_c0_g3_i1.p1|XP_018419438.1;Lanatifera_DN71952_c0_g3_i4.p1|XP_018419438.1;Lanatifera_DN71952_c0_g3_i3.p1|XP_018419438.1
	1215100	1136700	2097500				2	2	2	14	14	14	24.464	0	4.0792	57842000	4	Lanatifera_DN71991_c0_g2_i2.p1|XP_019642529.1;Lanatifera_DN71991_c0_g2_i1.p1|XP_019642529.1	Lanatifera_DN71991_c0_g2_i2.p1|XP_019642529.1;Lanatifera_DN71991_c0_g2_i1.p1|XP_019642529.1
	492320	1842200	331440				2	2	2	6.8	6.8	6.8	60.49	0	4.1487	77313000	2	Lanatifera_DN71993_c0_g1_i2.p1|AAI25959.1;Lanatifera_DN71993_c0_g1_i1.p1|AAI25959.1	Lanatifera_DN71993_c0_g1_i2.p1|AAI25959.1;Lanatifera_DN71993_c0_g1_i1.p1|AAI25959.1
	0	0	0				1	1	1	0.9	0.9	0.9	126.46	0.0044416	2.4766	0	1	Lanatifera_DN71999_c0_g1_i2.p1|	Lanatifera_DN71999_c0_g1_i2.p1|
	26195000	28633000	24881000				5	5	5	15.3	15.3	15.3	37.577	0	14.457	1434800000	62	Lanatifera_DN72012_c0_g1_i2.p1|ODN04309.1;Lanatifera_DN72012_c0_g1_i3.p1|ODN04309.1;Lanatifera_DN72012_c0_g1_i1.p2|KZS11044.1	Lanatifera_DN72012_c0_g1_i2.p1|ODN04309.1;Lanatifera_DN72012_c0_g1_i3.p1|ODN04309.1
	0	997560	0				1	1	1	4.7	4.7	4.7	46.774	0	3.6999	27932000	1	Lanatifera_DN72013_c0_g1_i2.p1|XP_002595879.1;Lanatifera_DN72013_c0_g1_i1.p1|XP_002595879.1	Lanatifera_DN72013_c0_g1_i2.p1|XP_002595879.1;Lanatifera_DN72013_c0_g1_i1.p1|XP_002595879.1
	2406500	3540400	2257300				4	4	4	23.5	23.5	23.5	32.676	0	25.558	131270000	12	Lanatifera_DN72026_c0_g1_i2.p1|XP_023708997.1;Lanatifera_DN72026_c0_g1_i1.p1|XP_023708997.1	Lanatifera_DN72026_c0_g1_i2.p1|XP_023708997.1;Lanatifera_DN72026_c0_g1_i1.p1|XP_023708997.1
	873130	780090	612600				3	3	3	3.7	3.7	3.7	146.12	0	12.561	129150000	9	Lanatifera_DN72062_c0_g1_i2.p1|XP_021936856.1;Lanatifera_DN72062_c0_g1_i1.p1|XP_021936856.1	Lanatifera_DN72062_c0_g1_i2.p1|XP_021936856.1;Lanatifera_DN72062_c0_g1_i1.p1|XP_021936856.1
	1237900	1684900	0				3	1	0	24.5	10.7	0	21.684	0	4.437	37996000	2	Lanatifera_DN72067_c2_g1_i1.p1|	Lanatifera_DN72067_c2_g1_i1.p1|
	1754700	0	659570				3	3	3	4.8	4.8	4.8	104.91	0	33.718	96570000	5	Lanatifera_DN72091_c0_g1_i2.p1|EFX88461.1;Lanatifera_DN72091_c0_g1_i1.p1|EFX88461.1	Lanatifera_DN72091_c0_g1_i2.p1|EFX88461.1;Lanatifera_DN72091_c0_g1_i1.p1|EFX88461.1
	0	0	2529400				1	1	1	21	21	21	12.432	0.001386	3.2099	10118000	1	Lanatifera_DN72124_c0_g1_i1.p1|XP_014782407.1	Lanatifera_DN72124_c0_g1_i1.p1|XP_014782407.1
	1053900032	211080000	303700000				64	64	60	66.1	66.1	64.1	112.33	0	323.31	89417000000	518	Lanatifera_DN72130_c1_g1_i7.p1|XP_021916472.1;Lanatifera_DN72130_c1_g1_i1.p1|XP_021916472.1;Lanatifera_DN72130_c1_g1_i8.p1|XP_021916472.1;Lanatifera_DN72130_c1_g1_i5.p1|XP_021916472.1;Lanatifera_DN72130_c1_g1_i12.p1|XP_021916472.1;Lanatifera_DN72130_c1_g1_i16.p1|XP_021916472.1;Lanatifera_DN72130_c1_g1_i9.p1|XP_021916472.1;Lanatifera_DN72130_c1_g1_i3.p1|XP_021916471.1;Lanatifera_DN72130_c1_g1_i15.…	Lanatifera_DN72130_c1_g1_i7.p1|XP_021916472.1;Lanatifera_DN72130_c1_g1_i1.p1|XP_021916472.1;Lanatifera_DN72130_c1_g1_i8.p1|XP_021916472.1;Lanatifera_DN72130_c1_g1_i5.p1|XP_021916472.1;Lanatifera_DN72130_c1_g1_i12.p1|XP_021916472.1;Lanatifera_DN72130_c1_g1_i16.p1|XP_021916472.1;Lanatifera_DN72130_c1_g1_i9.p1|XP_021916472.1;Lanatifera_DN72130_c1_g1_i3.p1|XP_021916471.1;Lanatifera_DN72130_c1_g1_i15.…
	393809984	59364000	149580000				5	3	3	31.4	23.9	23.9	20.483	0	83.649	6027500000	49	Lanatifera_DN72130_c1_g4_i1.p1|XP_021916471.1	Lanatifera_DN72130_c1_g4_i1.p1|XP_021916471.1
	0	302820	0				1	1	1	1.8	1.8	1.8	110.51	0.0049597	2.3316	13930000	1	Lanatifera_DN72135_c1_g1_i2.p1|XP_013781573.1	Lanatifera_DN72135_c1_g1_i2.p1|XP_013781573.1
	539900	1327000	519460				2	2	2	6.8	6.8	6.8	41.407	0.0013957	3.2932	45342000	2	Lanatifera_DN72144_c0_g2_i1.p1|EFX83253.1	Lanatifera_DN72144_c0_g2_i1.p1|EFX83253.1
	0	470410	146830				2	2	2	2.9	2.9	2.9	103.41	0.00070175	3.3366	29010000	4	Lanatifera_DN72146_c0_g2_i1.p1|KFM64079.1;Lanatifera_DN72146_c0_g2_i3.p1|XP_002401335.1	Lanatifera_DN72146_c0_g2_i1.p1|KFM64079.1;Lanatifera_DN72146_c0_g2_i3.p1|XP_002401335.1
	0	4577000	1326200				3	3	3	13	13	13	25.728	0	4.4518	94452000	4	Lanatifera_DN72169_c0_g1_i3.p1|AOE48700.1;Lanatifera_DN72169_c0_g1_i2.p1|ACC95446.1;Lanatifera_DN72169_c0_g1_i1.p1|ACC95446.1	Lanatifera_DN72169_c0_g1_i3.p1|AOE48700.1;Lanatifera_DN72169_c0_g1_i2.p1|ACC95446.1;Lanatifera_DN72169_c0_g1_i1.p1|ACC95446.1
	457840	5561900	610500				3	3	3	19.5	19.5	19.5	21.579	0	6.4115	79563000	5	Lanatifera_DN72169_c0_g3_i1.p1|ATN39850.1	Lanatifera_DN72169_c0_g3_i1.p1|ATN39850.1
	785110	4086300	1298100				2	2	2	8.2	8.2	8.2	38.485	0	4.7626	74034000	2	Lanatifera_DN72181_c1_g2_i2.p1|XP_013184964.1;Lanatifera_DN72181_c1_g2_i1.p1|XP_013184964.1	Lanatifera_DN72181_c1_g2_i2.p1|XP_013184964.1;Lanatifera_DN72181_c1_g2_i1.p1|XP_013184964.1
	295050	474550	0				1	1	1	3.9	3.9	3.9	42.09	0.0083632	2.0875	16931000	1	Lanatifera_DN72184_c0_g2_i2.p1|OWR53748.1	Lanatifera_DN72184_c0_g2_i2.p1|OWR53748.1
	78123000	3138500	8725100				8	8	8	39.1	39.1	39.1	27.188	0	89.328	899870000	20	Lanatifera_DN72187_c1_g1_i1.p1|XP_009055979.1;Lanatifera_DN72187_c1_g1_i4.p1|XP_021939764.1	Lanatifera_DN72187_c1_g1_i1.p1|XP_009055979.1;Lanatifera_DN72187_c1_g1_i4.p1|XP_021939764.1
	87010000	12244000	24155000				2	2	2	21.4	21.4	21.4	17.72	0	101.35	740460000	10	Lanatifera_DN72187_c1_g2_i1.p1|XP_005420632.1	Lanatifera_DN72187_c1_g2_i1.p1|XP_005420632.1
	0	607960	0				1	1	1	6.7	6.7	6.7	26.689	0.0019987	2.8826	6687600	2	Lanatifera_DN72189_c0_g1_i5.p1|XP_015521760.1;Lanatifera_DN72189_c0_g1_i3.p1|EFX83346.1;Lanatifera_DN72189_c0_g1_i2.p1|EFX83346.1	Lanatifera_DN72189_c0_g1_i5.p1|XP_015521760.1;Lanatifera_DN72189_c0_g1_i3.p1|EFX83346.1;Lanatifera_DN72189_c0_g1_i2.p1|EFX83346.1
	85591000	24103000	30650000				10	10	10	37.7	37.7	37.7	37.659	0	104.68	2245500000	40	Lanatifera_DN72196_c0_g2_i2.p1|XP_018577789.1	Lanatifera_DN72196_c0_g2_i2.p1|XP_018577789.1
	1222300	5166400	751230				3	3	3	9.9	9.9	9.9	38.395	0	11.976	121380000	6	Lanatifera_DN72217_c0_g1_i6.p1|XP_018907986.1;Lanatifera_DN72217_c0_g1_i4.p1|XP_018907986.1;Lanatifera_DN72217_c0_g1_i3.p1|XP_018907986.1;Lanatifera_DN72217_c0_g1_i1.p1|XP_018907986.1	Lanatifera_DN72217_c0_g1_i6.p1|XP_018907986.1;Lanatifera_DN72217_c0_g1_i4.p1|XP_018907986.1;Lanatifera_DN72217_c0_g1_i3.p1|XP_018907986.1;Lanatifera_DN72217_c0_g1_i1.p1|XP_018907986.1
	14857000	6607700	4421000				6	6	6	23.5	23.5	23.5	41.206	0	43.419	465940000	15	Lanatifera_DN72240_c1_g1_i7.p1|;Lanatifera_DN72240_c1_g1_i6.p1|;Lanatifera_DN72240_c1_g1_i5.p1|;Lanatifera_DN72240_c1_g1_i4.p1|;Lanatifera_DN72240_c1_g1_i8.p2|;Lanatifera_DN72240_c1_g1_i2.p2|;Lanatifera_DN72240_c1_g1_i1.p2|;Lanatifera_DN72240_c1_g1_i9.p1|	Lanatifera_DN72240_c1_g1_i7.p1|;Lanatifera_DN72240_c1_g1_i6.p1|;Lanatifera_DN72240_c1_g1_i5.p1|;Lanatifera_DN72240_c1_g1_i4.p1|
	542649984	151890000	228210000				56	56	56	70.8	70.8	70.8	72.392	0	323.31	35065000000	366	Lanatifera_DN72263_c0_g1_i1.p1|AMR68900.1;Lanatifera_DN72263_c0_g1_i2.p1|AGC54636.1	Lanatifera_DN72263_c0_g1_i1.p1|AMR68900.1
	33985000	1857100	12873000				19	19	19	15.3	15.3	15.3	134.81	0	47.164	2387000000	47	Lanatifera_DN72264_c2_g1_i7.p1|XP_017947848.1;Lanatifera_DN72264_c2_g1_i3.p1|XP_017947848.1;Lanatifera_DN72264_c2_g1_i5.p1|XP_017320846.1;Lanatifera_DN72264_c2_g1_i8.p1|XP_018412574.1	Lanatifera_DN72264_c2_g1_i7.p1|XP_017947848.1;Lanatifera_DN72264_c2_g1_i3.p1|XP_017947848.1;Lanatifera_DN72264_c2_g1_i5.p1|XP_017320846.1;Lanatifera_DN72264_c2_g1_i8.p1|XP_018412574.1
	6362700	1725200	0				1	1	1	6.6	6.6	6.6	18.695	0.0031949	2.5207	64703000	2	Lanatifera_DN72264_c2_g1_i9.p1|XP_019635444.1;Lanatifera_DN72264_c2_g1_i6.p1|XP_005388260.1	Lanatifera_DN72264_c2_g1_i9.p1|XP_019635444.1;Lanatifera_DN72264_c2_g1_i6.p1|XP_005388260.1
	588560	5494300	1528800				9	7	6	7.4	5.7	5	183.86	0	25.449	471920000	12	Lanatifera_DN72268_c1_g1_i1.p1|	Lanatifera_DN72268_c1_g1_i1.p1|
	0	0	0				2	2	2	6.4	6.4	6.4	38.921	0.0083086	2.0347	0	2	Lanatifera_DN72275_c0_g1_i3.p1|XP_005109412.1;Lanatifera_DN72275_c0_g1_i2.p1|KDR21086.1;Lanatifera_DN72275_c0_g1_i1.p1|XP_014785665.1	Lanatifera_DN72275_c0_g1_i3.p1|XP_005109412.1;Lanatifera_DN72275_c0_g1_i2.p1|KDR21086.1;Lanatifera_DN72275_c0_g1_i1.p1|XP_014785665.1
	0	198830	0				1	1	1	2.3	2.3	2.3	49.904	0.0099241	1.9315	5567200	1	Lanatifera_DN72277_c0_g1_i3.p1|XP_018012625.1;Lanatifera_DN72277_c0_g1_i7.p1|XP_018012625.1;Lanatifera_DN72277_c0_g1_i6.p1|XP_018012625.1;Lanatifera_DN72277_c0_g1_i5.p1|XP_018012625.1;Lanatifera_DN72277_c0_g1_i4.p1|XP_018012625.1;Lanatifera_DN72277_c0_g1_i2.p1|XP_018012625.1;Lanatifera_DN72277_c0_g1_i1.p1|XP_018012625.1	Lanatifera_DN72277_c0_g1_i3.p1|XP_018012625.1;Lanatifera_DN72277_c0_g1_i7.p1|XP_018012625.1;Lanatifera_DN72277_c0_g1_i6.p1|XP_018012625.1;Lanatifera_DN72277_c0_g1_i5.p1|XP_018012625.1;Lanatifera_DN72277_c0_g1_i4.p1|XP_018012625.1;Lanatifera_DN72277_c0_g1_i2.p1|XP_018012625.1;Lanatifera_DN72277_c0_g1_i1.p1|XP_018012625.1
	10287000	1158800	6534600				8	8	8	12.5	12.5	12.5	83.607	0	33.733	683260000	24	Lanatifera_DN72297_c0_g1_i2.p1|XP_019762949.1;Lanatifera_DN72297_c0_g1_i1.p1|XP_019762949.1	Lanatifera_DN72297_c0_g1_i2.p1|XP_019762949.1;Lanatifera_DN72297_c0_g1_i1.p1|XP_019762949.1
	3286300	4030200	3310700				1	1	1	15.3	15.3	15.3	14.57	0	10.508	106270000	3	Lanatifera_DN72297_c0_g1_i3.p1|	Lanatifera_DN72297_c0_g1_i3.p1|
	0	0	0				1	1	1	0.9	0.9	0.9	110.73	0.0049474	2.3116	0	1	Lanatifera_DN72308_c0_g1_i1.p1|XP_014664232.1	Lanatifera_DN72308_c0_g1_i1.p1|XP_014664232.1
	131390000	77785000	81236000				8	8	8	31.2	31.2	31.2	28.832	0	118.23	3484900000	45	Lanatifera_DN72313_c2_g2_i1.p1|ODN00082.1;Lanatifera_DN72313_c2_g2_i2.p1|ODN00082.1;Lanatifera_DN56919_c0_g1_i3.p1|	Lanatifera_DN72313_c2_g2_i1.p1|ODN00082.1;Lanatifera_DN72313_c2_g2_i2.p1|ODN00082.1
	563130	902910	0				1	1	1	6.1	6.1	6.1	20.422	0.0055283	2.2596	16126000	2	Lanatifera_DN72327_c0_g2_i1.p1|KZS14075.1	Lanatifera_DN72327_c0_g2_i1.p1|KZS14075.1
	13676000	2717200	7537700				5	1	1	20.5	11.3	11.3	36.378	0	19.073	287170000	13	Lanatifera_DN72328_c0_g2_i3.p1|XP_014416838.1	Lanatifera_DN72328_c0_g2_i3.p1|XP_014416838.1
	83960000	16778000	31644000				5	5	1	16.3	16.3	6.6	34.779	0	55.178	1721000000	45	Lanatifera_DN72328_c0_g2_i5.p1|XP_018059472.1	Lanatifera_DN72328_c0_g2_i5.p1|XP_018059472.1
	411810	0	0				1	1	1	2.1	2.1	2.1	74.124	0.0032196	2.564	10707000	2	Lanatifera_DN72336_c0_g1_i3.p1|XP_023719361.1	Lanatifera_DN72336_c0_g1_i3.p1|XP_023719361.1
	430080	0	1233800				3	3	3	13.6	13.6	13.6	33.646	0	5.1509	26623000	5	Lanatifera_DN72342_c0_g2_i4.p1|KZS09683.1;Lanatifera_DN72342_c0_g2_i2.p1|KZS09683.1;Lanatifera_DN72342_c0_g2_i1.p1|KZS09683.1	Lanatifera_DN72342_c0_g2_i4.p1|KZS09683.1;Lanatifera_DN72342_c0_g2_i2.p1|KZS09683.1;Lanatifera_DN72342_c0_g2_i1.p1|KZS09683.1
	0	1080500	1757700				1	1	1	4.4	4.4	4.4	25.751	0.0099125	1.9306	36897000	1	Lanatifera_DN72357_c0_g2_i4.p1|EFX78966.1;Lanatifera_DN72357_c0_g2_i5.p1|EFX78966.1;Lanatifera_DN72357_c0_g2_i1.p1|EFX78966.1	Lanatifera_DN72357_c0_g2_i4.p1|EFX78966.1;Lanatifera_DN72357_c0_g2_i5.p1|EFX78966.1;Lanatifera_DN72357_c0_g2_i1.p1|EFX78966.1
	2926800	11256000	14320000				2	2	2	16.5	16.5	16.5	18.836	0	4.8092	313530000	10	Lanatifera_DN72357_c0_g2_i6.p2|XP_019928383.1;Lanatifera_DN72357_c0_g2_i3.p2|XP_019928383.1	Lanatifera_DN72357_c0_g2_i6.p2|XP_019928383.1;Lanatifera_DN72357_c0_g2_i3.p2|XP_019928383.1
	0	454450	0				1	1	1	3.2	3.2	3.2	61.119	0.0032134	2.5543	14088000	2	Lanatifera_DN72360_c0_g1_i2.p1|XP_014661549.1	Lanatifera_DN72360_c0_g1_i2.p1|XP_014661549.1
	17231000	5923000	17080000				8	8	7	25.1	25.1	20.5	35.398	0	26.646	683970000	16	Lanatifera_DN72366_c1_g1_i3.p1|XP_022251023.1;Lanatifera_DN72366_c1_g1_i2.p1|XP_022251023.1;Lanatifera_DN72366_c1_g1_i5.p1|XP_022251023.1	Lanatifera_DN72366_c1_g1_i3.p1|XP_022251023.1;Lanatifera_DN72366_c1_g1_i2.p1|XP_022251023.1;Lanatifera_DN72366_c1_g1_i5.p1|XP_022251023.1
	0	1260700	3385500				5	3	3	12.3	6.8	6.8	46.33	0.0013755	3.1314	102220000	3	Lanatifera_DN72381_c1_g2_i6.p1|XP_018896606.1;Lanatifera_DN72381_c1_g2_i7.p1|XP_018896606.1	Lanatifera_DN72381_c1_g2_i6.p1|XP_018896606.1;Lanatifera_DN72381_c1_g2_i7.p1|XP_018896606.1
	6324700	0	0				1	1	1	4.1	4.1	4.1	24.716	0	5.5883	75896000	1	Lanatifera_DN72381_c1_g3_i1.p1|XP_022185316.1	Lanatifera_DN72381_c1_g3_i1.p1|XP_022185316.1
	6531500	584330	0				3	3	3	10.7	10.7	10.7	39.27	0	10.472	128080000	3	Lanatifera_DN72393_c0_g1_i1.p1|XP_023234442.1;Lanatifera_DN53482_c0_g1_i1.p1|KDR03832.1	Lanatifera_DN72393_c0_g1_i1.p1|XP_023234442.1
	39523000	1713500	14674000				6	6	6	27.9	27.9	27.9	41.434	0	90.144	894580000	28	Lanatifera_DN72393_c0_g1_i2.p1|PNF22668.1;Lanatifera_DN72393_c0_g1_i4.p1|PSN37702.1	Lanatifera_DN72393_c0_g1_i2.p1|PNF22668.1;Lanatifera_DN72393_c0_g1_i4.p1|PSN37702.1
	5446000	0	2001600				1	1	1	14	14	14	12.312	0	11.176	44685000	4	Lanatifera_DN72393_c0_g2_i1.p2|XP_023718245.1	Lanatifera_DN72393_c0_g2_i1.p2|XP_023718245.1
	3566000	0	0				1	1	1	4.2	4.2	4.2	46.483	0.0013671	3.0847	71320000	3	Lanatifera_DN72405_c1_g1_i4.p1|XP_021188383.1;Lanatifera_DN72405_c1_g1_i3.p1|XP_021188383.1;Lanatifera_DN72405_c1_g1_i1.p1|XP_021188383.1	Lanatifera_DN72405_c1_g1_i4.p1|XP_021188383.1;Lanatifera_DN72405_c1_g1_i3.p1|XP_021188383.1;Lanatifera_DN72405_c1_g1_i1.p1|XP_021188383.1
	0	2364800	442900				3	3	2	9.8	9.8	6.8	44.679	0	5.9627	61769000	4	Lanatifera_DN72412_c1_g2_i3.p1|ALI93851.1	Lanatifera_DN72412_c1_g2_i3.p1|ALI93851.1
	0	3440600	0				2	2	2	23.8	23.8	23.8	12.153	0	3.864	20643000	2	Lanatifera_DN72412_c1_g4_i1.p1|KRT78681.1;Lanatifera_DN57454_c0_g1_i4.p1|XP_001605403.2	Lanatifera_DN72412_c1_g4_i1.p1|KRT78681.1;Lanatifera_DN57454_c0_g1_i4.p1|XP_001605403.2
	11498000	12026000	3660300				5	5	5	16.8	16.8	16.8	35.81	0	29.351	407770000	16	Lanatifera_DN72433_c1_g1_i1.p1|XP_022189506.1;Lanatifera_DN72433_c1_g1_i5.p1|XP_022189506.1;Lanatifera_DN72433_c1_g1_i2.p1|XP_022203343.1	Lanatifera_DN72433_c1_g1_i1.p1|XP_022189506.1;Lanatifera_DN72433_c1_g1_i5.p1|XP_022189506.1;Lanatifera_DN72433_c1_g1_i2.p1|XP_022203343.1
	0	1581600	2815700				2	2	2	9.1	9.1	9.1	28.117	0.0013793	3.1603	43972000	6	Lanatifera_DN72440_c1_g2_i4.p1|XP_011294349.1;Lanatifera_DN72440_c1_g2_i3.p1|XP_011294349.1;Lanatifera_DN72440_c1_g2_i2.p1|XP_011294349.1;Lanatifera_DN72440_c1_g2_i1.p1|XP_011294349.1;Lanatifera_DN59979_c0_g1_i4.p1|OWR41106.1;Lanatifera_DN59979_c0_g1_i3.p1|OWR41106.1;Lanatifera_DN59979_c0_g1_i2.p1|OWR41106.1;Lanatifera_DN59979_c0_g1_i1.p1|OWR41106.1;Lanatifera_DN59979_c0_g1_i5.p1|OWR41106.1	Lanatifera_DN72440_c1_g2_i4.p1|XP_011294349.1;Lanatifera_DN72440_c1_g2_i3.p1|XP_011294349.1;Lanatifera_DN72440_c1_g2_i2.p1|XP_011294349.1;Lanatifera_DN72440_c1_g2_i1.p1|XP_011294349.1;Lanatifera_DN59979_c0_g1_i4.p1|OWR41106.1;Lanatifera_DN59979_c0_g1_i3.p1|OWR41106.1;Lanatifera_DN59979_c0_g1_i2.p1|OWR41106.1;Lanatifera_DN59979_c0_g1_i1.p1|OWR41106.1;Lanatifera_DN59979_c0_g1_i5.p1|OWR41106.1
	25738000	9128900	6289000				9	9	9	20.2	20.2	20.2	67.018	0	51.674	1234700000	22	Lanatifera_DN72457_c1_g1_i1.p1|XP_021926880.1;Lanatifera_DN72457_c1_g1_i3.p1|XP_021926885.1	Lanatifera_DN72457_c1_g1_i1.p1|XP_021926880.1;Lanatifera_DN72457_c1_g1_i3.p1|XP_021926885.1
	0	2927800	701260				2	2	2	10.6	10.6	10.6	35.469	0	5.0927	58066000	3	Lanatifera_DN72465_c0_g2_i1.p1|XP_019873141.1	Lanatifera_DN72465_c0_g2_i1.p1|XP_019873141.1
	500240	3410500	470310				3	3	3	13.6	13.6	13.6	38.92	0	8.65	87620000	5	Lanatifera_DN72469_c1_g2_i2.p1|XP_019614016.1;Lanatifera_DN72469_c1_g2_i1.p1|XP_014666554.1	Lanatifera_DN72469_c1_g2_i2.p1|XP_019614016.1;Lanatifera_DN72469_c1_g2_i1.p1|XP_014666554.1
	8845300	2363000	760790				4	4	4	20.1	20.1	20.1	37.358	0	15.937	227410000	5	Lanatifera_DN72476_c1_g4_i1.p1|KDR21112.1	Lanatifera_DN72476_c1_g4_i1.p1|KDR21112.1
	58397000	20017000	26642000				11	11	11	32.2	32.2	32.2	40.965	0	127.64	1996100000	45	Lanatifera_DN72477_c0_g1_i1.p1|XP_014602809.1	Lanatifera_DN72477_c0_g1_i1.p1|XP_014602809.1
	68949000	42664000	36472000				16	16	16	64.3	64.3	64.3	35.401	0	156.2	2813600000	56	Lanatifera_DN72477_c0_g2_i1.p1|XP_008479424.1;Lanatifera_DN72477_c0_g2_i2.p1|XP_008479424.1	Lanatifera_DN72477_c0_g2_i1.p1|XP_008479424.1;Lanatifera_DN72477_c0_g2_i2.p1|XP_008479424.1
	38076000	6759600	11389000				9	5	5	62.4	35.7	35.7	18.19	0	74.54	562250000	17	Lanatifera_DN72477_c0_g3_i1.p1|XP_023708714.1	Lanatifera_DN72477_c0_g3_i1.p1|XP_023708714.1
	3932100	13296000	10671000				6	4	4	15.7	11.9	11.9	46.982	0	75.249	557980000	21	Lanatifera_DN72478_c1_g1_i1.p1|KZS09437.1	Lanatifera_DN72478_c1_g1_i1.p1|KZS09437.1
	0	207420	0				1	1	1	2.7	2.7	2.7	92.062	0	5.7184	9126600	2	Lanatifera_DN72482_c0_g1_i4.p1|KYN37734.1	Lanatifera_DN72482_c0_g1_i4.p1|KYN37734.1
	0	2555900	0				1	1	1	5.2	5.2	5.2	31.767	0.0049505	2.315	25559000	1	Lanatifera_DN72484_c1_g1_i1.p1|XP_020288205.1	Lanatifera_DN72484_c1_g1_i1.p1|XP_020288205.1
	104860000	78074000	143120000				35	35	30	33.7	33.7	28.6	147.31	0	323.31	19563000000	229	Lanatifera_DN72490_c0_g1_i4.p1|EFX84988.1;Lanatifera_DN72490_c0_g1_i3.p3|	Lanatifera_DN72490_c0_g1_i4.p1|EFX84988.1
	6354600	4132800	20658000				6	1	1	63.2	10.5	10.5	12.769	0	10.921	186870000	2	Lanatifera_DN72490_c0_g1_i6.p3|XP_015907551.1	Lanatifera_DN72490_c0_g1_i6.p3|XP_015907551.1
	2100900	1113600	1829700				6	6	6	11.6	11.6	11.6	101.85	0	22.382	196720000	11	Lanatifera_DN72498_c0_g1_i2.p1|XP_015586290.1	Lanatifera_DN72498_c0_g1_i2.p1|XP_015586290.1
	0	0	0				1	1	1	3	3	3	44.845	0	3.5657	0	1	Lanatifera_DN72503_c0_g2_i2.p1|AII25437.1	Lanatifera_DN72503_c0_g2_i2.p1|AII25437.1
	48465000	117140000	54925000				8	1	0	80.8	6.7	0	13.453	0.0072508	2.1558	1543700000	10	Lanatifera_DN72513_c2_g2_i1.p1|EFX83325.1;Lanatifera_DN59826_c0_g1_i1.p1|PAA57187.1	Lanatifera_DN72513_c2_g2_i1.p1|EFX83325.1;Lanatifera_DN59826_c0_g1_i1.p1|PAA57187.1
	600860032	594489984	599120000				21	21	4	56.1	56.1	11.7	47.177	0	323.31	34095000000	313	Lanatifera_DN72513_c2_g2_i5.p2|XP_023337601.1;Lanatifera_DN72513_c2_g2_i3.p1|XP_014481934.1;Lanatifera_DN72513_c2_g2_i2.p1|XP_022907356.1;Lanatifera_DN72513_c2_g2_i6.p1|XP_022907356.1	Lanatifera_DN72513_c2_g2_i5.p2|XP_023337601.1;Lanatifera_DN72513_c2_g2_i3.p1|XP_014481934.1
	38859000	15103000	22060000				15	2	1	66.9	13.7	8.6	31.178	0	51.275	1064300000	32	Lanatifera_DN72513_c2_g2_i4.p1|XP_011067628.1;Lanatifera_DN59826_c1_g3_i2.p2|AAM73987.1	Lanatifera_DN72513_c2_g2_i4.p1|XP_011067628.1
	459300	24199000	1095800				4	4	4	10.8	10.8	10.8	49.605	0	33.257	489320000	12	Lanatifera_DN72545_c0_g2_i2.p1|OXA59048.1;Lanatifera_DN72545_c0_g2_i1.p1|	Lanatifera_DN72545_c0_g2_i2.p1|OXA59048.1
	0	16916000	0				3	3	3	54.5	54.5	54.5	12.304	0	31.214	118410000	5	Lanatifera_DN72545_c0_g4_i2.p1|XP_011297135.1;Lanatifera_DN72545_c0_g4_i1.p1|	Lanatifera_DN72545_c0_g4_i2.p1|XP_011297135.1;Lanatifera_DN72545_c0_g4_i1.p1|
	1281700	0	992150				1	1	1	2.7	2.7	2.7	39.01	0.0072639	2.1622	38656000	5	Lanatifera_DN72546_c0_g2_i1.p1|KZS15235.1	Lanatifera_DN72546_c0_g2_i1.p1|KZS15235.1
	13543000	6291500	6277900				4	4	4	32.1	32.1	32.1	20.816	0	9.9745	287240000	7	Lanatifera_DN72547_c1_g3_i1.p1|XP_022251167.1	Lanatifera_DN72547_c1_g3_i1.p1|XP_022251167.1
	0	5662200	0				2	1	1	21.3	9.5	9.5	22.691	0.00071327	3.4872	62285000	2	Lanatifera_DN72552_c1_g1_i6.p1|	Lanatifera_DN72552_c1_g1_i6.p1|
	5081500	9099100	2896600				8	8	1	22	22	2.3	73.937	0	42.062	529390000	15	Lanatifera_DN72552_c1_g1_i7.p1|XP_013378720.1;Lanatifera_DN72552_c1_g1_i5.p1|XP_013378720.1;Lanatifera_DN72552_c1_g1_i4.p2|	Lanatifera_DN72552_c1_g1_i7.p1|XP_013378720.1;Lanatifera_DN72552_c1_g1_i5.p1|XP_013378720.1
	0	456700	0				8	1	0	22.4	2.6	0	73.392	0.00070572	3.3869	14158000	1	Lanatifera_DN72552_c1_g1_i8.p1|XP_013378720.1	Lanatifera_DN72552_c1_g1_i8.p1|XP_013378720.1
	14778000	23762000	25708000				15	15	15	23.4	23.4	23.4	85.704	0	90.759	2313000000	56	Lanatifera_DN72559_c1_g1_i7.p1|XP_015172861.1;Lanatifera_DN72559_c1_g1_i4.p1|XP_015172861.1;Lanatifera_DN72559_c1_g1_i3.p1|EFX88914.1;Lanatifera_DN72559_c1_g1_i6.p1|EFX88914.1;Lanatifera_DN72559_c1_g1_i5.p1|XP_017013226.1	Lanatifera_DN72559_c1_g1_i7.p1|XP_015172861.1;Lanatifera_DN72559_c1_g1_i4.p1|XP_015172861.1
	9729800	4607600	1293000				2	2	2	9.7	9.7	9.7	20.363	0	9.1701	203200000	5	Lanatifera_DN72567_c1_g4_i1.p1|;Lanatifera_DN72567_c1_g4_i2.p1|	Lanatifera_DN72567_c1_g4_i1.p1|;Lanatifera_DN72567_c1_g4_i2.p1|
	1143900	0	1282500				1	1	1	7.8	7.8	7.8	15.735	0.0061125	2.2129	21837000	4	Lanatifera_DN72592_c0_g1_i1.p1|ODM96893.1;Lanatifera_DN72592_c0_g1_i2.p1|AHB50477.1;Lanatifera_DN72592_c0_g1_i4.p1|AHB50477.1	Lanatifera_DN72592_c0_g1_i1.p1|ODM96893.1;Lanatifera_DN72592_c0_g1_i2.p1|AHB50477.1;Lanatifera_DN72592_c0_g1_i4.p1|AHB50477.1
	5506400	6393500	8829100				4	4	4	28.8	28.8	28.8	19.448	0	9.1059	248750000	9	Lanatifera_DN72592_c0_g2_i3.p1|XP_023727903.1;Lanatifera_DN72592_c0_g2_i4.p1|XP_023727903.1;Lanatifera_DN72592_c0_g2_i2.p1|EFX90371.1;Lanatifera_DN72592_c0_g2_i1.p2|XP_021941686.1	Lanatifera_DN72592_c0_g2_i3.p1|XP_023727903.1;Lanatifera_DN72592_c0_g2_i4.p1|XP_023727903.1;Lanatifera_DN72592_c0_g2_i2.p1|EFX90371.1;Lanatifera_DN72592_c0_g2_i1.p2|XP_021941686.1
	1645500	279620	356450				3	3	3	8.7	8.7	8.7	67.561	0	19.56	68447000	6	Lanatifera_DN72599_c0_g1_i4.p1|EFX87625.1;Lanatifera_DN72599_c0_g1_i3.p1|EFX87625.1;Lanatifera_DN72599_c0_g1_i1.p1|EFX87625.1	Lanatifera_DN72599_c0_g1_i4.p1|EFX87625.1;Lanatifera_DN72599_c0_g1_i3.p1|EFX87625.1
	22812000	38208000	38765000				9	9	9	47.6	47.6	47.6	24.468	0	44.8	1297200000	30	Lanatifera_DN72619_c1_g1_i5.p1|XP_019639834.1;Lanatifera_DN72619_c1_g1_i3.p2|XP_019639834.1;Lanatifera_DN72619_c1_g1_i8.p1|XP_019639834.1;Lanatifera_DN72619_c1_g1_i7.p1|XP_019639834.1;Lanatifera_DN72619_c1_g1_i2.p1|XP_019639834.1;Lanatifera_DN72619_c1_g1_i11.p1|XP_019639834.1;Lanatifera_DN72619_c1_g1_i10.p1|XP_019639834.1;Lanatifera_DN72619_c1_g1_i1.p2|XP_019639834.1;Lanatifera_DN72619_c1_g1_i9.p…	Lanatifera_DN72619_c1_g1_i5.p1|XP_019639834.1;Lanatifera_DN72619_c1_g1_i3.p2|XP_019639834.1;Lanatifera_DN72619_c1_g1_i8.p1|XP_019639834.1;Lanatifera_DN72619_c1_g1_i7.p1|XP_019639834.1;Lanatifera_DN72619_c1_g1_i2.p1|XP_019639834.1;Lanatifera_DN72619_c1_g1_i11.p1|XP_019639834.1;Lanatifera_DN72619_c1_g1_i10.p1|XP_019639834.1;Lanatifera_DN72619_c1_g1_i1.p2|XP_019639834.1;Lanatifera_DN72619_c1_g1_i9.p…
	33618000	16172000	21391000				3	2	0	24.4	7.2	0	20.37	0	21.48	498270000	8	Lanatifera_DN72623_c1_g1_i6.p1|	Lanatifera_DN72623_c1_g1_i6.p1|
	479360000	43879000	544499968				10	10	10	16.3	16.3	16.3	98.09	0	81.559	27761000000	126	Lanatifera_DN72625_c0_g1_i2.p1|CRK89480.1;Lanatifera_DN72625_c0_g1_i1.p1|XP_013412576.1	Lanatifera_DN72625_c0_g1_i2.p1|CRK89480.1
	3541500	3822500	4713600				3	3	3	19.6	19.6	19.6	24.629	0	7.6469	144930000	11	Lanatifera_DN72645_c0_g1_i3.p1|XP_019631369.1;Lanatifera_DN72645_c0_g1_i2.p1|XP_019631369.1;Lanatifera_DN72645_c0_g1_i1.p1|XP_019631369.1	Lanatifera_DN72645_c0_g1_i3.p1|XP_019631369.1;Lanatifera_DN72645_c0_g1_i2.p1|XP_019631369.1;Lanatifera_DN72645_c0_g1_i1.p1|XP_019631369.1
	1310499968	998070016	1014600000				8	8	3	50	50	38.1	12.931	0	185.2	26586000000	142	Lanatifera_DN72647_c0_g1_i2.p1|XP_013149023.1;Lanatifera_DN56174_c0_g1_i1.p1|XP_022184216.1	Lanatifera_DN72647_c0_g1_i2.p1|XP_013149023.1
	1263500032	835100032	932769984				48	48	6	81	81	14.4	55.669	0	323.31	93974000000	535	Lanatifera_DN72647_c1_g1_i1.p1|AVN99028.1;Lanatifera_DN72647_c1_g1_i5.p1|XP_023712506.1;Lanatifera_DN72647_c1_g1_i2.p1|AVN99028.1;Lanatifera_DN72647_c1_g1_i4.p1|AVN99028.1;Lanatifera_DN72647_c1_g1_i13.p1|XP_022184216.1;Lanatifera_DN72647_c1_g1_i12.p1|XP_021916471.1	Lanatifera_DN72647_c1_g1_i1.p1|AVN99028.1;Lanatifera_DN72647_c1_g1_i5.p1|XP_023712506.1;Lanatifera_DN72647_c1_g1_i2.p1|AVN99028.1;Lanatifera_DN72647_c1_g1_i4.p1|AVN99028.1
	229600000	185180000	193670000				46	8	1	81.7	15.2	4.6	50.173	0	251.29	16428000000	152	Lanatifera_DN72647_c1_g1_i11.p1|AVN99028.1;Lanatifera_DN72647_c1_g1_i14.p1|XP_022901137.1;Lanatifera_DN72647_c1_g1_i6.p1|XP_022901137.1;Lanatifera_DN72647_c1_g1_i8.p1|KRT81692.1	Lanatifera_DN72647_c1_g1_i11.p1|AVN99028.1;Lanatifera_DN72647_c1_g1_i14.p1|XP_022901137.1;Lanatifera_DN72647_c1_g1_i6.p1|XP_022901137.1;Lanatifera_DN72647_c1_g1_i8.p1|KRT81692.1
	29379000	14348000	15043000				46	1	0	81.4	3.4	0	49.636	0	36.812	1586800000	17	Lanatifera_DN72647_c1_g1_i9.p1|AVN99028.1;Lanatifera_DN72647_c1_g1_i7.p1|XP_022901137.1;Lanatifera_DN72647_c1_g1_i10.p1|XP_022901137.1;Lanatifera_DN72647_c1_g1_i3.p1|KRT81692.1	Lanatifera_DN72647_c1_g1_i9.p1|AVN99028.1;Lanatifera_DN72647_c1_g1_i7.p1|XP_022901137.1;Lanatifera_DN72647_c1_g1_i10.p1|XP_022901137.1;Lanatifera_DN72647_c1_g1_i3.p1|KRT81692.1
	1571600	4750100	882620				6	6	6	28.4	28.4	28.4	37.601	0	14.106	144090000	6	Lanatifera_DN72650_c0_g2_i1.p1|EFX67833.1	Lanatifera_DN72650_c0_g2_i1.p1|EFX67833.1
	0	265350	0				1	1	1	3.1	3.1	3.1	76.177	0	3.551	7695200	1	Lanatifera_DN72660_c0_g1_i1.p1|XP_009062695.1	Lanatifera_DN72660_c0_g1_i1.p1|XP_009062695.1
	7333300	0	0				2	2	2	14.8	14.8	14.8	20.276	0.0020367	3.0448	73333000	1	Lanatifera_DN72661_c0_g1_i2.p2|XP_024082038.1;Lanatifera_DN72661_c0_g1_i1.p2|XP_014249868.1	Lanatifera_DN72661_c0_g1_i2.p2|XP_024082038.1;Lanatifera_DN72661_c0_g1_i1.p2|XP_014249868.1
	3076100	0	0				1	1	1	6.9	6.9	6.9	22.32	0	3.5921	30761000	1	Lanatifera_DN72661_c0_g2_i2.p1|XP_015926648.1;Lanatifera_DN72661_c0_g2_i1.p1|XP_015926648.1	Lanatifera_DN72661_c0_g2_i2.p1|XP_015926648.1;Lanatifera_DN72661_c0_g2_i1.p1|XP_015926648.1
	0	2158900	199520				11	11	11	7.5	7.5	7.5	241.11	0	42.266	268860000	17	Lanatifera_DN72672_c0_g1_i2.p1|XP_023722465.1;Lanatifera_DN72672_c0_g1_i1.p1|XP_021930263.1	Lanatifera_DN72672_c0_g1_i2.p1|XP_023722465.1
	534420	258000	349760				2	2	2	3.9	3.9	3.9	63.876	0.0044614	2.4984	34265000	2	Lanatifera_DN72678_c1_g1_i1.p1|XP_011302282.1;Lanatifera_DN72678_c1_g1_i2.p1|XP_011302282.1	Lanatifera_DN72678_c1_g1_i1.p1|XP_011302282.1;Lanatifera_DN72678_c1_g1_i2.p1|XP_011302282.1
	713130	0	0				1	1	1	5.1	5.1	5.1	39.523	0.0050031	2.3901	10697000	1	Lanatifera_DN72679_c0_g3_i2.p1|	Lanatifera_DN72679_c0_g3_i2.p1|
	0	2223400	0				1	1	1	17.7	17.7	17.7	13.919	0	4.9962	17788000	1	Lanatifera_DN72679_c0_g5_i1.p1|	Lanatifera_DN72679_c0_g5_i1.p1|
	694150	1452400	0				4	4	4	11.2	11.2	11.2	51.572	0	7.3241	64396000	4	Lanatifera_DN72684_c1_g2_i1.p1|;Lanatifera_DN72684_c1_g2_i3.p1|;Lanatifera_DN72684_c1_g2_i2.p1|	Lanatifera_DN72684_c1_g2_i1.p1|;Lanatifera_DN72684_c1_g2_i3.p1|
	0	1947800	0				2	2	2	10.1	10.1	10.1	28.457	0	4.1277	29217000	4	Lanatifera_DN72692_c0_g2_i1.p1|EFX80638.1	Lanatifera_DN72692_c0_g2_i1.p1|EFX80638.1
	0	5516400	4469500				2	2	2	12.2	12.2	12.2	22.793	0.0013615	3.0514	79888000	3	Lanatifera_DN72692_c0_g2_i4.p1|EFX80638.1;Lanatifera_DN72692_c0_g2_i3.p1|EFX80638.1	Lanatifera_DN72692_c0_g2_i4.p1|EFX80638.1;Lanatifera_DN72692_c0_g2_i3.p1|EFX80638.1
	8914300	0	0				2	2	2	10.9	10.9	10.9	23.999	0	5.835	62400000	3	Lanatifera_DN72693_c1_g1_i2.p1|XP_023305477.1;Lanatifera_DN72693_c1_g1_i3.p1|XP_023305477.1	Lanatifera_DN72693_c1_g1_i2.p1|XP_023305477.1;Lanatifera_DN72693_c1_g1_i3.p1|XP_023305477.1
	0	0	288260				1	1	1	1.9	1.9	1.9	64.688	0.001992	2.8298	9800700	1	Lanatifera_DN72704_c5_g1_i1.p1|XP_019624778.1	Lanatifera_DN72704_c5_g1_i1.p1|XP_019624778.1
	0	0	0				1	1	1	2.5	2.5	2.5	49.043	0.0083135	2.0494	0	1	Lanatifera_DN72712_c0_g1_i4.p1|PSN57541.1;Lanatifera_DN72712_c0_g1_i3.p1|PSN57541.1;Lanatifera_DN72712_c0_g1_i2.p1|PSN57541.1	Lanatifera_DN72712_c0_g1_i4.p1|PSN57541.1;Lanatifera_DN72712_c0_g1_i3.p1|PSN57541.1;Lanatifera_DN72712_c0_g1_i2.p1|PSN57541.1
	0	6167000	3589600				2	2	2	19.2	19.2	19.2	14.67	0	3.773	29270000	4	Lanatifera_DN72713_c0_g2_i1.p1|CAX69700.1	Lanatifera_DN72713_c0_g2_i1.p1|CAX69700.1
	0	0	0				1	1	1	24.8	24.8	24.8	9.4681	0	15.758	0	1	Lanatifera_DN72713_c0_g3_i1.p1|;Lanatifera_DN72713_c0_g3_i2.p1|XP_021928378.1;Lanatifera_DN72713_c0_g3_i4.p1|XP_021928378.1;Lanatifera_DN72713_c0_g3_i5.p1|XP_021928378.1	Lanatifera_DN72713_c0_g3_i1.p1|;Lanatifera_DN72713_c0_g3_i2.p1|XP_021928378.1;Lanatifera_DN72713_c0_g3_i4.p1|XP_021928378.1;Lanatifera_DN72713_c0_g3_i5.p1|XP_021928378.1
	676120	443260	875610				1	1	1	5.6	5.6	5.6	42.594	0	5.2401	29925000	2	Lanatifera_DN72716_c0_g2_i4.p2|XP_018613479.1;Lanatifera_DN72716_c0_g2_i3.p2|XP_018613479.1;Lanatifera_DN72716_c0_g2_i2.p2|XP_018613479.1;Lanatifera_DN72716_c0_g2_i1.p2|XP_018613479.1	Lanatifera_DN72716_c0_g2_i4.p2|XP_018613479.1;Lanatifera_DN72716_c0_g2_i3.p2|XP_018613479.1;Lanatifera_DN72716_c0_g2_i2.p2|XP_018613479.1;Lanatifera_DN72716_c0_g2_i1.p2|XP_018613479.1
	9626900	2499000	7006800				6	6	6	19.4	19.4	19.4	51.272	0	18.388	459190000	18	Lanatifera_DN72732_c0_g2_i1.p1|XP_023709622.1;Lanatifera_DN72732_c0_g2_i2.p1|KZS06157.1	Lanatifera_DN72732_c0_g2_i1.p1|XP_023709622.1
	16365000	61205000	57713000				15	15	14	54	54	51.5	33.113	0	128.94	2029200000	45	Lanatifera_DN72754_c1_g1_i3.p1|KZS21097.1;Lanatifera_DN72754_c1_g1_i4.p1|KZS21097.1;Lanatifera_DN72754_c1_g1_i1.p1|XP_007900086.1;Lanatifera_DN72754_c1_g1_i2.p1|XP_002128130.1	Lanatifera_DN72754_c1_g1_i3.p1|KZS21097.1;Lanatifera_DN72754_c1_g1_i4.p1|KZS21097.1
	4588000	13285000	28651000				3	3	3	36	36	36	11.295	0	10.558	279140000	7	Lanatifera_DN72754_c1_g2_i1.p1|XP_021933402.1	Lanatifera_DN72754_c1_g2_i1.p1|XP_021933402.1
	170600	196830	0				2	2	2	2.9	2.9	2.9	119.42	0.0072202	2.1336	19106000	2	Lanatifera_DN72758_c1_g1_i3.p1|XP_015187549.1;Lanatifera_DN72758_c1_g1_i2.p1|XP_017303224.1	Lanatifera_DN72758_c1_g1_i3.p1|XP_015187549.1;Lanatifera_DN72758_c1_g1_i2.p1|XP_017303224.1
[truncated: 242 more rows]

## Sheet: Table S4
	Table S4: MaxQuant output file of the cement proteome from the pelagic gooseneck barnacle Lepas anatifera after filtering with Perseus (version 1.6.2.3). Data filtration included contaminants, REV_ removal, as well as those proteins only identified by site.
[truncated: 219 more rows]

[truncated: 9 more sheets: Table S5, Table S6, Table S7, Table S8, Table S9, Table S10, Table S11, Table S12a, Table S12b]
